# Supplementary material for: Post-replicative initial expression of PAX6 during neuroectoderm differentiation
Source: EMBO J. 2025 Oct 21;44(23):7090–118. doi: 10.1038/s44318-025-00605-y (PMC12669799; doi:10.1038/s44318-025-00605-y)
Supplement: Supplementary file 3 — Source data Fig. 1 [file 44318_2025_605_MOESM3_ESM.zip]

Archive with 107 entries (92 files):
- Fig. 1/
- Fig. 1/.DS_Store
- Fig. 1/._.DS_Store
- Fig. 1/._1A
- Fig. 1/._1B
- Fig. 1/._1C
- Fig. 1/._1E
- Fig. 1/1A/
- Fig. 1/1A/._Neural induction_ESC to D6.tif
- Fig. 1/1A/Neural induction_ESC to D6.tif
- Fig. 1/1B/
- Fig. 1/1B/.DS_Store
- Fig. 1/1B/._.DS_Store
- Fig. 1/1B/._DAPI
- Fig. 1/1B/._PAX6
- Fig. 1/1B/DAPI/
- Fig. 1/1B/DAPI/._D2.tif
- Fig. 1/1B/DAPI/._D3.tif
- Fig. 1/1B/DAPI/._D4.tif
- Fig. 1/1B/DAPI/._D5.tif
- Fig. 1/1B/DAPI/._D6.tif
- Fig. 1/1B/DAPI/._ESC.tif
- Fig. 1/1B/DAPI/D2.tif
- Fig. 1/1B/DAPI/D3.tif
- Fig. 1/1B/DAPI/D4.tif
- Fig. 1/1B/DAPI/D5.tif
- Fig. 1/1B/DAPI/D6.tif
- Fig. 1/1B/DAPI/ESC.tif
- Fig. 1/1B/PAX6/
- Fig. 1/1B/PAX6/._D2.tif
- Fig. 1/1B/PAX6/._D3.tif
- Fig. 1/1B/PAX6/._D4.tif
- Fig. 1/1B/PAX6/._D5.tif
- Fig. 1/1B/PAX6/._D6.tif
- Fig. 1/1B/PAX6/._ESC.tif
- Fig. 1/1B/PAX6/D2.tif
- Fig. 1/1B/PAX6/D3.tif
- Fig. 1/1B/PAX6/D4.tif
- Fig. 1/1B/PAX6/D5.tif
- Fig. 1/1B/PAX6/D6.tif
- Fig. 1/1B/PAX6/ESC.tif
- Fig. 1/1C/
- Fig. 1/1C/.DS_Store
- Fig. 1/1C/._.DS_Store
- Fig. 1/1C/._Replication_1
- Fig. 1/1C/._Replication_2
- Fig. 1/1C/._Replication_3
- Fig. 1/1C/._Replication_4
- Fig. 1/1C/Replication_1/
- Fig. 1/1C/Replication_1/._ESC.tif
- Fig. 1/1C/Replication_1/._hNPC_D3.tif
- Fig. 1/1C/Replication_1/._NPC_D2.tif
- Fig. 1/1C/Replication_1/._NPC_D6.tif
- Fig. 1/1C/Replication_1/ESC.tif
- Fig. 1/1C/Replication_1/hNPC_D3.tif
- Fig. 1/1C/Replication_1/NPC_D2.tif
- Fig. 1/1C/Replication_1/NPC_D6.tif
- Fig. 1/1C/Replication_2/
- Fig. 1/1C/Replication_2/._ESC.tif
- Fig. 1/1C/Replication_2/._NPC_D2.tiff
- Fig. 1/1C/Replication_2/._NPC_D3.tif
- Fig. 1/1C/Replication_2/._NPC_D6.tiff
- Fig. 1/1C/Replication_2/ESC.tif
- Fig. 1/1C/Replication_2/NPC_D2.tiff
- Fig. 1/1C/Replication_2/NPC_D3.tif
- Fig. 1/1C/Replication_2/NPC_D6.tiff
- Fig. 1/1C/Replication_3/
- Fig. 1/1C/Replication_3/._PAX6+ cell_FACS replication 3.tif
- Fig. 1/1C/Replication_3/PAX6+ cell_FACS replication 3.tif
- Fig. 1/1C/Replication_4/
- Fig. 1/1C/Replication_4/._PAX6+ cell_FACS replication 4.tif
- Fig. 1/1C/Replication_4/PAX6+ cell_FACS replication 4.tif
- Fig. 1/1D/
- Fig. 1/1D/FACS PAX6+ cell percentage.xlsx
- Fig. 1/1E/
- Fig. 1/1E/.DS_Store
- Fig. 1/1E/._.DS_Store
- Fig. 1/1E/._D2
- Fig. 1/1E/._D3
- Fig. 1/1E/._ESC
- Fig. 1/1E/D2/
- Fig. 1/1E/D2/._DAPI.tif
- Fig. 1/1E/D2/._NANOG.tif
- Fig. 1/1E/D2/._OCT4.tif
- Fig. 1/1E/D2/._PAX6.tif
- Fig. 1/1E/D2/DAPI.tif
- Fig. 1/1E/D2/NANOG.tif
- Fig. 1/1E/D2/OCT4.tif
- Fig. 1/1E/D2/PAX6.tif
- Fig. 1/1E/D3/
- Fig. 1/1E/D3/._DAPI.tif
- Fig. 1/1E/D3/._NANOG.tif
- Fig. 1/1E/D3/._OCT4.tif
- Fig. 1/1E/D3/._PAX6.tif
- Fig. 1/1E/D3/DAPI.tif
- Fig. 1/1E/D3/NANOG.tif
- Fig. 1/1E/D3/OCT4.tif
- Fig. 1/1E/D3/PAX6.tif
- Fig. 1/1E/ESC/
- Fig. 1/1E/ESC/._DAPI.tif
- Fig. 1/1E/ESC/._NANOG.tif
- Fig. 1/1E/ESC/._OCT4.tif
- Fig. 1/1E/ESC/._PAX6.tif
- Fig. 1/1E/ESC/DAPI.tif
- Fig. 1/1E/ESC/NANOG.tif
- Fig. 1/1E/ESC/OCT4.tif
- Fig. 1/1E/ESC/PAX6.tif
