# Supplementary material for: Post-replicative initial expression of PAX6 during neuroectoderm differentiation
Source: EMBO J. 2025 Oct 21;44(23):7090–118. doi: 10.1038/s44318-025-00605-y (PMC12669799; doi:10.1038/s44318-025-00605-y)
Supplement: Supplementary file 3 — Source data Fig. 1 [file 44318_2025_605_MOESM3_ESM.zip › Fig. 1/1D/FACS PAX6+ cell percentage.xlsx]

## Sheet: Sheet1
	FACS PAX6+ cell percentage (%)
	ESC	D2	D3	D6
Replicate_1	0.31	5.46	43.86	98.05
Replicate_2	0.04	0.09	48.39	99.57
Replicate_3	0.12	0.18	62.88	95.53
Replicate_4	0.05	0.04	33.12	97.16
