# Supplementary material for: Post-replicative initial expression of PAX6 during neuroectoderm differentiation
Source: EMBO J. 2025 Oct 21;44(23):7090–118. doi: 10.1038/s44318-025-00605-y (PMC12669799; doi:10.1038/s44318-025-00605-y)
Supplement: Supplementary file 4 — Source data Fig. 2 [file 44318_2025_605_MOESM4_ESM.zip]

Archive with 51 entries (44 files):
- Fig. 2/
- Fig. 2/.DS_Store
- Fig. 2/._.DS_Store
- Fig. 2/._2A
- Fig. 2/._2B
- Fig. 2/._2C
- Fig. 2/2A/
- Fig. 2/2A/._2A.tif
- Fig. 2/2A/2A.tif
- Fig. 2/2B/
- Fig. 2/2B/.DS_Store
- Fig. 2/2B/._.DS_Store
- Fig. 2/2B/._Neural induction_48h_72h
- Fig. 2/2B/Neural induction_48h_72h/
- Fig. 2/2B/Neural induction_48h_72h/.DS_Store
- Fig. 2/2B/Neural induction_48h_72h/._.DS_Store
- Fig. 2/2B/Neural induction_48h_72h/._DAPI_NPC_WT_48h_72h
- Fig. 2/2B/Neural induction_48h_72h/._PAX6_NPC_WT_48h_72h
- Fig. 2/2B/Neural induction_48h_72h/DAPI_NPC_WT_48h_72h/
- Fig. 2/2B/Neural induction_48h_72h/DAPI_NPC_WT_48h_72h/.DS_Store
- Fig. 2/2B/Neural induction_48h_72h/DAPI_NPC_WT_48h_72h/._.DS_Store
- Fig. 2/2B/Neural induction_48h_72h/DAPI_NPC_WT_48h_72h/._hNPC_48h_Plot1.bmp
- Fig. 2/2B/Neural induction_48h_72h/DAPI_NPC_WT_48h_72h/._hNPC_52h_Plot1.bmp
- Fig. 2/2B/Neural induction_48h_72h/DAPI_NPC_WT_48h_72h/._hNPC_56h_Plot1.bmp
- Fig. 2/2B/Neural induction_48h_72h/DAPI_NPC_WT_48h_72h/._hNPC_58h_Plot1.bmp
- Fig. 2/2B/Neural induction_48h_72h/DAPI_NPC_WT_48h_72h/._hNPC_60h_Plot1.bmp
- Fig. 2/2B/Neural induction_48h_72h/DAPI_NPC_WT_48h_72h/._hNPC_72h_Plot1.bmp
- Fig. 2/2B/Neural induction_48h_72h/DAPI_NPC_WT_48h_72h/hNPC_48h_Plot1.bmp
- Fig. 2/2B/Neural induction_48h_72h/DAPI_NPC_WT_48h_72h/hNPC_52h_Plot1.bmp
- Fig. 2/2B/Neural induction_48h_72h/DAPI_NPC_WT_48h_72h/hNPC_56h_Plot1.bmp
- Fig. 2/2B/Neural induction_48h_72h/DAPI_NPC_WT_48h_72h/hNPC_58h_Plot1.bmp
- Fig. 2/2B/Neural induction_48h_72h/DAPI_NPC_WT_48h_72h/hNPC_60h_Plot1.bmp
- Fig. 2/2B/Neural induction_48h_72h/DAPI_NPC_WT_48h_72h/hNPC_72h_Plot1.bmp
- Fig. 2/2B/Neural induction_48h_72h/PAX6_NPC_WT_48h_72h/
- Fig. 2/2B/Neural induction_48h_72h/PAX6_NPC_WT_48h_72h/.DS_Store
- Fig. 2/2B/Neural induction_48h_72h/PAX6_NPC_WT_48h_72h/._.DS_Store
- Fig. 2/2B/Neural induction_48h_72h/PAX6_NPC_WT_48h_72h/._hNPC_48h_Plot1.bmp
- Fig. 2/2B/Neural induction_48h_72h/PAX6_NPC_WT_48h_72h/._hNPC_52h_Plot1.bmp
- Fig. 2/2B/Neural induction_48h_72h/PAX6_NPC_WT_48h_72h/._hNPC_56h_Plot1.bmp
- Fig. 2/2B/Neural induction_48h_72h/PAX6_NPC_WT_48h_72h/._hNPC_58h_Plot1.bmp
- Fig. 2/2B/Neural induction_48h_72h/PAX6_NPC_WT_48h_72h/._hNPC_60h_Plot1.bmp
- Fig. 2/2B/Neural induction_48h_72h/PAX6_NPC_WT_48h_72h/._hNPC_72h_Plot1.bmp
- Fig. 2/2B/Neural induction_48h_72h/PAX6_NPC_WT_48h_72h/hNPC_48h_Plot1.bmp
- Fig. 2/2B/Neural induction_48h_72h/PAX6_NPC_WT_48h_72h/hNPC_52h_Plot1.bmp
- Fig. 2/2B/Neural induction_48h_72h/PAX6_NPC_WT_48h_72h/hNPC_56h_Plot1.bmp
- Fig. 2/2B/Neural induction_48h_72h/PAX6_NPC_WT_48h_72h/hNPC_58h_Plot1.bmp
- Fig. 2/2B/Neural induction_48h_72h/PAX6_NPC_WT_48h_72h/hNPC_60h_Plot1.bmp
- Fig. 2/2B/Neural induction_48h_72h/PAX6_NPC_WT_48h_72h/hNPC_72h_Plot1.bmp
- Fig. 2/2C.zip
- Fig. 2/2D/
- Fig. 2/2D/2D_Percentage of PAX6+ cell in G2 phase.xlsx
