# Supplementary material for: Post-replicative initial expression of PAX6 during neuroectoderm differentiation
Source: EMBO J. 2025 Oct 21;44(23):7090–118. doi: 10.1038/s44318-025-00605-y (PMC12669799; doi:10.1038/s44318-025-00605-y)
Supplement: Supplementary file 4 — Source data Fig. 2 [file 44318_2025_605_MOESM4_ESM.zip › Fig. 2/2D/2D_Percentage of PAX6+ cell in G2 phase.xlsx]

## Sheet: Sheet1
	Percentage of PAX6+ cell in G2 phase (%)
	ESC	NPC
		24h	46h	48h	50h	52h	54h	56h	58h	60h	72h
Replicate_1	0	0	100	95.6784	74.7626	68.0362	74.9505	85.9843	88.2055	67.5923	64.5013
Replicate_2	0	0	100	80.4921	80.223	55.2105	56.4633	61.8134	65.948	68.0194	77.0283
Replicate_3	0	0	100	85.5681	64.6781	57.5324	73.2405	88.1184	65.2578	61.0193	69.6037
