# Supplementary material for: Post-replicative initial expression of PAX6 during neuroectoderm differentiation
Source: EMBO J. 2025 Oct 21;44(23):7090–118. doi: 10.1038/s44318-025-00605-y (PMC12669799; doi:10.1038/s44318-025-00605-y)
Supplement: Supplementary file 5 — Source data Fig. 3 [file 44318_2025_605_MOESM5_ESM.zip]

Archive with 59 entries (49 files):
- Fig. 3/
- Fig. 3/.DS_Store
- Fig. 3/._.DS_Store
- Fig. 3/._3C
- Fig. 3/._3E
- Fig. 3/3C/
- Fig. 3/3C/.DS_Store
- Fig. 3/3C/._.DS_Store
- Fig. 3/3C/._ESC
- Fig. 3/3C/._NPC_D3
- Fig. 3/3C/Replicate_1/
- Fig. 3/3C/Replicate_1/ESC/
- Fig. 3/3C/Replicate_1/ESC/._Negative control.tif
- Fig. 3/3C/Replicate_1/ESC/._P1000.tif
- Fig. 3/3C/Replicate_1/ESC/._P2000.tif
- Fig. 3/3C/Replicate_1/ESC/._P500.tif
- Fig. 3/3C/Replicate_1/ESC/._P5000.tif
- Fig. 3/3C/Replicate_1/ESC/._Positive control.tif
- Fig. 3/3C/Replicate_1/ESC/Ctrl.tif
- Fig. 3/3C/Replicate_1/ESC/EF1α.tif
- Fig. 3/3C/Replicate_1/ESC/P1000.tif
- Fig. 3/3C/Replicate_1/ESC/P2000.tif
- Fig. 3/3C/Replicate_1/ESC/P500.tif
- Fig. 3/3C/Replicate_1/ESC/P5000.tif
- Fig. 3/3C/Replicate_1/NPC_D3/
- Fig. 3/3C/Replicate_1/NPC_D3/._Negative control.tif
- Fig. 3/3C/Replicate_1/NPC_D3/._P1000.tif
- Fig. 3/3C/Replicate_1/NPC_D3/._P2000.tif
- Fig. 3/3C/Replicate_1/NPC_D3/._P500.tif
- Fig. 3/3C/Replicate_1/NPC_D3/._P5000.tif
- Fig. 3/3C/Replicate_1/NPC_D3/._Positive control.tif
- Fig. 3/3C/Replicate_1/NPC_D3/Ctrl.tif
- Fig. 3/3C/Replicate_1/NPC_D3/EF1α.tif
- Fig. 3/3C/Replicate_1/NPC_D3/P1000.tif
- Fig. 3/3C/Replicate_1/NPC_D3/P2000.tif
- Fig. 3/3C/Replicate_1/NPC_D3/P500.tif
- Fig. 3/3C/Replicate_1/NPC_D3/P5000.tif
- Fig. 3/3C/Replicate_2/
- Fig. 3/3C/Replicate_2/ESC/
- Fig. 3/3C/Replicate_2/ESC/Ctrl.tif
- Fig. 3/3C/Replicate_2/ESC/EF1α.tif
- Fig. 3/3C/Replicate_2/ESC/P1000.tif
- Fig. 3/3C/Replicate_2/ESC/P2000.tif
- Fig. 3/3C/Replicate_2/ESC/P500.tif
- Fig. 3/3C/Replicate_2/ESC/P5000.tif
- Fig. 3/3C/Replicate_2/NPC_D3/
- Fig. 3/3C/Replicate_2/NPC_D3/Ctrl.tif
- Fig. 3/3C/Replicate_2/NPC_D3/EF1α.tif
- Fig. 3/3C/Replicate_2/NPC_D3/P1000.tif
- Fig. 3/3C/Replicate_2/NPC_D3/P2000.tif
- Fig. 3/3C/Replicate_2/NPC_D3/P500.tif
- Fig. 3/3C/Replicate_2/NPC_D3/P5000.tif
- Fig. 3/3D/
- Fig. 3/3D/PAX6 promoter_miRFP680 FACS.xlsx
- Fig. 3/3E/
- Fig. 3/3E/._Live cell imaging for FUCCI_P500-miRFP cell lines.avi
- Fig. 3/3E/._README.txt
- Fig. 3/3E/Live cell imaging for FUCCI_PAX6 promoter-driven miRFP680.zip
- Fig. 3/3E/README.txt
