# Supplementary material for: Post-replicative initial expression of PAX6 during neuroectoderm differentiation
Source: EMBO J. 2025 Oct 21;44(23):7090–118. doi: 10.1038/s44318-025-00605-y (PMC12669799; doi:10.1038/s44318-025-00605-y)
Supplement: Supplementary file 5 — Source data Fig. 3 [file 44318_2025_605_MOESM5_ESM.zip › Fig. 3/3D/PAX6 promoter_miRFP680 FACS.xlsx]

## Sheet: Sheet1
	ESC						NPC_D3
	Ctrl	EF1α	P5000	P2000	P1000	P500	Ctrl	EF1α	P5000	P2000	P1000	P500
Replicate_1	0.13	99.91	0.33	0.21	1.52	0.19	0.1	99.96	6.49	5.12	13.63	33.39
Replicate_2	0.39	99.9	0.44	0.23	2.14	0.28	0.17	99.79	5.05	4.82	12.5	27.28
