# Supplementary material for: Post-replicative initial expression of PAX6 during neuroectoderm differentiation
Source: EMBO J. 2025 Oct 21;44(23):7090–118. doi: 10.1038/s44318-025-00605-y (PMC12669799; doi:10.1038/s44318-025-00605-y)
Supplement: Supplementary file 5 — Source data Fig. 3 [file 44318_2025_605_MOESM5_ESM.zip › Fig. 3/3E/README.txt]

The movie shows live-cell imaging of the PAX6 P500 promoter-driven miRFP cell line during neural induction, with the green channel representing FUCCI-GEMININ, the gray channel representing FUCCI-CDT1, and the red channel representing the miRFP signal.
