# Supplementary material for: Post-replicative initial expression of PAX6 during neuroectoderm differentiation
Source: EMBO J. 2025 Oct 21;44(23):7090–118. doi: 10.1038/s44318-025-00605-y (PMC12669799; doi:10.1038/s44318-025-00605-y)
Supplement: Supplementary file 6 — Source data Fig. 4 [file 44318_2025_605_MOESM6_ESM.zip]

Archive with 83 entries (66 files):
- Fig. 4/
- Fig. 4/.DS_Store
- Fig. 4/._.DS_Store
- Fig. 4/._4B
- Fig. 4/._4C
- Fig. 4/._4E
- Fig. 4/4B/
- Fig. 4/4B/._4B.tif
- Fig. 4/4B/4B.tif
- Fig. 4/4C/
- Fig. 4/4C/.DS_Store
- Fig. 4/4C/._.DS_Store
- Fig. 4/4C/._FOXM1_LIN54_KO_ESC
- Fig. 4/4C/Replicate 1/
- Fig. 4/4C/Replicate 1/Ctrl.tif
- Fig. 4/4C/Replicate 1/FOXM1_KO_#1.tif
- Fig. 4/4C/Replicate 1/FOXM1_KO_#2.tif
- Fig. 4/4C/Replicate 1/LIN54_KO_#1.tif
- Fig. 4/4C/Replicate 1/LIN54_KO_#2.tif
- Fig. 4/4C/Replicate 2/
- Fig. 4/4C/Replicate 2/Ctrl.tif
- Fig. 4/4C/Replicate 2/FOXM1_KO_#1.tif
- Fig. 4/4C/Replicate 2/FOXM1_KO_#2.tif
- Fig. 4/4C/Replicate 2/LIN54_KO_#1.tif
- Fig. 4/4C/Replicate 2/LIN54_KO_#2.tif
- Fig. 4/4D/
- Fig. 4/4D/G2 phase percentage after FOXM1, LIN54 KO.xlsx
- Fig. 4/4E/
- Fig. 4/4E/.DS_Store
- Fig. 4/4E/._.DS_Store
- Fig. 4/4E/._FOXM1_LIN54_KO_NPC
- Fig. 4/4E/Replicate_1/
- Fig. 4/4E/Replicate_1/DAPI/
- Fig. 4/4E/Replicate_1/DAPI/Ctrl.tif
- Fig. 4/4E/Replicate_1/DAPI/FOXM1_KO_#1.tif
- Fig. 4/4E/Replicate_1/DAPI/FOXM1_KO_#2.tif
- Fig. 4/4E/Replicate_1/DAPI/LIN54_KO_#1.tif
- Fig. 4/4E/Replicate_1/DAPI/LIN54_KO_#2.tif
- Fig. 4/4E/Replicate_1/PAX6/
- Fig. 4/4E/Replicate_1/PAX6/Ctrl.tif
- Fig. 4/4E/Replicate_1/PAX6/FOXM1_KO_#1.tif
- Fig. 4/4E/Replicate_1/PAX6/FOXM1_KO_#2.tif
- Fig. 4/4E/Replicate_1/PAX6/LIN54_KO_#1.tif
- Fig. 4/4E/Replicate_1/PAX6/LIN54_KO_#2.tif
- Fig. 4/4E/Replicate_2/
- Fig. 4/4E/Replicate_2/DAPI/
- Fig. 4/4E/Replicate_2/DAPI/._Ctrl_48h_Plot1.bmp
- Fig. 4/4E/Replicate_2/DAPI/._Ctrl_52h_Plot1.bmp
- Fig. 4/4E/Replicate_2/DAPI/._FOXM1_KO_48h_Plot1.bmp
- Fig. 4/4E/Replicate_2/DAPI/._FOXM1_KO_52h_Plot1.bmp
- Fig. 4/4E/Replicate_2/DAPI/._LIN54_KO_48h_Plot1.bmp
- Fig. 4/4E/Replicate_2/DAPI/._LIN54_KO_52h_Plot1.bmp
- Fig. 4/4E/Replicate_2/DAPI/Ctrl.tif
- Fig. 4/4E/Replicate_2/DAPI/FOXM1_KO_#1.tif
- Fig. 4/4E/Replicate_2/DAPI/FOXM1_KO_#2.tif
- Fig. 4/4E/Replicate_2/DAPI/LIN54_KO_#1.tif
- Fig. 4/4E/Replicate_2/DAPI/LIN54_KO_#2.tif
- Fig. 4/4E/Replicate_2/PAX6/
- Fig. 4/4E/Replicate_2/PAX6/._Ctrl_48h_Plot1.bmp
- Fig. 4/4E/Replicate_2/PAX6/._Ctrl_52h_Plot1.bmp
- Fig. 4/4E/Replicate_2/PAX6/._FOXM1_KO_48h_Plot1.bmp
- Fig. 4/4E/Replicate_2/PAX6/._FOXM1_KO_52h_Plot1.bmp
- Fig. 4/4E/Replicate_2/PAX6/._LIN54_KO_48h_Plot1.bmp
- Fig. 4/4E/Replicate_2/PAX6/._LIN54_KO_52h_Plot1.bmp
- Fig. 4/4E/Replicate_2/PAX6/Ctrl.tif
- Fig. 4/4E/Replicate_2/PAX6/FOXM1_KO_#1.tif
- Fig. 4/4E/Replicate_2/PAX6/FOXM1_KO_#2.tif
- Fig. 4/4E/Replicate_2/PAX6/LIN54_KO_#1.tif
- Fig. 4/4E/Replicate_2/PAX6/LIN54_KO_#2.tif
- Fig. 4/4E/Replicate_3/
- Fig. 4/4E/Replicate_3/DAPI/
- Fig. 4/4E/Replicate_3/DAPI/Ctrl.tif
- Fig. 4/4E/Replicate_3/DAPI/FOXM1_KO_#1.tif
- Fig. 4/4E/Replicate_3/DAPI/FOXM1_KO_#2.tif
- Fig. 4/4E/Replicate_3/DAPI/LIN54_KO_#1.tif
- Fig. 4/4E/Replicate_3/PAX6/
- Fig. 4/4E/Replicate_3/PAX6/Ctrl.tif
- Fig. 4/4E/Replicate_3/PAX6/FOXM1_KO_#1.tif
- Fig. 4/4E/Replicate_3/PAX6/FOXM1_KO_#2.tif
- Fig. 4/4E/Replicate_3/PAX6/LIN54_KO_#1.tif
- Fig. 4/4F/
- Fig. 4/4F/Percentage of PAX6+ cells in FACS.xlsx
- Fig. 4/4F/~$Percentage of PAX6+ cells in FACS.xlsx
