# Supplementary material for: Post-replicative initial expression of PAX6 during neuroectoderm differentiation
Source: EMBO J. 2025 Oct 21;44(23):7090–118. doi: 10.1038/s44318-025-00605-y (PMC12669799; doi:10.1038/s44318-025-00605-y)
Supplement: Supplementary file 6 — Source data Fig. 4 [file 44318_2025_605_MOESM6_ESM.zip › Fig. 4/4D/G2 phase percentage after FOXM1, LIN54 KO.xlsx]

## Sheet: Sheet1
	G2 phase percentage in FACS (%)
	Ctrl	FOXM1 KO		LIN54 KO
Replicate_1	25.51	39.21	41.98	41.39	32.51
Replicate_2	25.81	43.32	37.67	46.63	36.02
