# Supplementary material for: Post-replicative initial expression of PAX6 during neuroectoderm differentiation
Source: EMBO J. 2025 Oct 21;44(23):7090–118. doi: 10.1038/s44318-025-00605-y (PMC12669799; doi:10.1038/s44318-025-00605-y)
Supplement: Supplementary file 6 — Source data Fig. 4 [file 44318_2025_605_MOESM6_ESM.zip › Fig. 4/4F/Percentage of PAX6+ cells in FACS.xlsx]

## Sheet: Sheet1
	Percentage of PAX6+ cell in FACS data
	ESC	FOXM1 KO		LIN54 KO
		#1	#2	#1	#2
Replicate_1	11.22	12.68	8.17	15.76	19.2
Replicate_2	26.51	31.3	27.38	7.96	9.89
Replicate_3	15.41	31.77	17.25	19.32
