# Supplementary material for: Post-replicative initial expression of PAX6 during neuroectoderm differentiation
Source: EMBO J. 2025 Oct 21;44(23):7090–118. doi: 10.1038/s44318-025-00605-y (PMC12669799; doi:10.1038/s44318-025-00605-y)
Supplement: Supplementary file 7 — Source data Fig. 5 [file 44318_2025_605_MOESM7_ESM.zip]

Archive with 83 entries (68 files):
- SD figure 5_Revised/
- SD figure 5_Revised/Fig. 5/
- SD figure 5_Revised/Fig. 5/5B/
- SD figure 5_Revised/Fig. 5/5B/.DS_Store
- SD figure 5_Revised/Fig. 5/5B/._.DS_Store
- SD figure 5_Revised/Fig. 5/5B/._P500_Δ50 bp in NPC_D3
- SD figure 5_Revised/Fig. 5/5B/P500_Δ50 bp in NPC_D3/
- SD figure 5_Revised/Fig. 5/5B/P500_Δ50 bp in NPC_D3/._Negative control_1.tif
- SD figure 5_Revised/Fig. 5/5B/P500_Δ50 bp in NPC_D3/._Negative control_2.tiff
- SD figure 5_Revised/Fig. 5/5B/P500_Δ50 bp in NPC_D3/._P500_1.tif
- SD figure 5_Revised/Fig. 5/5B/P500_Δ50 bp in NPC_D3/._P500_2.tiff
- SD figure 5_Revised/Fig. 5/5B/P500_Δ50 bp in NPC_D3/._Δ1_1.tif
- SD figure 5_Revised/Fig. 5/5B/P500_Δ50 bp in NPC_D3/._Δ1_1.tiff
- SD figure 5_Revised/Fig. 5/5B/P500_Δ50 bp in NPC_D3/._Δ1_10.tif
- SD figure 5_Revised/Fig. 5/5B/P500_Δ50 bp in NPC_D3/._Δ1_10.tiff
- SD figure 5_Revised/Fig. 5/5B/P500_Δ50 bp in NPC_D3/._Δ1_2.tif
- SD figure 5_Revised/Fig. 5/5B/P500_Δ50 bp in NPC_D3/._Δ1_2.tiff
- SD figure 5_Revised/Fig. 5/5B/P500_Δ50 bp in NPC_D3/._Δ1_3.tif
- SD figure 5_Revised/Fig. 5/5B/P500_Δ50 bp in NPC_D3/._Δ1_3.tiff
- SD figure 5_Revised/Fig. 5/5B/P500_Δ50 bp in NPC_D3/._Δ1_4.tif
- SD figure 5_Revised/Fig. 5/5B/P500_Δ50 bp in NPC_D3/._Δ1_4.tiff
- SD figure 5_Revised/Fig. 5/5B/P500_Δ50 bp in NPC_D3/._Δ1_5.tif
- SD figure 5_Revised/Fig. 5/5B/P500_Δ50 bp in NPC_D3/._Δ1_5.tiff
- SD figure 5_Revised/Fig. 5/5B/P500_Δ50 bp in NPC_D3/._Δ1_6.tif
- SD figure 5_Revised/Fig. 5/5B/P500_Δ50 bp in NPC_D3/._Δ1_6.tiff
- SD figure 5_Revised/Fig. 5/5B/P500_Δ50 bp in NPC_D3/._Δ1_7.tif
- SD figure 5_Revised/Fig. 5/5B/P500_Δ50 bp in NPC_D3/._Δ1_7.tiff
- SD figure 5_Revised/Fig. 5/5B/P500_Δ50 bp in NPC_D3/._Δ1_8.tif
- SD figure 5_Revised/Fig. 5/5B/P500_Δ50 bp in NPC_D3/._Δ1_8.tiff
- SD figure 5_Revised/Fig. 5/5B/P500_Δ50 bp in NPC_D3/._Δ1_9.tif
- SD figure 5_Revised/Fig. 5/5B/P500_Δ50 bp in NPC_D3/._Δ1_9.tiff
- SD figure 5_Revised/Fig. 5/5B/P500_Δ50 bp in NPC_D3/Replicate_1/
- SD figure 5_Revised/Fig. 5/5B/P500_Δ50 bp in NPC_D3/Replicate_1/Negative control_1.tif
- SD figure 5_Revised/Fig. 5/5B/P500_Δ50 bp in NPC_D3/Replicate_1/P500_1.tif
- SD figure 5_Revised/Fig. 5/5B/P500_Δ50 bp in NPC_D3/Replicate_1/Δ1_1.tif
- SD figure 5_Revised/Fig. 5/5B/P500_Δ50 bp in NPC_D3/Replicate_1/Δ1_10.tif
- SD figure 5_Revised/Fig. 5/5B/P500_Δ50 bp in NPC_D3/Replicate_1/Δ1_2.tif
- SD figure 5_Revised/Fig. 5/5B/P500_Δ50 bp in NPC_D3/Replicate_1/Δ1_3.tif
- SD figure 5_Revised/Fig. 5/5B/P500_Δ50 bp in NPC_D3/Replicate_1/Δ1_4.tif
- SD figure 5_Revised/Fig. 5/5B/P500_Δ50 bp in NPC_D3/Replicate_1/Δ1_5.tif
- SD figure 5_Revised/Fig. 5/5B/P500_Δ50 bp in NPC_D3/Replicate_1/Δ1_6.tif
- SD figure 5_Revised/Fig. 5/5B/P500_Δ50 bp in NPC_D3/Replicate_1/Δ1_7.tif
- SD figure 5_Revised/Fig. 5/5B/P500_Δ50 bp in NPC_D3/Replicate_1/Δ1_8.tif
- SD figure 5_Revised/Fig. 5/5B/P500_Δ50 bp in NPC_D3/Replicate_1/Δ1_9.tif
- SD figure 5_Revised/Fig. 5/5B/P500_Δ50 bp in NPC_D3/Replicate_2/
- SD figure 5_Revised/Fig. 5/5B/P500_Δ50 bp in NPC_D3/Replicate_2/Negative control_2.tiff
- SD figure 5_Revised/Fig. 5/5B/P500_Δ50 bp in NPC_D3/Replicate_2/P500_2.tiff
- SD figure 5_Revised/Fig. 5/5B/P500_Δ50 bp in NPC_D3/Replicate_2/Δ1_1.tiff
- SD figure 5_Revised/Fig. 5/5B/P500_Δ50 bp in NPC_D3/Replicate_2/Δ1_10.tiff
- SD figure 5_Revised/Fig. 5/5B/P500_Δ50 bp in NPC_D3/Replicate_2/Δ1_2.tiff
- SD figure 5_Revised/Fig. 5/5B/P500_Δ50 bp in NPC_D3/Replicate_2/Δ1_3.tiff
- SD figure 5_Revised/Fig. 5/5B/P500_Δ50 bp in NPC_D3/Replicate_2/Δ1_4.tiff
- SD figure 5_Revised/Fig. 5/5B/P500_Δ50 bp in NPC_D3/Replicate_2/Δ1_5.tiff
- SD figure 5_Revised/Fig. 5/5B/P500_Δ50 bp in NPC_D3/Replicate_2/Δ1_6.tiff
- SD figure 5_Revised/Fig. 5/5B/P500_Δ50 bp in NPC_D3/Replicate_2/Δ1_7.tiff
- SD figure 5_Revised/Fig. 5/5B/P500_Δ50 bp in NPC_D3/Replicate_2/Δ1_8.tiff
- SD figure 5_Revised/Fig. 5/5B/P500_Δ50 bp in NPC_D3/Replicate_2/Δ1_9.tiff
- SD figure 5_Revised/Fig. 5/5C/
- SD figure 5_Revised/Fig. 5/5C/Percentage of promoter-miRFP680 positive cells in FACS data.xlsx
- SD figure 5_Revised/Fig. 5/5D/
- SD figure 5_Revised/Fig. 5/5D/Predicted TF numbers.xlsx
- SD figure 5_Revised/Fig. 5/5E/
- SD figure 5_Revised/Fig. 5/5E/.DS_Store
- SD figure 5_Revised/Fig. 5/5E/._.DS_Store
- SD figure 5_Revised/Fig. 5/5E/._P500_Δ12 bp in ESC and NPC
- SD figure 5_Revised/Fig. 5/5E/Replicate_1/
- SD figure 5_Revised/Fig. 5/5E/Replicate_1/Ctrl.tif
- SD figure 5_Revised/Fig. 5/5E/Replicate_1/P500_1.tif
- SD figure 5_Revised/Fig. 5/5E/Replicate_1/Δ12_1.tif
- SD figure 5_Revised/Fig. 5/5E/Replicate_2/
- SD figure 5_Revised/Fig. 5/5E/Replicate_2/Ctrl_2.bmp
- SD figure 5_Revised/Fig. 5/5E/Replicate_2/P500_2.bmp
- SD figure 5_Revised/Fig. 5/5E/Replicate_2/Δ12_2.bmp
- SD figure 5_Revised/Fig. 5/5E/Replicate_3/
- SD figure 5_Revised/Fig. 5/5E/Replicate_3/Ctrl_3.tiff
- SD figure 5_Revised/Fig. 5/5E/Replicate_3/P500_3.tiff
- SD figure 5_Revised/Fig. 5/5E/Replicate_3/Δ12_3.tiff
- SD figure 5_Revised/Fig. 5/5F/
- SD figure 5_Revised/Fig. 5/5F/Promoter_driven assay.xlsx
- SD figure 5_Revised/Fig. 5/5H_Revised/
- SD figure 5_Revised/Fig. 5/5H_Revised/CPE deletion.tif
- SD figure 5_Revised/Fig. 5/5I/
- SD figure 5_Revised/Fig. 5/5I/qPCR results PAX6 and GAPDH of Δ43 bp deletion experiment.xlsx
