# Supplementary material for: Post-replicative initial expression of PAX6 during neuroectoderm differentiation
Source: EMBO J. 2025 Oct 21;44(23):7090–118. doi: 10.1038/s44318-025-00605-y (PMC12669799; doi:10.1038/s44318-025-00605-y)
Supplement: Supplementary file 7 — Source data Fig. 5 [file 44318_2025_605_MOESM7_ESM.zip › SD figure 5_Revised/Fig. 5/5C/Percentage of promoter-miRFP680 positive cells in FACS data.xlsx]

## Sheet: Sheet1
	Percentage of promoter-miRFP680 positive cells in FACS data (%)
	NC	P500	Δ1	Δ2	Δ3	Δ4	Δ5	Δ6	Δ7	Δ8	Δ9	Δ10
Replicate_1	0.05	11.5	7.98	0.73	13.12	22.4	18.28	18.13	21.93	16.3	9.33	16.05
Replicate_2	0.46	30.14	9.03	1.6	25.22	30.34	19.91	29.98	22.51	22.57	6.95	17.89
