# Supplementary material for: Post-replicative initial expression of PAX6 during neuroectoderm differentiation
Source: EMBO J. 2025 Oct 21;44(23):7090–118. doi: 10.1038/s44318-025-00605-y (PMC12669799; doi:10.1038/s44318-025-00605-y)
Supplement: Supplementary file 7 — Source data Fig. 5 [file 44318_2025_605_MOESM7_ESM.zip › SD figure 5_Revised/Fig. 5/5D/Predicted TF numbers.xlsx]

## Sheet: Sheet1
Fragment	Predicted TF numbers
Δ1	2
Δ2	33
Δ3	0
Δ4	4
Δ5	0
Δ6	4
Δ7	1
Δ8	1
Δ9	2
Δ10	3
