# Supplementary material for: Post-replicative initial expression of PAX6 during neuroectoderm differentiation
Source: EMBO J. 2025 Oct 21;44(23):7090–118. doi: 10.1038/s44318-025-00605-y (PMC12669799; doi:10.1038/s44318-025-00605-y)
Supplement: Supplementary file 7 — Source data Fig. 5 [file 44318_2025_605_MOESM7_ESM.zip › SD figure 5_Revised/Fig. 5/5F/Promoter_driven assay.xlsx]

## Sheet: Sheet1
	Promoter_driven assay
	Ctrl	P500	P500_Δ12
Replicate_1	0.61	44.18	0.24
Replicate_2	0.81	22.93	0.06
Replicate_3	0.06	30.04	0.188
