# Supplementary material for: Post-replicative initial expression of PAX6 during neuroectoderm differentiation
Source: EMBO J. 2025 Oct 21;44(23):7090–118. doi: 10.1038/s44318-025-00605-y (PMC12669799; doi:10.1038/s44318-025-00605-y)
Supplement: Supplementary file 7 — Source data Fig. 5 [file 44318_2025_605_MOESM7_ESM.zip › SD figure 5_Revised/Fig. 5/5I/qPCR results PAX6 and GAPDH of Δ43 bp deletion experiment.xlsx]

## Sheet: Sheet1
	PAX6/GAPDH (normalized to Ctrl)
	NPC_D3		ESC
	Ctrl	Δ43
Replicate_1	0.993475	0.237376	0.000607
Replicate_2	1.02609	0.215324	0.00037
Replicate_3	1.0102	0.236012	0.000419
