# Supplementary material for: Post-replicative initial expression of PAX6 during neuroectoderm differentiation
Source: EMBO J. 2025 Oct 21;44(23):7090–118. doi: 10.1038/s44318-025-00605-y (PMC12669799; doi:10.1038/s44318-025-00605-y)
Supplement: Supplementary file 8 — Source data Fig. 6 [file 44318_2025_605_MOESM8_ESM.zip]

Archive with 68 entries (53 files):
- Fig. 6/
- Fig. 6/.DS_Store
- Fig. 6/._.DS_Store
- Fig. 6/._6B
- Fig. 6/._6D
- Fig. 6/6B/
- Fig. 6/6B/.DS_Store
- Fig. 6/6B/._.DS_Store
- Fig. 6/6B/._HU treatment_D3_D2_Ctrl
- Fig. 6/6B/Replicate_1/
- Fig. 6/6B/Replicate_1/DAPI/
- Fig. 6/6B/Replicate_1/DAPI/._Ctrl_hNPC_72h_Plot1.bmp
- Fig. 6/6B/Replicate_1/DAPI/._hESC_Plot1.bmp
- Fig. 6/6B/Replicate_1/DAPI/._hNPC_48h_Plot1.bmp
- Fig. 6/6B/Replicate_1/DAPI/._Hydroxyurea_hNPC_72h_Plot1.bmp
- Fig. 6/6B/Replicate_1/DAPI/Ctrl_NPC_D3.tif
- Fig. 6/6B/Replicate_1/DAPI/hESC_Plot1.bmp
- Fig. 6/6B/Replicate_1/DAPI/hNPC_48h_Plot1.bmp
- Fig. 6/6B/Replicate_1/DAPI/Hydroxyurea_hNPC_72h_Plot1.bmp
- Fig. 6/6B/Replicate_1/PAX6/
- Fig. 6/6B/Replicate_1/PAX6/._Ctrl_hNPC_72h_Plot1.bmp
- Fig. 6/6B/Replicate_1/PAX6/._hESC_Plot1.bmp
- Fig. 6/6B/Replicate_1/PAX6/._hNPC_48h_Plot1.bmp
- Fig. 6/6B/Replicate_1/PAX6/._Hydroxyurea_hNPC_72h_Plot1.bmp
- Fig. 6/6B/Replicate_1/PAX6/Ctrl_NPC_72h.tif
- Fig. 6/6B/Replicate_1/PAX6/ESC.tif
- Fig. 6/6B/Replicate_1/PAX6/NPC_D2.tif
- Fig. 6/6B/Replicate_1/PAX6/NPC_D3_HU 24h.tif
- Fig. 6/6B/Replicate_2/
- Fig. 6/6B/Replicate_2/DAPI/
- Fig. 6/6B/Replicate_2/DAPI/._ESC_Plot1.bmp
- Fig. 6/6B/Replicate_2/DAPI/._NPC_D2_Plot1.bmp
- Fig. 6/6B/Replicate_2/DAPI/._NPC_D3_HU_24h_Plot1.bmp
- Fig. 6/6B/Replicate_2/DAPI/._NPC_D3_Plot1.bmp
- Fig. 6/6B/Replicate_2/DAPI/ESC.tif
- Fig. 6/6B/Replicate_2/DAPI/NPC_D2.tif
- Fig. 6/6B/Replicate_2/DAPI/NPC_D3_Ctrl.tif
- Fig. 6/6B/Replicate_2/DAPI/NPC_D3_HU_24h.tif
- Fig. 6/6B/Replicate_2/PAX6/
- Fig. 6/6B/Replicate_2/PAX6/._ESC_Plot1.bmp
- Fig. 6/6B/Replicate_2/PAX6/._NPC_D2_Plot1.bmp
- Fig. 6/6B/Replicate_2/PAX6/._NPC_D3_HU_24h_Plot1.bmp
- Fig. 6/6B/Replicate_2/PAX6/._NPC_D3_Plot1.bmp
- Fig. 6/6B/Replicate_2/PAX6/ESC.tif
- Fig. 6/6B/Replicate_2/PAX6/NPC_D2.tif
- Fig. 6/6B/Replicate_2/PAX6/NPC_D3_Ctrl.tif
- Fig. 6/6B/Replicate_2/PAX6/NPC_D3_HU_24h.tif
- Fig. 6/6B/Replicate_3/
- Fig. 6/6B/Replicate_3/DAPI/
- Fig. 6/6B/Replicate_3/DAPI/ESC.tif
- Fig. 6/6B/Replicate_3/DAPI/NPC_D2.tif
- Fig. 6/6B/Replicate_3/DAPI/NPC_D3_Ctrl.tif
- Fig. 6/6B/Replicate_3/DAPI/NPC_D3_HU24h.tif
- Fig. 6/6B/Replicate_3/PAX6/
- Fig. 6/6B/Replicate_3/PAX6/ESC.tif
- Fig. 6/6B/Replicate_3/PAX6/NPC_D2.tif
- Fig. 6/6B/Replicate_3/PAX6/NPC_D3_Ctrl.tif
- Fig. 6/6B/Replicate_3/PAX6/NPC_D3_HU24h.tif
- Fig. 6/6C/
- Fig. 6/6C/HU arrest_PAX6+ cells in FACS data.xlsx
- Fig. 6/6D.zip
- Fig. 6/6F/
- Fig. 6/6F/up_NPC_D3_24hHU.vs.NPC_D3_GO(BP).csv
- Fig. 6/6G/
- Fig. 6/6G/down_NPC_D3_24hHU.vs.NPC_D3_GO(BP).csv
- Fig. 6/6H/
- Fig. 6/6H/Normalized_counts_D2_D3_HU24h_heatmap.xlsx
- Fig. 6/6H/Z-score_D2_D3_HU24h_heatmap.xlsx
