# Supplementary material for: Post-replicative initial expression of PAX6 during neuroectoderm differentiation
Source: EMBO J. 2025 Oct 21;44(23):7090–118. doi: 10.1038/s44318-025-00605-y (PMC12669799; doi:10.1038/s44318-025-00605-y)
Supplement: Supplementary file 8 — Source data Fig. 6 [file 44318_2025_605_MOESM8_ESM.zip › Fig. 6/6C/HU arrest_PAX6+ cells in FACS data.xlsx]

## Sheet: Sheet1
	ESC	NPC_D2	NPC_D3	NPC_D3_HU 24h
Replicate_1	0.05	0.12	55.23	0.33
Replicate_2	0.45	0.51	43.52	1.47
Replicate_3	0.68	0.21	43.4	1.07
