# Supplementary material for: Post-replicative initial expression of PAX6 during neuroectoderm differentiation
Source: EMBO J. 2025 Oct 21;44(23):7090–118. doi: 10.1038/s44318-025-00605-y (PMC12669799; doi:10.1038/s44318-025-00605-y)
Supplement: Supplementary file 8 — Source data Fig. 6 [file 44318_2025_605_MOESM8_ESM.zip › Fig. 6/6F/up_NPC_D3_24hHU.vs.NPC_D3_GO(BP).csv]

	ID	Description	GeneRatio	BgRatio	pvalue	p.adjust	qvalue	geneID	Count
GO:0043583	GO:0043583	ear development	25/532	221/18903	3.72289885555486e-09	1.25152355634057e-05	1.05748081371527e-05	ATP6V1B1/SPRY2/MCOLN3/LRP10/GATA2/MYO7A/GRHL3/COL2A1/CEBPD/SLC26A5/TGFB3/SIX1/ATP8B1/TSHZ1/MSX1/SHH/KCNK3/ALDH1A3/NKX3-2/EYA4/OSR1/GBX2/TBX1/STRA6/POU3F4	25
GO:0048568	GO:0048568	embryonic organ development	37/532	449/18903	5.74225077467568e-09	1.25152355634057e-05	1.05748081371527e-05	ATP6V1B1/EPHA2/RYR2/KITLG/SPRY2/PDGFRA/GATA2/VAX2/PDGFC/LIF/MYO7A/ADM/GRHL3/PRDM1/EPAS1/COL2A1/PLXNA4/TGFB3/SOX18/SIX1/TSHZ1/MICAL2/MSX1/HEY1/IGF2/FOXL2/SHH/NKX2-5/ALDH1A3/NKX3-2/FOXC1/RUNX2/OSR1/GBX2/TBX1/STRA6/POU3F4	37
GO:0007517	GO:0007517	muscle organ development	31/532	348/18903	1.70547650261639e-08	2.47805735830162e-05	2.09384641496658e-05	BTG2/RIPOR2/RYR2/ACTA1/TAGLN/CHODL/LIF/DES/JPH2/CHRND/NEURL1/RXRG/MYORG/CACNA1S/SIX1/PAX7/MSX1/IGF2/ITGA11/KY/DLL4/FOXL2/SHH/NKX2-5/UNC45B/FOXC1/VAMP5/CAV2/TBX1/STRA6/MYOD1	31
GO:0048562	GO:0048562	embryonic organ morphogenesis	27/532	294/18903	7.73529046018598e-08	8.42953277898767e-05	7.12257403162914e-05	ATP6V1B1/EPHA2/RYR2/SPRY2/PDGFRA/GATA2/VAX2/MYO7A/GRHL3/COL2A1/TGFB3/SOX18/SIX1/TSHZ1/MICAL2/MSX1/FOXL2/SHH/NKX2-5/ALDH1A3/NKX3-2/RUNX2/OSR1/GBX2/TBX1/STRA6/POU3F4	27
GO:0060537	GO:0060537	muscle tissue development	32/532	422/18903	4.1492022536252e-07	0.000361727452471045	0.000305643340745991	BTG2/CSRP1/IGFBP5/SCN5A/RIPOR2/RYR2/PDGFRA/ACTA1/MAPK11/SEMA3C/JPH2/CHRND/NEURL1/RXRG/MYORG/CACNA1S/SIX1/MSX1/HEY1/IGF2/DLL4/FOXL2/SHH/NKX2-5/FOXC1/VAMP5/OSR1/CAV2/TBX1/MYL7/STRA6/MYOD1	32
GO:0048839	GO:0048839	inner ear development	20/532	193/18903	5.6871472675149e-07	0.000371538570502276	0.000313933291843244	ATP6V1B1/SPRY2/MCOLN3/LRP10/GATA2/MYO7A/GRHL3/COL2A1/CEBPD/SLC26A5/TGFB3/SIX1/ATP8B1/SHH/KCNK3/ALDH1A3/EYA4/GBX2/TBX1/POU3F4	20
GO:0001503	GO:0001503	ossification	32/532	429/18903	5.96643724137631e-07	0.000371538570502276	0.000313933291843244	ATP6V1B1/EPHA2/IGFBP5/KREMEN2/IGFBP3/TMEM38B/KLF10/MAPK11/SMPD3/COL2A1/DHRS3/CEBPD/DNAI3/NPNT/KAZALD1/SPP1/TGFB3/CER1/IL6R/IGF2/ITGA11/PENK/PTH1R/SHH/PPARG/FOXC1/VDR/FGF18/NPPC/RUNX2/OSR1/PTGS2	32
GO:0042476	GO:0042476	odontogenesis	16/532	135/18903	1.3029125748687e-06	0.000709924489231583	0.000599854092034945	SCN5A/PDGFRA/SP6/SERPINE1/ADM/SMPD3/WNT6/TGFB3/WNT10A/MSX1/SHH/FOXC1/CFTR/RUNX2/OSR1/TBX1	16
GO:0042475	GO:0042475	odontogenesis of dentin-containing tooth	13/532	91/18903	1.54922455933101e-06	0.000730504031093553	0.00061724287434258	SCN5A/PDGFRA/SERPINE1/ADM/SMPD3/WNT6/WNT10A/MSX1/SHH/FOXC1/CFTR/RUNX2/TBX1	13
GO:0007389	GO:0007389	pattern specification process	33/532	472/18903	1.67585233102444e-06	0.000730504031093553	0.00061724287434258	BTG2/HES2/PCDH8/FOXJ1/VAX2/GRHL3/SEMA3C/BICC1/WNT6/SOX18/NKX3-1/SIX1/DDIT3/RELN/TSHZ1/CER1/MICAL2/MSX1/HEY1/DLL4/HES4/FGF1/SHH/MEOX1/FEZF2/NKX2-5/WNT8B/NKX3-2/FOXC1/OSR1/GBX2/TBX1/TDGF1	33
GO:0042471	GO:0042471	ear morphogenesis	15/532	124/18903	2.14919230169307e-06	0.000807747656504279	0.00068251024501237	ATP6V1B1/SPRY2/GATA2/MYO7A/GRHL3/COL2A1/SIX1/TSHZ1/MSX1/ALDH1A3/NKX3-2/OSR1/GBX2/TBX1/POU3F4	15
GO:0001822	GO:0001822	kidney development	25/532	309/18903	2.45249429356851e-06	0.000807747656504279	0.00068251024501237	PDGFRA/FOXJ1/LIF/EPCAM/TNS2/TRAF3IP2/BICC1/SLIT2/PRDM1/KCNJ8/NPNT/WNT6/NKX3-1/SIX1/CER1/IL6R/ACE/FGF1/SHH/CXCR2/TACSTD2/FOXC1/OVOL1/OSR1/STRA6	25
GO:0060538	GO:0060538	skeletal muscle organ development	18/532	176/18903	2.51577805661642e-06	0.000807747656504279	0.00068251024501237	BTG2/RIPOR2/ACTA1/DES/CHRND/NEURL1/RXRG/MYORG/CACNA1S/SIX1/IGF2/FOXL2/SHH/VAMP5/CAV2/TBX1/STRA6/MYOD1	18
GO:0007605	GO:0007605	sensory perception of sound	17/532	159/18903	2.59428015394813e-06	0.000807747656504279	0.00068251024501237	ATP6V1B1/EPS8L2/RIPOR2/SPRY2/MYO7A/COL2A1/THRB/SLC26A5/SIX1/DDIT3/ATP8B1/CACNA1D/CNTN5/EYA4/CLIC5/TBX1/POU3F4	17
GO:0050954	GO:0050954	sensory perception of mechanical stimulus	18/532	180/18903	3.46942928837589e-06	0.000994845905984643	0.000840599805614583	ATP6V1B1/EPS8L2/RIPOR2/SPRY2/KCNA1/MYO7A/COL2A1/THRB/SLC26A5/SIX1/DDIT3/ATP8B1/CACNA1D/CNTN5/EYA4/CLIC5/TBX1/POU3F4	18
GO:0072001	GO:0072001	renal system development	25/532	318/18903	4.09033306861028e-06	0.000994845905984643	0.000840599805614583	PDGFRA/FOXJ1/LIF/EPCAM/TNS2/TRAF3IP2/BICC1/SLIT2/PRDM1/KCNJ8/NPNT/WNT6/NKX3-1/SIX1/CER1/IL6R/ACE/FGF1/SHH/CXCR2/TACSTD2/FOXC1/OVOL1/OSR1/STRA6	25
GO:0001655	GO:0001655	urogenital system development	27/532	360/18903	4.10810422292351e-06	0.000994845905984643	0.000840599805614583	PDGFRA/FOXJ1/GATA2/CYP7B1/LIF/EPCAM/TNS2/TRAF3IP2/BICC1/SLIT2/PRDM1/KCNJ8/NPNT/WNT6/NKX3-1/SIX1/CER1/IL6R/ACE/FGF1/SHH/CXCR2/TACSTD2/FOXC1/OVOL1/OSR1/STRA6	27
GO:0003002	GO:0003002	regionalization	27/532	360/18903	4.10810422292351e-06	0.000994845905984643	0.000840599805614583	BTG2/HES2/PCDH8/FOXJ1/VAX2/SEMA3C/NKX3-1/SIX1/DDIT3/RELN/TSHZ1/CER1/MSX1/HEY1/DLL4/HES4/FGF1/SHH/MEOX1/FEZF2/NKX2-5/WNT8B/FOXC1/OSR1/GBX2/TBX1/TDGF1	27
GO:0021700	GO:0021700	developmental maturation	24/532	304/18903	5.92175091691491e-06	0.00133480328863721	0.00112784842176298	NEFL/GATA2/PDE3A/LGI4/TFCP2L1/CX3CL1/EPAS1/BFSP1/CDK5R2/NEURL1/SOX18/KLF2/DDIT3/RELN/CAMK2B/PTH1R/TRIM58/SEZ6L/PPARG/CFTR/NR4A2/NPPC/RUNX2/ROPN1L	24
GO:0051960	GO:0051960	regulation of nervous system development	31/532	456/18903	6.12435553400877e-06	0.00133480328863721	0.00112784842176298	HES2/NEFL/CLSTN2/CHODL/LIF/GRID2/LGI4/SEMA3C/CX3CL1/SLIT2/KIAA0319/ZNF488/NEURL1/RXRG/SPP1/PLXNA4/ZNF365/RELN/CLCF1/ITPKA/CAMK2B/PRKCH/ACE/HEY1/DLL4/SHH/FEZF2/ITGAX/ISLR2/GBX2/TLX2	31
GO:2001225	GO:2001225	regulation of chloride transport	5/532	11/18903	6.95695456831114e-06	0.00144406499825087	0.00122016962579051	PRNP/PTAFR/ATP8B1/CFTR/ABCB1	5
GO:0090596	GO:0090596	sensory organ morphogenesis	22/532	272/18903	9.84302818103423e-06	0.00195026181096037	0.00164788304332243	ATP6V1B1/EPHA2/SPRY2/GATA2/VAX2/MYO7A/GRHL3/PRDM1/COL2A1/THRB/SIX1/TSHZ1/MSX1/FOXL2/ALDH1A3/NKX3-2/IMPG2/OSR1/GBX2/TBX1/STRA6/POU3F4	22
GO:0048771	GO:0048771	tissue remodeling	17/532	179/18903	1.28345365587938e-05	0.00232844106217106	0.00196742741008598	EPHA2/IGFBP5/ELF3/LIF/CSPG4/SEMA3C/EPAS1/SPP1/SYK/TGFB3/ACE/DLL4/PTH1R/PPARG/FOXC1/VDR/MITF	17
GO:0008544	GO:0008544	epidermis development	26/532	362/18903	1.3306689781696e-05	0.00232844106217106	0.00196742741008598	PPL/EPHA2/IGFBP5/STS/MCOLN3/TMEM132E/FOSL2/MYO7A/GRHL3/ETV4/TRADD/IRF6/WNT10A/SOX18/DNASE1L2/PRKCH/SFN/ZNF750/SHH/OVOL3/FOXC1/VDR/OVOL1/CDSN/CST6/KRT80	26
GO:0042474	GO:0042474	middle ear morphogenesis	6/532	20/18903	1.33770659155586e-05	0.00232844106217106	0.00196742741008598	SIX1/TSHZ1/MSX1/NKX3-2/OSR1/TBX1	6
GO:0009952	GO:0009952	anterior/posterior pattern specification	19/532	218/18903	1.3888384403865e-05	0.00232844106217106	0.00196742741008598	BTG2/HES2/PCDH8/SEMA3C/NKX3-1/DDIT3/TSHZ1/CER1/MSX1/HEY1/HES4/SHH/MEOX1/FEZF2/FOXC1/OSR1/GBX2/TBX1/TDGF1	19
GO:0042692	GO:0042692	muscle cell differentiation	28/532	409/18903	1.51476119487689e-05	0.00241110864727173	0.00203727778143316	FLNC/CSRP1/IGFBP5/RIPOR2/DOCK5/GDF15/PDGFRA/TANC1/ACTA1/DYSF/ADM/MAPK11/NPNT/MYORG/CACNA1S/WFIKKN2/SIX1/ADAMTS15/MSX1/HEY1/IGF2/SHH/NKX2-5/LDB3/CAV2/TBX1/MYOD1/PRDM6	28
GO:0007601	GO:0007601	visual perception	19/532	220/18903	1.58034271036824e-05	0.00241110864727173	0.00203727778143316	RGS16/GJA3/LRAT/VAX2/MYO7A/TIMP3/GLRB/EPAS1/COL2A1/DHRS3/HSF4/SFRP5/DLL4/CRYBA2/TACSTD2/CPLX3/IMPG2/EYA4/CLIC5	19
GO:0007519	GO:0007519	skeletal muscle tissue development	16/532	164/18903	1.64124816811349e-05	0.00241110864727173	0.00203727778143316	BTG2/RIPOR2/ACTA1/CHRND/NEURL1/RXRG/MYORG/CACNA1S/SIX1/IGF2/FOXL2/SHH/VAMP5/CAV2/TBX1/MYOD1	16
GO:0014902	GO:0014902	myotube differentiation	14/532	129/18903	1.65940030782638e-05	0.00241110864727173	0.00203727778143316	RIPOR2/DOCK5/GDF15/TANC1/ACTA1/MYORG/CACNA1S/SIX1/ADAMTS15/SHH/NKX2-5/CAV2/TBX1/MYOD1	14
GO:0001657	GO:0001657	ureteric bud development	12/532	97/18903	1.76874368734581e-05	0.00244714747140005	0.00206772895821803	FOXJ1/EPCAM/SLIT2/NPNT/WNT6/SIX1/CER1/FGF1/SHH/TACSTD2/FOXC1/OSR1	12
GO:0001763	GO:0001763	morphogenesis of a branching structure	18/532	203/18903	1.84463483314796e-05	0.00244714747140005	0.00206772895821803	EPHA2/SPRY2/ADM/SEMA3C/SLIT2/PRDM1/NPNT/WNT6/NKX3-1/SIX1/ERMN/DLL4/FGF1/SHH/TACSTD2/VDR/GBX2/TDGF1	18
GO:0060349	GO:0060349	bone morphogenesis	12/532	98/18903	1.96490391142468e-05	0.00244714747140005	0.00206772895821803	FREM1/SMPD3/COL2A1/DHRS3/GHR/TGFB3/CER1/MSX1/FOXC1/FGF18/NPPC/RUNX2	12
GO:0072163	GO:0072163	mesonephric epithelium development	12/532	98/18903	1.96490391142468e-05	0.00244714747140005	0.00206772895821803	FOXJ1/EPCAM/SLIT2/NPNT/WNT6/SIX1/CER1/FGF1/SHH/TACSTD2/FOXC1/OSR1	12
GO:0072164	GO:0072164	mesonephric tubule development	12/532	98/18903	1.96490391142468e-05	0.00244714747140005	0.00206772895821803	FOXJ1/EPCAM/SLIT2/NPNT/WNT6/SIX1/CER1/FGF1/SHH/TACSTD2/FOXC1/OSR1	12
GO:0050953	GO:0050953	sensory perception of light stimulus	19/532	224/18903	2.03584350497472e-05	0.00246506717727356	0.00208287029938788	RGS16/GJA3/LRAT/VAX2/MYO7A/TIMP3/GLRB/EPAS1/COL2A1/DHRS3/HSF4/SFRP5/DLL4/CRYBA2/TACSTD2/CPLX3/IMPG2/EYA4/CLIC5	19
GO:0048732	GO:0048732	gland development	29/532	441/18903	2.26571687016328e-05	0.00260609044850787	0.00220202858679056	EPHA2/IGFBP5/PDGFRA/LBH/GATA2/ELF3/CYP7B1/TFCP2L1/NR3C1/SEMA3C/CYP1B1/IRF6/NEURL1/TGFB3/WNT10A/NKX3-1/SIX1/MSX1/IGF2/FGF1/SHH/NKX2-5/ALDH1A3/FOXC1/VDR/CYP1A1/TBX1/STRA6/TDGF1	29
GO:0048469	GO:0048469	cell maturation	17/532	187/18903	2.27188430932092e-05	0.00260609044850787	0.00220202858679056	GATA2/PDE3A/LGI4/TFCP2L1/CX3CL1/EPAS1/BFSP1/SOX18/KLF2/PTH1R/TRIM58/PPARG/CFTR/NR4A2/NPPC/RUNX2/ROPN1L	17
GO:0033002	GO:0033002	muscle cell proliferation	20/532	247/18903	2.43829971295618e-05	0.00272526883301949	0.00230272893269465	CDKN1A/IGFBP5/IGFBP3/MAPK11/CNN1/SMPD3/CX3CL1/PTAFR/TGFB3/SIX1/DDIT3/IL6R/MAP3K5/SHH/NKX2-5/PPARG/FOXC1/NPPC/CAV2/PTGS2	20
GO:0048880	GO:0048880	sensory system development	27/532	398/18903	2.51861408742633e-05	0.00274465970177285	0.00231911333997493	EPHA2/SPRY2/FLT1/TMEM132E/PDGFRA/VAX2/MYO7A/GRHL3/SPRED3/CYP1B1/PRDM1/BFSP1/THRB/CACNA1S/WNT6/HSF4/DLL4/FOXL2/CRYBA2/SHH/ALDH1A3/UNC45B/FOXC1/IMPG2/MITF/CYP1A1/STRA6	27
GO:0048863	GO:0048863	stem cell differentiation	20/532	248/18903	2.58418040851388e-05	0.00274742497578341	0.0023214498714737	KITLG/PDGFRA/LBH/LIF/EPCAM/SEMA3C/WNT10A/SOX18/SIX1/ACE/MSX1/SHH/MEOX1/NKX2-5/TACSTD2/FOXC1/RUNX2/OSR1/GBX2/TBX1	20
GO:0006821	GO:0006821	chloride transport	13/532	118/18903	2.81702743897241e-05	0.00292367204916208	0.00247037067893846	PRNP/GLRB/SLC26A5/PTAFR/GABRB1/CLDN4/GABRG1/ATP8B1/ANO1/CLIC5/CFTR/GABRP/ABCB1	13
GO:0001823	GO:0001823	mesonephros development	12/532	102/18903	2.95173259681036e-05	0.00293434920067328	0.00247939238916598	FOXJ1/EPCAM/SLIT2/NPNT/WNT6/SIX1/CER1/FGF1/SHH/TACSTD2/FOXC1/OSR1	12
GO:0060562	GO:0060562	epithelial tube morphogenesis	24/532	335/18903	2.96194918168443e-05	0.00293434920067328	0.00247939238916598	EPHA2/RYR2/SPRY2/ADM/GRHL3/NR3C1/SLIT2/NPNT/WNT6/SOX18/NKX3-1/SIX1/MICAL2/DLL4/FGF1/SHH/DLC1/CXCR2/NKX2-5/TACSTD2/ITGAX/VDR/OSR1/GBX2	24
GO:0060541	GO:0060541	respiratory system development	18/532	211/18903	3.09925601182913e-05	0.00300214599012515	0.00253667761061757	IGFBP5/SPRY2/PDGFRA/FOXJ1/TMEM38B/LIF/SMPD3/EPAS1/THRB/TGFB3/KLF2/SIX1/ACE/FGF1/SHH/ALDH1A3/FGF18/STRA6	18
GO:0050731	GO:0050731	positive regulation of peptidyl-tyrosine phosphorylation	17/532	193/18903	3.40918646095279e-05	0.00317123438544985	0.00267954965882784	PRNP/KITLG/LIF/CNTN1/CSPG4/GHR/NEURL1/SYK/RELN/CLCF1/LTK/IL6R/ACE/IGF2/DOK7/HPX/TDGF1	17
GO:0006937	GO:0006937	regulation of muscle contraction	16/532	174/18903	3.41931672668371e-05	0.00317123438544985	0.00267954965882784	SCN5A/RYR2/DOCK5/CHRNB4/TMEM38B/KCNA1/SPHK1/CNN1/NPNT/NMU/PTAFR/CACNA1S/KCNB2/KCNJ2/NKX2-5/PTGS2	16
GO:0043010	GO:0043010	camera-type eye development	24/532	340/18903	3.75733398611885e-05	0.00341212892614418	0.00288309465294514	EPHA2/SPRY2/FLT1/PDGFRA/VAX2/GRHL3/SPRED3/CYP1B1/BFSP1/THRB/CACNA1S/WNT6/HSF4/DLL4/FOXL2/CRYBA2/SHH/ALDH1A3/UNC45B/FOXC1/IMPG2/MITF/CYP1A1/STRA6	24
GO:0050808	GO:0050808	synapse organization	28/532	432/18903	4.0433786983603e-05	0.00354200117264356	0.00299283082867384	DLGAP3/PRNP/PCDH8/FRRS1L/NEFL/TANC1/CLSTN2/DNM3/GRID2/RAB17/CX3CL1/NEFH/GLRB/NEURL1/CACNA1S/SIX1/ZNF365/RELN/ITPKA/CAMK2B/DOK7/KY/SEZ6L/CNTN5/NPAS4/C5AR1/ABI3/IL10RA	28
GO:0090257	GO:0090257	regulation of muscle system process	20/532	256/18903	4.06285979885703e-05	0.00354200117264356	0.00299283082867384	IGFBP5/SCN5A/RYR2/DOCK5/CHRNB4/TMEM38B/KCNA1/SPHK1/CNN1/NPNT/NMU/PTAFR/CACNA1S/CAMK2B/KCNB2/KCNJ2/NKX2-5/PPARG/LMCD1/PTGS2	20
GO:0001654	GO:0001654	eye development	26/532	388/18903	4.36165801171348e-05	0.00372793475942334	0.00314993630195778	EPHA2/SPRY2/FLT1/PDGFRA/VAX2/MYO7A/GRHL3/SPRED3/CYP1B1/PRDM1/BFSP1/THRB/CACNA1S/WNT6/HSF4/DLL4/FOXL2/CRYBA2/SHH/ALDH1A3/UNC45B/FOXC1/IMPG2/MITF/CYP1A1/STRA6	26
GO:0014074	GO:0014074	response to purine-containing compound	14/532	142/18903	4.88751858905885e-05	0.00402942480413152	0.00340468175695927	VGF/IGFBP5/RYR2/TMEM38B/PDE3A/DMTN/CYP1B1/PTAFR/CACNA1S/PENK/THBD/FOSL1/CFTR/PTGS2	14
GO:0060021	GO:0060021	roof of mouth development	11/532	91/18903	4.89927769256643e-05	0.00402942480413152	0.00340468175695927	PDGFRA/IRF6/COL2A1/DHRS3/TGFB3/WFIKKN2/TSHZ1/MSX1/SHH/OSR1/TBX1	11
GO:0150063	GO:0150063	visual system development	26/532	392/18903	5.1758556766527e-05	0.0041780657212091	0.0035302766106448	EPHA2/SPRY2/FLT1/PDGFRA/VAX2/MYO7A/GRHL3/SPRED3/CYP1B1/PRDM1/BFSP1/THRB/CACNA1S/WNT6/HSF4/DLL4/FOXL2/CRYBA2/SHH/ALDH1A3/UNC45B/FOXC1/IMPG2/MITF/CYP1A1/STRA6	26
GO:0045165	GO:0045165	cell fate commitment	21/532	282/18903	5.29493236821332e-05	0.00419647458055306	0.00354583126437864	SPRY2/GATA2/SPN/PRDM1/EPAS1/TBX10/WNT6/WNT10A/SOX18/SIX1/IL6R/DLL4/SHH/FEZF2/NKX2-5/WNT8B/PPARG/MITF/RUNX2/TBX1/MYOD1	21
GO:0072073	GO:0072073	kidney epithelium development	14/532	146/18903	6.63211683372006e-05	0.00516239237110459	0.00436198812052377	FOXJ1/LIF/EPCAM/SLIT2/NPNT/WNT6/SIX1/CER1/FGF1/SHH/CXCR2/TACSTD2/FOXC1/OSR1	14
GO:0050767	GO:0050767	regulation of neurogenesis	25/532	377/18903	7.20895881457737e-05	0.0055129563987268	0.00465819887206024	HES2/NEFL/CHODL/LIF/SEMA3C/CX3CL1/SLIT2/KIAA0319/ZNF488/NEURL1/SPP1/PLXNA4/ZNF365/RELN/CLCF1/ITPKA/CAMK2B/PRKCH/ACE/HEY1/DLL4/SHH/FEZF2/ISLR2/TLX2	25
GO:0015698	GO:0015698	inorganic anion transport	16/532	186/18903	7.64953125584166e-05	0.00573187611950455	0.00484317613700545	PRNP/SLC34A3/GLRB/SLC26A5/PTAFR/GABRB1/CLDN4/GABRG1/ATP8B1/SLC4A4/ANO1/CLIC5/CFTR/ADAMTS8/GABRP/ABCB1	16
GO:0048741	GO:0048741	skeletal muscle fiber development	7/532	38/18903	7.95252021241953e-05	0.00573187611950455	0.00484317613700545	RIPOR2/ACTA1/MYORG/CACNA1S/SIX1/CAV2/MYOD1	7
GO:0042481	GO:0042481	regulation of odontogenesis	5/532	17/18903	8.09840246468748e-05	0.00573187611950455	0.00484317613700545	SP6/WNT10A/MSX1/SHH/RUNX2	5
GO:0006940	GO:0006940	regulation of smooth muscle contraction	9/532	65/18903	8.14279506115818e-05	0.00573187611950455	0.00484317613700545	DOCK5/CHRNB4/SPHK1/CNN1/NPNT/NMU/PTAFR/KCNB2/PTGS2	9
GO:0030324	GO:0030324	lung development	16/532	187/18903	8.15270289996059e-05	0.00573187611950455	0.00484317613700545	IGFBP5/SPRY2/PDGFRA/FOXJ1/TMEM38B/LIF/SMPD3/EPAS1/THRB/TGFB3/KLF2/ACE/FGF1/SHH/FGF18/STRA6	16
GO:1902932	GO:1902932	positive regulation of alcohol biosynthetic process	6/532	27/18903	8.63938181801782e-05	0.00597762941979995	0.00505082656328227	ABCG1/PTAFR/PTH1R/FGF1/HRH1/ADCYAP1R1	6
GO:0071695	GO:0071695	anatomical structure maturation	19/532	250/18903	9.09094140385677e-05	0.00608929496107925	0.0051451788963708	GATA2/PDE3A/LGI4/TFCP2L1/CX3CL1/EPAS1/BFSP1/CDK5R2/SOX18/KLF2/DDIT3/PTH1R/TRIM58/PPARG/CFTR/NR4A2/NPPC/RUNX2/ROPN1L	19
GO:0051146	GO:0051146	striated muscle cell differentiation	21/532	293/18903	9.15131863085835e-05	0.00608929496107925	0.0051451788963708	FLNC/CSRP1/IGFBP5/RIPOR2/DOCK5/GDF15/PDGFRA/TANC1/ACTA1/MYORG/CACNA1S/SIX1/ADAMTS15/MSX1/IGF2/SHH/NKX2-5/LDB3/CAV2/TBX1/MYOD1	21
GO:0010038	GO:0010038	response to metal ion	24/532	360/18903	9.21985472427691e-05	0.00608929496107925	0.0051451788963708	NQO1/PRNP/SCN5A/RYR2/SMPD1/ACTA1/KCNA1/DMTN/SMPD3/CPNE4/SLC30A4/SLC26A5/CER1/ITPKA/SLC30A2/PENK/SHH/KCNK3/KCNC1/AOC1/GIPR/CYP1A1/SLC40A1/PTGS2	24
GO:0003012	GO:0003012	muscle system process	28/532	455/18903	9.91874260555336e-05	0.00645310433098613	0.00545258136320993	IGFBP5/SCN5A/RYR2/DOCK5/CHRNB4/SYNM/TMEM38B/ACTA1/KCNA1/SPHK1/CNN1/DES/KCNJ8/NPNT/CHRND/NMU/PTAFR/CACNA1S/CACNA1D/CAMK2B/SCN3B/KCNB2/KCNJ2/NKX2-5/PPARG/LMCD1/PTGS2/MYOD1	28
GO:0030323	GO:0030323	respiratory tube development	16/532	191/18903	0.0001046751195651	0.00668541402689327	0.00564887255167157	IGFBP5/SPRY2/PDGFRA/FOXJ1/TMEM38B/LIF/SMPD3/EPAS1/THRB/TGFB3/KLF2/ACE/FGF1/SHH/FGF18/STRA6	16
GO:0050673	GO:0050673	epithelial cell proliferation	29/532	481/18903	0.00010690674640663	0.00668541402689327	0.00564887255167157	EPHA2/IGFBP5/SCN5A/FLT1/IGFBP3/PPP1R16B/GATA2/CYP7B1/IRF6/NKX3-1/SIX1/HSF4/SFN/IGF2/DLL4/FGF1/SHH/NKX2-5/TACSTD2/PPARG/C5AR1/VDR/LRG1/OVOL1/RUNX2/OSR1/CAV2/TBX1/JAML	29
GO:0032958	GO:0032958	inositol phosphate biosynthetic process	6/532	28/18903	0.000107359252553918	0.00668541402689327	0.00564887255167157	IP6K3/PTAFR/ITPKA/PTH1R/HRH1/ADCYAP1R1	6
GO:0050678	GO:0050678	regulation of epithelial cell proliferation	26/532	414/18903	0.000126222435594159	0.00774934643316818	0.00654784732607804	SCN5A/FLT1/PPP1R16B/GATA2/CYP7B1/IRF6/NKX3-1/SIX1/HSF4/SFN/IGF2/DLL4/FGF1/SHH/NKX2-5/TACSTD2/PPARG/C5AR1/VDR/LRG1/OVOL1/RUNX2/OSR1/CAV2/TBX1/JAML	26
GO:0043588	GO:0043588	skin development	21/532	302/18903	0.000139844739927689	0.00846643362978886	0.00715375358197347	PPL/EPHA2/IGFBP5/FOSL2/GRHL3/TRAF3IP2/ETV4/TRADD/IRF6/WNT10A/SOX18/CLDN4/DNASE1L2/PRKCH/SFN/SHH/FOXC1/VDR/OVOL1/CDSN/KRT80	21
GO:0042472	GO:0042472	inner ear morphogenesis	11/532	103/18903	0.000152522941546862	0.00908625035879002	0.00767747069110643	ATP6V1B1/SPRY2/GATA2/MYO7A/GRHL3/COL2A1/SIX1/ALDH1A3/GBX2/TBX1/POU3F4	11
GO:0014904	GO:0014904	myotube cell development	7/532	42/18903	0.000154251554611255	0.00908625035879002	0.00767747069110643	RIPOR2/ACTA1/MYORG/CACNA1S/SIX1/CAV2/MYOD1	7
GO:0071248	GO:0071248	cellular response to metal ion	16/532	198/18903	0.000159206548930112	0.00925308462381813	0.00781843810114334	NQO1/PRNP/SCN5A/SMPD1/KCNA1/DMTN/SMPD3/CPNE4/CER1/ITPKA/SHH/KCNK3/AOC1/CYP1A1/SLC40A1/PTGS2	16
GO:0006936	GO:0006936	muscle contraction	23/532	351/18903	0.000165474736422784	0.00949084705351204	0.00801933660309309	SCN5A/RYR2/DOCK5/CHRNB4/SYNM/TMEM38B/ACTA1/KCNA1/SPHK1/CNN1/DES/KCNJ8/NPNT/CHRND/NMU/PTAFR/CACNA1S/CACNA1D/SCN3B/KCNB2/KCNJ2/NKX2-5/PTGS2	23
GO:0010720	GO:0010720	positive regulation of cell development	21/532	307/18903	0.000175468570514242	0.00993334414118935	0.00839322663334699	DOCK5/NEFL/CHODL/LIF/PDE3A/DMTN/CX3CL1/SLIT2/ZNF488/NEURL1/PLXNA4/ZNF365/RELN/CLCF1/ITPKA/CAMK2B/PRKCH/ACE/SHH/ISLR2/MYOD1	21
GO:0051384	GO:0051384	response to glucocorticoid	13/532	142/18903	0.000191099270490132	0.0106795092316216	0.00902370239466897	SSTR3/NEFL/ADM/NR3C1/CYP1B1/SLIT2/GHR/PTAFR/ACE/FOSL1/NPAS4/PTGS2/MYOD1	13
GO:0050730	GO:0050730	regulation of peptidyl-tyrosine phosphorylation	19/532	266/18903	0.000203913157334361	0.011110718160256	0.00938805444095957	PRNP/KITLG/PDGFC/LIF/CNTN1/CSPG4/DMTN/GHR/NEURL1/SYK/RELN/CLCF1/LTK/IL6R/ACE/IGF2/DOK7/HPX/TDGF1	19
GO:0098656	GO:0098656	anion transmembrane transport	19/532	266/18903	0.000203913157334361	0.011110718160256	0.00938805444095957	PRNP/GLRB/SLC26A5/PTAFR/GABRB1/CLDN4/GABRG1/SLC4A4/ANO1/SLC66A1L/SLC16A12/CLIC5/CFTR/SLC43A2/ADAMTS8/GABRP/ABCB1/SLC16A11/SLC6A13	19
GO:0060350	GO:0060350	endochondral bone morphogenesis	8/532	58/18903	0.000207596986678037	0.0111150834566071	0.00939174291898631	SMPD3/COL2A1/GHR/CER1/FOXC1/FGF18/NPPC/RUNX2	8
GO:0018108	GO:0018108	peptidyl-tyrosine phosphorylation	24/532	380/18903	0.000209093104712499	0.0111150834566071	0.00939174291898631	PRNP/EPHA2/KITLG/FLT1/PDGFRA/PDGFC/LIF/STYK1/CNTN1/CSPG4/DMTN/GHR/NEURL1/SYK/RELN/CLCF1/LTK/IL6R/TEC/ACE/IGF2/DOK7/HPX/TDGF1	24
GO:0018212	GO:0018212	peptidyl-tyrosine modification	24/532	382/18903	0.000226029474357988	0.011862765961779	0.0100235008271489	PRNP/EPHA2/KITLG/FLT1/PDGFRA/PDGFC/LIF/STYK1/CNTN1/CSPG4/DMTN/GHR/NEURL1/SYK/RELN/CLCF1/LTK/IL6R/TEC/ACE/IGF2/DOK7/HPX/TDGF1	24
GO:0060485	GO:0060485	mesenchyme development	21/532	313/18903	0.000228601133468557	0.011862765961779	0.0100235008271489	KITLG/SPRY2/ACTA1/SPRED3/SEMA3C/IL17RD/TGFB3/WNT10A/SIX1/CER1/ZNF750/MSX1/HEY1/SHH/MEOX1/NKX2-5/FOXC1/LRG1/OSR1/GBX2/TBX1	21
GO:0098661	GO:0098661	inorganic anion transmembrane transport	12/532	126/18903	0.000231373651861376	0.011865385276044	0.0100257140292626	PRNP/GLRB/SLC26A5/PTAFR/GABRB1/CLDN4/GABRG1/ANO1/CLIC5/CFTR/ADAMTS8/GABRP	12
GO:1901654	GO:1901654	response to ketone	16/532	205/18903	0.000236992312332182	0.0120122033657672	0.0101497686762583	NQO1/NEFL/NR3C1/CYP1B1/SLIT2/SPP1/PTAFR/GABRB1/TGFB3/NKX3-1/KLF2/CLDN4/ACE/FOSL1/NPAS4/CFTR	16
GO:0048705	GO:0048705	skeletal system morphogenesis	17/532	227/18903	0.000250143446941708	0.0125330492553897	0.0105898599013798	FREM1/PDGFRA/SMPD3/COL2A1/DHRS3/GHR/TGFB3/SIX1/CER1/MSX1/NKX3-2/FOXC1/FGF18/NPPC/RUNX2/OSR1/TBX1	17
GO:0086015	GO:0086015	SA node cell action potential	4/532	12/18903	0.000256495044367594	0.0125624932404308	0.0106147387373414	SCN5A/RYR2/CACNA1D/SCN3B	4
GO:0086018	GO:0086018	SA node cell to atrial cardiac muscle cell signaling	4/532	12/18903	0.000256495044367594	0.0125624932404308	0.0106147387373414	SCN5A/RYR2/CACNA1D/SCN3B	4
GO:0048545	GO:0048545	response to steroid hormone	22/532	339/18903	0.000260944146851543	0.0126383948458431	0.0106788721617959	SSTR3/NEFL/ACTA1/LBH/CYP7B1/ADM/NR3C1/CYP1B1/SLIT2/GHR/RXRG/SPP1/PTAFR/GABRB1/TGFB3/NKX3-1/CLDN4/ACE/FOSL1/NPAS4/PTGS2/MYOD1	22
GO:0048167	GO:0048167	regulation of synaptic plasticity	16/532	207/18903	0.000264530452881733	0.0126712993858404	0.0107066750102161	VGF/PRNP/LZTS1/PLK2/MAP1A/GRID2/CX3CL1/NEURL1/RELN/SNAP25/ITPKA/CAMK2B/ACE/HRH1/NPAS4/PTGS2	16
GO:0035272	GO:0035272	exocrine system development	7/532	46/18903	0.000277727028366289	0.0131588273548767	0.0111186140990119	TFCP2L1/SEMA3C/TGFB3/NKX3-1/IGF2/SHH/FOXC1	7
GO:0061138	GO:0061138	morphogenesis of a branching epithelium	15/532	188/18903	0.000290342979561239	0.0136086564291123	0.0114986993263698	EPHA2/SPRY2/ADM/SEMA3C/SLIT2/NPNT/WNT6/NKX3-1/SIX1/DLL4/FGF1/SHH/TACSTD2/VDR/GBX2	15
GO:0044703	GO:0044703	multi-organism reproductive process	16/532	209/18903	0.000294796809235068	0.0136704179942091	0.0115508850561422	IGFBP5/STS/LIF/ADM/PRDM1/SPP1/PTAFR/TGFB3/CLDN4/ACE/THBD/FOSL1/CLIC5/VDR/CYP1A1/PTGS2	16
GO:0023019	GO:0023019	signal transduction involved in regulation of gene expression	5/532	22/18903	0.000306749002614169	0.0139406612929641	0.0117792284237287	PDGFRA/EPCAM/TRAF3IP2/CER1/MSX1	5
GO:0050769	GO:0050769	positive regulation of neurogenesis	17/532	231/18903	0.000307020758000587	0.0139406612929641	0.0117792284237287	NEFL/CHODL/LIF/CX3CL1/SLIT2/ZNF488/NEURL1/PLXNA4/ZNF365/RELN/CLCF1/ITPKA/CAMK2B/PRKCH/ACE/SHH/ISLR2	17
GO:0048286	GO:0048286	lung alveolus development	7/532	47/18903	0.000318514908131719	0.0143134689128471	0.0120942340049147	IGFBP5/TMEM38B/LIF/SMPD3/TGFB3/ACE/STRA6	7
GO:0007612	GO:0007612	learning	13/532	150/18903	0.000327980845127623	0.014588454121544	0.0123265840719823	PPP1R1B/BTG2/MAPK8IP2/TANC1/MAP1A/RELN/SNAP25/HRH1/FOSL1/NPAS4/LRRN4/STRA6/PTGS2	13
GO:0055001	GO:0055001	muscle cell development	15/532	191/18903	0.000344119536544283	0.0151516874726922	0.0128024907854168	FLNC/CSRP1/RIPOR2/PDGFRA/ACTA1/DYSF/ADM/MYORG/CACNA1S/WFIKKN2/SIX1/NKX2-5/LDB3/CAV2/MYOD1	15
GO:0042060	GO:0042060	wound healing	26/532	442/18903	0.000351138306901735	0.0153061187978466	0.0129329782720965	CDKN1A/PPL/CSRP1/SMPD1/PDGFRA/GATA2/DYSF/SERPINE1/GRHL3/DMTN/CX3CL1/VAV3/AJAP1/SYK/PEAR1/TGFB3/CLDN4/TEC/MAP3K5/FGF1/SHH/THBD/F2RL2/PPARG/LRG1/JAML	26
GO:0003334	GO:0003334	keratinocyte development	4/532	13/18903	0.000362273509717926	0.0154818649888278	0.0130814758565843	FOSL2/DNASE1L2/SFN/CDSN	4
GO:2001053	GO:2001053	regulation of mesenchymal cell apoptotic process	4/532	13/18903	0.000362273509717926	0.0154818649888278	0.0130814758565843	MSX1/SHH/TBX1/POU3F4	4
GO:0051962	GO:0051962	positive regulation of nervous system development	19/532	279/18903	0.000372278217812237	0.0157086745165956	0.0132731196516748	NEFL/CLSTN2/CHODL/LIF/GRID2/CX3CL1/SLIT2/ZNF488/NEURL1/PLXNA4/ZNF365/RELN/CLCF1/ITPKA/CAMK2B/PRKCH/ACE/SHH/ISLR2	19
GO:0009913	GO:0009913	epidermal cell differentiation	17/532	235/18903	0.000374788288535431	0.0157086745165956	0.0132731196516748	PPL/EPHA2/MCOLN3/TMEM132E/FOSL2/MYO7A/ETV4/IRF6/DNASE1L2/PRKCH/SFN/OVOL3/FOXC1/VDR/OVOL1/CDSN/KRT80	17
GO:0002244	GO:0002244	hematopoietic progenitor cell differentiation	12/532	133/18903	0.000381855945459787	0.0158524768215163	0.0133946260968801	KITLG/FLT1/PDGFRA/GATA2/SMPD3/HERC6/CEBPD/ACE/SHH/MEOX1/FOXC1/MIXL1	12
GO:0003007	GO:0003007	heart morphogenesis	18/532	258/18903	0.000394823052683931	0.0161898042549738	0.0136796525248798	CPE/RYR2/SEMA3C/SLIT2/COL2A1/DHRS3/SOX18/SIX1/MICAL2/MSX1/HEY1/DLL4/SHH/DLC1/NKX2-5/FOXC1/RBM20/TBX1	18
GO:0030902	GO:0030902	hindbrain development	13/532	153/18903	0.000397409739683918	0.0161898042549738	0.0136796525248798	SCN5A/SSTR3/GATA2/GRID2/CNTN1/CDK5R2/ZNF365/NEUROG3/SHH/DLC1/FOXC1/KCNC1/GBX2	13
GO:0031214	GO:0031214	biomineral tissue development	14/532	174/18903	0.000420676632808126	0.0169789763186169	0.0143464672338756	TMEM38B/KLF10/SMPD3/SPP1/WNT6/TGFB3/CER1/HEY1/PTH1R/VDR/CFTR/OSR1/TBX1/PTGS2	14
GO:0050804	GO:0050804	modulation of chemical synaptic transmission	26/532	448/18903	0.000430791663593415	0.0172277143266394	0.0145566396032193	DLGAP3/VGF/PRNP/LZTS1/MAPK8IP2/PLK2/FRRS1L/CHRNB4/MAP1A/CLSTN2/GRID2/CACNG4/CX3CL1/NEURL1/NMU/MCTP2/RELN/CPLX1/SNAP25/ITPKA/CAMK2B/ACE/HRH1/NPAS4/CPLX3/PTGS2	26
GO:0035270	GO:0035270	endocrine system development	12/532	135/18903	0.000437637908892185	0.017342396771464	0.0146535410833852	PDGFRA/GATA2/NR3C1/CYP1B1/SIX1/IL6R/NEUROG3/SHH/NKX2-5/GIPR/TBX1/STRA6	12
GO:0099177	GO:0099177	regulation of trans-synaptic signaling	26/532	449/18903	0.000445509570433986	0.0174866915041385	0.0147754636077759	DLGAP3/VGF/PRNP/LZTS1/MAPK8IP2/PLK2/FRRS1L/CHRNB4/MAP1A/CLSTN2/GRID2/CACNG4/CX3CL1/NEURL1/NMU/MCTP2/RELN/CPLX1/SNAP25/ITPKA/CAMK2B/ACE/HRH1/NPAS4/CPLX3/PTGS2	26
GO:0031667	GO:0031667	response to nutrient levels	27/532	474/18903	0.000449302465809476	0.0174866915041385	0.0147754636077759	CDKN1A/NQO1/VGF/GDF15/SSTR3/LRP11/LRAT/KLF10/ADM/CYP1B1/GHR/SPP1/ACSL1/PMAIP1/DDIT3/MAP3K5/ACE/PENK/PPARG/VDR/AOC1/RUNX2/GIPR/CYP1A1/PTGS2/MYOD1/NIM1K	27
GO:0007520	GO:0007520	myoblast fusion	7/532	50/18903	0.000470418476425918	0.017852320003244	0.0150844031565306	RIPOR2/DOCK5/GDF15/TANC1/CACNA1S/ADAMTS15/MYOD1	7
GO:0090102	GO:0090102	cochlea development	7/532	50/18903	0.000470418476425918	0.017852320003244	0.0150844031565306	GATA2/GRHL3/SLC26A5/SIX1/KCNK3/TBX1/POU3F4	7
GO:0044706	GO:0044706	multi-multicellular organism process	16/532	218/18903	0.000470983436653605	0.017852320003244	0.0150844031565306	IGFBP5/STS/LIF/ADM/PRDM1/SPP1/PTAFR/TGFB3/CLDN4/ACE/THBD/FOSL1/CLIC5/VDR/CYP1A1/PTGS2	16
GO:0060732	GO:0060732	positive regulation of inositol phosphate biosynthetic process	4/532	14/18903	0.000495941875784184	0.0184770139875492	0.0156122413258557	PTAFR/PTH1R/HRH1/ADCYAP1R1	4
GO:0086070	GO:0086070	SA node cell to atrial cardiac muscle cell communication	4/532	14/18903	0.000495941875784184	0.0184770139875492	0.0156122413258557	SCN5A/RYR2/CACNA1D/SCN3B	4
GO:0048754	GO:0048754	branching morphogenesis of an epithelial tube	13/532	157/18903	0.000509099160935994	0.0187235666476528	0.015820567175025	EPHA2/SPRY2/SLIT2/NPNT/WNT6/NKX3-1/SIX1/DLL4/FGF1/SHH/TACSTD2/VDR/GBX2	13
GO:0010812	GO:0010812	negative regulation of cell-substrate adhesion	8/532	66/18903	0.000511150362714082	0.0187235666476528	0.015820567175025	SPRY4/SERPINE1/DMTN/CX3CL1/ARHGAP6/AJAP1/DLC1/TACSTD2	8
GO:0051489	GO:0051489	regulation of filopodium assembly	7/532	51/18903	0.000532223592181203	0.0193330219859822	0.0163355293775617	RIPOR2/PPP1R16B/DNM3/DMTN/RAB17/NEURL1/TGFB3	7
GO:0048659	GO:0048659	smooth muscle cell proliferation	14/532	179/18903	0.000559178386477723	0.0201442858401355	0.017021010650592	CDKN1A/IGFBP5/IGFBP3/CNN1/SMPD3/CX3CL1/PTAFR/TGFB3/DDIT3/IL6R/MAP3K5/PPARG/NPPC/PTGS2	14
GO:0043270	GO:0043270	positive regulation of ion transport	19/532	289/18903	0.000574026236329372	0.0204561329453006	0.017284507353354	SCN5A/RYR2/VAMP8/KCNA1/CNTN1/CACNG4/CX3CL1/JPH2/PTAFR/RELN/CACNA1D/SCN3B/ADCYAP1R1/KCNK3/KCNJ2/NKX2-5/KCNC1/CFTR/ABCB1	19
GO:0043501	GO:0043501	skeletal muscle adaptation	5/532	25/18903	0.000577220544223897	0.0204561329453006	0.017284507353354	IGFBP5/ACTA1/CACNA1S/CAMK2B/MYOD1	5
GO:0045746	GO:0045746	negative regulation of Notch signaling pathway	6/532	38/18903	0.000619918371489851	0.0217353114865494	0.0183653553788137	GATA2/BEND6/NEURL1/DLK2/HEY1/DLL4	6
GO:0110148	GO:0110148	biomineralization	14/532	181/18903	0.000624530209854581	0.0217353114865494	0.0183653553788137	TMEM38B/KLF10/SMPD3/SPP1/WNT6/TGFB3/CER1/HEY1/PTH1R/VDR/CFTR/OSR1/TBX1/PTGS2	14
GO:0001649	GO:0001649	osteoblast differentiation	17/532	246/18903	0.00063165961491888	0.0217353114865494	0.0183653553788137	EPHA2/IGFBP5/IGFBP3/MAPK11/CEBPD/DNAI3/NPNT/SPP1/IL6R/IGF2/ITGA11/PENK/PTH1R/SHH/PPARG/NPPC/RUNX2	17
GO:0050679	GO:0050679	positive regulation of epithelial cell proliferation	16/532	224/18903	0.000633260967834773	0.0217353114865494	0.0183653553788137	SCN5A/PPP1R16B/GATA2/CYP7B1/HSF4/IGF2/FGF1/SHH/NKX2-5/C5AR1/LRG1/RUNX2/OSR1/CAV2/TBX1/JAML	16
GO:0009855	GO:0009855	determination of bilateral symmetry	12/532	141/18903	0.000647868945008594	0.0220629744632224	0.0186422157778378	FOXJ1/BICC1/SOX18/DDIT3/CER1/MICAL2/SHH/NKX2-5/WNT8B/NKX3-2/TBX1/TDGF1	12
GO:0097152	GO:0097152	mesenchymal cell apoptotic process	4/532	15/18903	0.000661309830056736	0.0223461205365683	0.0188814614065159	MSX1/SHH/TBX1/POU3F4	4
GO:0009799	GO:0009799	specification of symmetry	12/532	142/18903	0.000690032299579535	0.0228320998702035	0.0192920919684239	FOXJ1/BICC1/SOX18/DDIT3/CER1/MICAL2/SHH/NKX2-5/WNT8B/NKX3-2/TBX1/TDGF1	12
GO:0030858	GO:0030858	positive regulation of epithelial cell differentiation	8/532	69/18903	0.000691405639565694	0.0228320998702035	0.0192920919684239	FOXJ1/SERPINE1/LIF/ETV4/PRKCH/SFN/FOXC1/VDR	8
GO:0046847	GO:0046847	filopodium assembly	8/532	69/18903	0.000691405639565694	0.0228320998702035	0.0192920919684239	RIPOR2/PPP1R16B/DNM3/FGD5/DMTN/RAB17/NEURL1/TGFB3	8
GO:0022612	GO:0022612	gland morphogenesis	11/532	123/18903	0.000712576600278463	0.0233542962452167	0.0197333242926343	EPHA2/IGFBP5/ELF3/CYP7B1/NR3C1/SEMA3C/TGFB3/NKX3-1/FGF1/SHH/VDR	11
GO:0030198	GO:0030198	extracellular matrix organization	20/532	318/18903	0.000725945493116468	0.0236148985410051	0.0199535214486608	MATN2/PDGFRA/TMEM38B/HAS3/ELF3/LOXL4/SMPD3/CYP1B1/COL2A1/NPNT/KAZALD1/ADAMTS15/FBLN5/NOXO1/CHADL/FOXC1/IMPG2/ADAMTS8/CAV2/LCP1	20
GO:0043062	GO:0043062	extracellular structure organization	20/532	319/18903	0.000754744837677663	0.0243698722032365	0.0205914400548471	MATN2/PDGFRA/TMEM38B/HAS3/ELF3/LOXL4/SMPD3/CYP1B1/COL2A1/NPNT/KAZALD1/ADAMTS15/FBLN5/NOXO1/CHADL/FOXC1/IMPG2/ADAMTS8/CAV2/LCP1	20
GO:0006066	GO:0006066	alcohol metabolic process	22/532	367/18903	0.000763578757593732	0.0244738220908167	0.0206792730094463	FDXR/SMPD1/IP6K3/LRAT/ABCG1/CYP7B1/SPHK1/NAAA/CYP1B1/DHRS3/INPP1/PTAFR/ITPKA/PTH1R/FGF1/HRH1/ADCYAP1R1/ALDH1A3/CFTR/CYP1A1/ACP3/SULT1A2	22
GO:0071241	GO:0071241	cellular response to inorganic substance	16/532	229/18903	0.000802920586229657	0.0253830683268114	0.0214475449645653	NQO1/PRNP/SCN5A/SMPD1/KCNA1/DMTN/SMPD3/CPNE4/CER1/ITPKA/SHH/KCNK3/AOC1/CYP1A1/SLC40A1/PTGS2	16
GO:0031960	GO:0031960	response to corticosteroid	13/532	165/18903	0.000813419202278115	0.0253830683268114	0.0214475449645653	SSTR3/NEFL/ADM/NR3C1/CYP1B1/SLIT2/GHR/PTAFR/ACE/FOSL1/NPAS4/PTGS2/MYOD1	13
GO:0045229	GO:0045229	external encapsulating structure organization	20/532	321/18903	0.000815311558921688	0.0253830683268114	0.0214475449645653	MATN2/PDGFRA/TMEM38B/HAS3/ELF3/LOXL4/SMPD3/CYP1B1/COL2A1/NPNT/KAZALD1/ADAMTS15/FBLN5/NOXO1/CHADL/FOXC1/IMPG2/ADAMTS8/CAV2/LCP1	20
GO:0010863	GO:0010863	positive regulation of phospholipase C activity	6/532	40/18903	0.000821937114439345	0.0253830683268114	0.0214475449645653	FLT1/PDGFRA/ARHGAP6/PTAFR/ADCYAP1R1/C5AR1	6
GO:0033627	GO:0033627	cell adhesion mediated by integrin	9/532	88/18903	0.000822669646991651	0.0253830683268114	0.0214475449645653	EPHA2/SERPINE1/LIF/FYB2/CYP1B1/NPNT/SYK/ITGA11/ITGAX	9
GO:0048762	GO:0048762	mesenchymal cell differentiation	17/532	252/18903	0.000826885914752744	0.0253830683268114	0.0214475449645653	KITLG/SPRY2/SPRED3/SEMA3C/IL17RD/TGFB3/WNT10A/SIX1/ZNF750/MSX1/HEY1/SHH/FOXC1/LRG1/OSR1/GBX2/TBX1	17
GO:0043647	GO:0043647	inositol phosphate metabolic process	7/532	55/18903	0.000846908342861885	0.0258158983673773	0.0218132667771346	IP6K3/INPP1/PTAFR/ITPKA/PTH1R/HRH1/ADCYAP1R1	7
GO:0099173	GO:0099173	postsynapse organization	13/532	166/18903	0.000860448588491501	0.0259207589315916	0.0219018692123107	PRNP/FRRS1L/NEFL/TANC1/DNM3/GRID2/NEFH/GLRB/ZNF365/RELN/ITPKA/CAMK2B/ABI3	13
GO:0010919	GO:0010919	regulation of inositol phosphate biosynthetic process	4/532	16/18903	0.000862241350098826	0.0259207589315916	0.0219018692123107	PTAFR/PTH1R/HRH1/ADCYAP1R1	4
GO:0003231	GO:0003231	cardiac ventricle development	11/532	126/18903	0.000871293046214254	0.0259573261714508	0.0219327668764942	CPE/SCN5A/RYR2/SEMA3C/SLIT2/PRDM1/HEY1/DLL4/NKX2-5/FOXC1/STRA6	11
GO:0060840	GO:0060840	artery development	10/532	107/18903	0.000875367503373083	0.0259573261714508	0.0219327668764942	PRDM1/NKX3-1/SIX1/DDIT3/HEY1/DLL4/SHH/FOXC1/TBX1/STRA6	10
GO:0010975	GO:0010975	regulation of neuron projection development	25/532	446/18903	0.000907543167263035	0.0266144279565267	0.0224879881720547	LZTS1/NEFL/CHODL/DNM3/GRID2/CNTN1/RAB17/SEMA3C/CX3CL1/MBOAT1/SLIT2/KIAA0319/SPP1/PLXNA4/ZNF365/RELN/LTK/SNAP25/ITPKA/CAMK2B/NEUROG3/FEZF2/ABI3/ISLR2/TLX2	25
GO:0003205	GO:0003205	cardiac chamber development	13/532	167/18903	0.000909738418335049	0.0266144279565267	0.0224879881720547	CPE/SCN5A/RYR2/SEMA3C/SLIT2/PRDM1/DHRS3/HEY1/DLL4/NKX2-5/FOXC1/TBX1/STRA6	13
GO:1902742	GO:1902742	apoptotic process involved in development	6/532	41/18903	0.000940262884677026	0.0273240394287144	0.0230875777788415	XKR7/XKR4/SLIT2/NKX2-5/FOXC1/VDR	6
GO:0007565	GO:0007565	female pregnancy	14/532	189/18903	0.000954582544054174	0.0275564590035241	0.0232839618100074	IGFBP5/STS/LIF/ADM/PRDM1/SPP1/TGFB3/CLDN4/ACE/THBD/FOSL1/CLIC5/VDR/PTGS2	14
GO:0051591	GO:0051591	response to cAMP	9/532	90/18903	0.000967880273407683	0.027665400954838	0.0233760128327304	VGF/IGFBP5/DMTN/CYP1B1/PTAFR/PENK/THBD/FOSL1/CFTR	9
GO:0009612	GO:0009612	response to mechanical stimulus	15/532	211/18903	0.000971049861456804	0.027665400954838	0.0233760128327304	BTG2/PPL/RYR2/LRP11/ACTA1/KCNA1/KIAA0319/TNFRSF10A/TNFRSF8/SLC26A5/KCNJ2/FOSL1/KCNC1/STRA6/PTGS2	15
GO:0046683	GO:0046683	response to organophosphorus	11/532	128/18903	0.000992555186963212	0.0278310886151037	0.0235160114135903	VGF/IGFBP5/PDE3A/DMTN/CYP1B1/PTAFR/PENK/THBD/FOSL1/CFTR/PTGS2	11
GO:0045606	GO:0045606	positive regulation of epidermal cell differentiation	5/532	28/18903	0.000996019688909424	0.0278310886151037	0.0235160114135903	ETV4/PRKCH/SFN/FOXC1/VDR	5
GO:1903959	GO:1903959	regulation of anion transmembrane transport	5/532	28/18903	0.000996019688909424	0.0278310886151037	0.0235160114135903	PRNP/PTAFR/CFTR/SLC43A2/ABCB1	5
GO:0106027	GO:0106027	neuron projection organization	9/532	91/18903	0.00104790919487004	0.0290944979645764	0.0245835351850504	PRNP/TANC1/MAP1A/DNM3/ZNF365/RELN/ITPKA/CAMK2B/ABI3	9
GO:2000027	GO:2000027	regulation of animal organ morphogenesis	11/532	129/18903	0.0010582214152635	0.0291948553742631	0.0246683326582743	SP6/GRHL3/AJAP1/WNT10A/SIX1/MSX1/FGF1/SHH/TACSTD2/RUNX2/TBX1	11
GO:1900274	GO:1900274	regulation of phospholipase C activity	6/532	42/18903	0.00107126477302132	0.029368824815094	0.0248153289692261	FLT1/PDGFRA/ARHGAP6/PTAFR/ADCYAP1R1/C5AR1	6
GO:0001890	GO:0001890	placenta development	12/532	150/18903	0.00111750790655156	0.0304451060291141	0.0257247379277889	GATA2/LIF/ADM/PRDM1/EPAS1/SPP1/HEY1/IGF2/FOSL1/PPARG/VDR/PTGS2	12
GO:0072091	GO:0072091	regulation of stem cell proliferation	9/532	92/18903	0.00113321238122435	0.0306811973276829	0.0259242243995031	KITLG/EPCAM/IRF6/SOX18/SFN/ACE/SHH/OVOL1/RUNX2	9
GO:0016358	GO:0016358	dendrite development	16/532	237/18903	0.00115446362928007	0.0310636232100729	0.026247356977589	LZTS1/MAPK8IP2/MAP1A/DNM3/RAB17/NTN3/KIAA0319/NEURL1/ZNF365/RELN/ITPKA/CAMK2B/NEUROG3/FEZF2/ABI3/TLX2	16
GO:0001958	GO:0001958	endochondral ossification	5/532	29/18903	0.00117598814019255	0.0310674685036322	0.0262506060767701	SMPD3/COL2A1/FOXC1/FGF18/RUNX2	5
GO:0036075	GO:0036075	replacement ossification	5/532	29/18903	0.00117598814019255	0.0310674685036322	0.0262506060767701	SMPD3/COL2A1/FOXC1/FGF18/RUNX2	5
GO:0060074	GO:0060074	synapse maturation	5/532	29/18903	0.00117598814019255	0.0310674685036322	0.0262506060767701	NEFL/NEURL1/RELN/CAMK2B/SEZ6L	5
GO:0060428	GO:0060428	lung epithelium development	6/532	43/18903	0.00121582250355536	0.0319263270662518	0.026976302726317	FOXJ1/TMEM38B/THRB/KLF2/SHH/STRA6	6
GO:0007162	GO:0007162	negative regulation of cell adhesion	19/532	308/18903	0.0012248590830892	0.0319710224142863	0.0270140682743719	PRNP/RIPOR2/SPRY4/FOXJ1/SERPINE1/EPCAM/PAG1/SPN/DMTN/CX3CL1/CYP1B1/ARHGAP6/AJAP1/PLXNA4/SHH/DLC1/TACSTD2/CD274/CDSN	19
GO:0042391	GO:0042391	regulation of membrane potential	24/532	431/18903	0.00124734822117011	0.0321354188783382	0.0271529758528164	SCN5A/MAPK8IP2/RYR2/CHRNB4/KCNA2/KCNA1/GRID2/GLRB/KCNJ8/CHRND/SLC26A5/GABRB1/GABRG1/PMAIP1/RELN/CACNA1D/SLC4A4/SCN3B/KCNK3/KCNJ2/NPAS4/KCNC1/CFTR/GABRP	24
GO:0062013	GO:0062013	positive regulation of small molecule metabolic process	12/532	152/18903	0.0012532739640554	0.0321354188783382	0.0271529758528164	ABCG1/ADM/PTAFR/PMAIP1/SLC4A4/IGF2/PTH1R/FGF1/HRH1/ADCYAP1R1/PPARG/PTGS2	12
GO:0072006	GO:0072006	nephron development	12/532	152/18903	0.0012532739640554	0.0321354188783382	0.0271529758528164	PDGFRA/FOXJ1/LIF/NPNT/WNT6/SIX1/IL6R/FGF1/SHH/TACSTD2/FOXC1/OSR1	12
GO:0009410	GO:0009410	response to xenobiotic stimulus	24/532	432/18903	0.00128687859786359	0.0328041158367684	0.0277179945455507	NQO1/PRNP/EPHX1/SMPD1/DUSP6/PDE3A/TRAF3IP2/SEMA3C/CYP1B1/ACSL1/VAV3/SLC26A5/NKX3-1/CCNO/ACE/ADCYAP1R1/KCNK3/FOSL1/KCNC1/NPPC/CYP1A1/ABCB1/PTGS2/SULT1A2	24
GO:0030900	GO:0030900	forebrain development	22/532	383/18903	0.00132569673211679	0.0335971631121923	0.0283880836332719	BTG2/SCN5A/SSTR3/NEFL/GATA2/VAX2/KCNA1/SLIT2/CDK5R2/PLXNA4/SLC32A1/RELN/NEUROG3/MSX1/SHH/DLC1/FEZF2/ALDH1A3/KCNC1/NR4A2/GBX2/TAL2	22
GO:0021602	GO:0021602	cranial nerve morphogenesis	5/532	30/18903	0.00137892245002629	0.0343435057909602	0.0290187094487074	KCNA2/PLXNA4/SIX1/ATP8B1/TBX1	5
GO:0060325	GO:0060325	face morphogenesis	5/532	30/18903	0.00137892245002629	0.0343435057909602	0.0290187094487074	PDGFRA/TGFB3/MSX1/TBX1/STRA6	5
GO:0060602	GO:0060602	branch elongation of an epithelium	4/532	18/18903	0.00138636589557852	0.0343435057909602	0.0290187094487074	SPRY2/SIX1/FGF1/SHH	4
GO:0048660	GO:0048660	regulation of smooth muscle cell proliferation	13/532	175/18903	0.00139601055841892	0.0343435057909602	0.0290187094487074	CDKN1A/IGFBP5/IGFBP3/CNN1/SMPD3/CX3CL1/PTAFR/TGFB3/IL6R/MAP3K5/PPARG/NPPC/PTGS2	13
GO:0007584	GO:0007584	response to nutrient	12/532	154/18903	0.00140241891048197	0.0343435057909602	0.0290187094487074	NQO1/LRAT/CYP1B1/SPP1/ACSL1/PENK/PPARG/VDR/RUNX2/GIPR/CYP1A1/PTGS2	12
GO:0050905	GO:0050905	neuromuscular process	12/532	154/18903	0.00140241891048197	0.0343435057909602	0.0290187094487074	SYNM/NEFL/MAP1A/KCNA1/MYO7A/GRID2/GLRB/CHRND/PENK/KCNJ2/ALDH1A3/STRA6	12
GO:0072088	GO:0072088	nephron epithelium morphogenesis	8/532	77/18903	0.00143089386946357	0.0348450635586129	0.0294425030829347	LIF/NPNT/WNT6/SIX1/FGF1/SHH/TACSTD2/OSR1	8
GO:0032414	GO:0032414	positive regulation of ion transmembrane transporter activity	10/532	115/18903	0.00152178134444312	0.0368524715579309	0.0311386720713829	RYR2/KCNA1/CACNG4/JPH2/PTAFR/RELN/KCNK3/KCNC1/CFTR/ABCB1	10
GO:0019098	GO:0019098	reproductive behavior	6/532	45/18903	0.00154923810248885	0.0373101043577287	0.031525351093972	PPP1R1B/VGF/MAPK8IP2/NR3C1/THRB/DMRTA1	6
GO:0120032	GO:0120032	regulation of plasma membrane bounded cell projection assembly	14/532	199/18903	0.00156296082270292	0.0374337704734178	0.0316298433697948	EPHA2/EPS8L2/RIPOR2/PPP1R16B/DNM3/PLD1/DMTN/RAB17/SLIT2/NEURL1/TGFB3/ATP8B1/TACSTD2/ABI3	14
GO:0046879	GO:0046879	hormone secretion	18/532	291/18903	0.00158118711474551	0.0376500188038252	0.0318125634306721	VGF/CPE/VAMP8/LIF/ADM/SMPD3/SPP1/NKX3-1/CPLX1/SNAP25/ANO1/FOXL2/MAFA/PPARG/CPLX3/CFTR/GIPR/FAM3B	18
GO:0001945	GO:0001945	lymph vessel development	5/532	31/18903	0.0016065389991997	0.0376500188038252	0.0318125634306721	EPHA2/SYK/SOX18/FOXC1/TBX1	5
GO:0045987	GO:0045987	positive regulation of smooth muscle contraction	5/532	31/18903	0.0016065389991997	0.0376500188038252	0.0318125634306721	SPHK1/NPNT/NMU/PTAFR/PTGS2	5
GO:0048384	GO:0048384	retinoic acid receptor signaling pathway	5/532	31/18903	0.0016065389991997	0.0376500188038252	0.0318125634306721	DHRS3/RXRG/KLF2/PPARG/TBX1	5
GO:0072009	GO:0072009	nephron epithelium development	10/532	116/18903	0.00162446531216508	0.0378665470359764	0.0319955199958661	FOXJ1/LIF/NPNT/WNT6/SIX1/FGF1/SHH/TACSTD2/FOXC1/OSR1	10
GO:0060993	GO:0060993	kidney morphogenesis	9/532	97/18903	0.00164790466316018	0.0382085980144426	0.0322845376058088	FOXJ1/LIF/NPNT/WNT6/SIX1/FGF1/SHH/TACSTD2/OSR1	9
GO:0050878	GO:0050878	regulation of body fluid levels	22/532	390/18903	0.00166606715644336	0.0384253266398762	0.0324676634942652	ATP6V1B1/CSRP1/PDGFRA/VAMP8/SERPINE1/ADM/GRHL3/TRAF3IP2/DMTN/NEURL1/VAV3/SYK/PEAR1/CLDN4/TEC/SFN/ANO1/SHH/THBD/F2RL2/VDR/CFTR	22
GO:0060491	GO:0060491	regulation of cell projection assembly	14/532	201/18903	0.00171699451522856	0.0391929234258011	0.0331162480691801	EPHA2/EPS8L2/RIPOR2/PPP1R16B/DNM3/PLD1/DMTN/RAB17/SLIT2/NEURL1/TGFB3/ATP8B1/TACSTD2/ABI3	14
GO:0045618	GO:0045618	positive regulation of keratinocyte differentiation	4/532	19/18903	0.00171733158392476	0.0391929234258011	0.0331162480691801	ETV4/PRKCH/FOXC1/VDR	4
GO:0003018	GO:0003018	vascular process in circulatory system	17/532	270/18903	0.00174834883061271	0.0396929820450041	0.0335387749907558	DOCK5/PDE3A/ADM/SLC6A17/SLIT2/KCNJ8/KLF2/SLC4A4/ACE/HRH1/CXCR2/SLC16A12/FOXC1/NPPC/ABCB1/PTGS2/SLC6A13	17
GO:0030879	GO:0030879	mammary gland development	11/532	138/18903	0.0018266526750531	0.0409867762859538	0.03463197262157	EPHA2/IGFBP5/LBH/ELF3/NR3C1/IRF6/NEURL1/TGFB3/MSX1/VDR/TDGF1	11
GO:0072028	GO:0072028	nephron morphogenesis	8/532	80/18903	0.00183209511690105	0.0409867762859538	0.03463197262157	LIF/NPNT/WNT6/SIX1/FGF1/SHH/TACSTD2/OSR1	8
GO:0060326	GO:0060326	cell chemotaxis	19/532	319/18903	0.00183354470652925	0.0409867762859538	0.03463197262157	EPHA2/RIPOR2/FLT1/PDGFRA/SERPINE1/CYP7B1/CX3CL1/MPP1/SLIT2/VAV3/SYK/IL6R/FGF1/HRH1/CXCR2/C5AR1/FGF18/CXCL14/JAML	19
GO:0023061	GO:0023061	signal release	25/532	470/18903	0.00186881886482502	0.0412444178298301	0.03484966807611	VGF/CPE/CHRNB4/VAMP8/SNPH/KCNA2/LIF/ADM/SMPD3/SPP1/MCTP2/SYK/NKX3-1/SLC32A1/CPLX1/SNAP25/ANO1/FOXL2/MAFA/PPARG/CPLX3/CFTR/GIPR/FAM3B/PTGS2	25
GO:0033674	GO:0033674	positive regulation of kinase activity	26/532	496/18903	0.00187345600603495	0.0412444178298301	0.03484966807611	CDKN1A/PRNP/EPHA2/KITLG/SPRY2/FLT1/PDGFRA/PDGFC/TNFRSF10A/CDK5R2/GHR/NEURL1/ACSL1/VAV3/SYK/RELN/LTK/IL6R/MAP3K5/ACE/IGF2/DOK7/FGF1/MMD2/FGF18/TDGF1	26
GO:0043410	GO:0043410	positive regulation of MAPK cascade	26/532	496/18903	0.00187345600603495	0.0412444178298301	0.03484966807611	MAPK8IP2/KITLG/SPRY2/FLT1/GDF15/GADD45G/PDGFRA/IGFBP3/PDGFC/LIF/SPHK1/CSPG4/SH3RF3/CX3CL1/NPNT/GHR/SYK/TGFB3/MAP3K5/IGF2/FGF1/C5AR1/FGF18/CAV2/TBX1/TDGF1	26
GO:0043279	GO:0043279	response to alkaloid	9/532	99/18903	0.00190003839551562	0.0415004198334625	0.0350659781932808	PPP1R1B/NQO1/RYR2/SMPD1/TMEM38B/CACNG4/GHR/CACNA1S/PENK	9
GO:0046173	GO:0046173	polyol biosynthetic process	7/532	63/18903	0.00190412570926646	0.0415004198334625	0.0350659781932808	IP6K3/SPHK1/PTAFR/ITPKA/PTH1R/HRH1/ADCYAP1R1	7
GO:0045860	GO:0045860	positive regulation of protein kinase activity	23/532	420/18903	0.00193628292181326	0.0419913296327563	0.0354807747757246	CDKN1A/PRNP/KITLG/SPRY2/FLT1/PDGFC/TNFRSF10A/CDK5R2/GHR/NEURL1/ACSL1/SYK/RELN/LTK/IL6R/MAP3K5/ACE/IGF2/DOK7/FGF1/MMD2/FGF18/TDGF1	23
GO:1902622	GO:1902622	regulation of neutrophil migration	6/532	47/18903	0.00194798181562804	0.0420359046253595	0.0355184386288823	RIPOR2/MPP1/SLIT2/IL1R1/CXCR2/C5AR1	6
GO:0015718	GO:0015718	monocarboxylic acid transport	10/532	119/18903	0.00196665394492513	0.0422297760883183	0.0356822512486026	SYK/SLC16A6/ATP8B1/SLCO2A1/ACE/PLA2G4F/SLC16A12/PTGS2/SLC16A11/SLC6A13	10
GO:0097061	GO:0097061	dendritic spine organization	8/532	81/18903	0.00198392127830844	0.0423917296673849	0.0358190946996969	PRNP/TANC1/DNM3/ZNF365/RELN/ITPKA/CAMK2B/ABI3	8
GO:0009636	GO:0009636	response to toxic substance	16/532	250/18903	0.00200018965242921	0.0425308619265313	0.035936655167393	NQO1/EPHX1/ABTB2/NEFL/CYP1B1/SLC30A4/GABRB1/MTARC2/PENK/TRPM6/FBLN5/KCNC1/CYP1A1/GUCY2C/ABCB1/PTGS2	16
GO:0000768	GO:0000768	syncytium formation by plasma membrane fusion	7/532	64/18903	0.00208715983334675	0.0438589771472141	0.0370588524741556	RIPOR2/DOCK5/GDF15/TANC1/CACNA1S/ADAMTS15/MYOD1	7
GO:0140253	GO:0140253	cell-cell fusion	7/532	64/18903	0.00208715983334675	0.0438589771472141	0.0370588524741556	RIPOR2/DOCK5/GDF15/TANC1/CACNA1S/ADAMTS15/MYOD1	7
GO:0071774	GO:0071774	response to fibroblast growth factor	10/532	120/18903	0.00209283488107835	0.0438589771472141	0.0370588524741556	SPRY2/SPRY4/DLL4/FGF17/FGF1/KCNC1/FGF18/RUNX2/TBX1/TDGF1	10
GO:0045684	GO:0045684	positive regulation of epidermis development	5/532	33/18903	0.0021428018214535	0.0444471081839744	0.0375557966061087	ETV4/PRKCH/SFN/FOXC1/VDR	5
GO:0060351	GO:0060351	cartilage development involved in endochondral bone morphogenesis	5/532	33/18903	0.0021428018214535	0.0444471081839744	0.0375557966061087	SMPD3/COL2A1/GHR/CER1/NPPC	5
GO:0001974	GO:0001974	blood vessel remodeling	6/532	48/18903	0.00217426923012594	0.0444471081839744	0.0375557966061087	LIF/SEMA3C/EPAS1/ACE/DLL4/FOXC1	6
GO:0048483	GO:0048483	autonomic nervous system development	6/532	48/18903	0.00217426923012594	0.0444471081839744	0.0375557966061087	PLXNA4/SIX1/GFRA3/GBX2/TBX1/TLX2	6
GO:0021549	GO:0021549	cerebellum development	9/532	101/18903	0.0021820787224984	0.0444471081839744	0.0375557966061087	SCN5A/SSTR3/GRID2/CNTN1/CDK5R2/ZNF365/FOXC1/KCNC1/GBX2	9
GO:1902476	GO:1902476	chloride transmembrane transport	9/532	101/18903	0.0021820787224984	0.0444471081839744	0.0375557966061087	GLRB/SLC26A5/GABRB1/CLDN4/GABRG1/ANO1/CLIC5/CFTR/GABRP	9
GO:0009914	GO:0009914	hormone transport	18/532	300/18903	0.0022072988714496	0.0447517013053433	0.0378131640205736	VGF/CPE/VAMP8/LIF/ADM/SMPD3/SPP1/NKX3-1/CPLX1/SNAP25/ANO1/FOXL2/MAFA/PPARG/CPLX3/CFTR/GIPR/FAM3B	18
GO:0009629	GO:0009629	response to gravity	3/532	10/18903	0.00229465331418987	0.0456730310344914	0.0385916459810158	GHR/PTAFR/FOSL1	3
GO:0035907	GO:0035907	dorsal aorta development	3/532	10/18903	0.00229465331418987	0.0456730310344914	0.0385916459810158	NKX3-1/HEY1/DLL4	3
GO:0048263	GO:0048263	determination of dorsal identity	3/532	10/18903	0.00229465331418987	0.0456730310344914	0.0385916459810158	DDIT3/CER1/WNT8B	3
GO:2001054	GO:2001054	negative regulation of mesenchymal cell apoptotic process	3/532	10/18903	0.00229465331418987	0.0456730310344914	0.0385916459810158	SHH/TBX1/POU3F4	3
GO:0140029	GO:0140029	exocytic process	8/532	83/18903	0.00231720537337243	0.0459122646478656	0.0387937875666514	VAMP8/SNPH/DMTN/SYK/CPLX1/SNAP25/CPLX3/CFTR	8
GO:0030856	GO:0030856	regulation of epithelial cell differentiation	12/532	164/18903	0.00238485516669031	0.046880265145269	0.0396117042159105	SPRY2/FOXJ1/SERPINE1/LIF/SPRED3/ETV4/AJAP1/PRKCH/SFN/FOXC1/VDR/OSR1	12
GO:0034767	GO:0034767	positive regulation of ion transmembrane transport	13/532	186/18903	0.00240073109432159	0.046880265145269	0.0396117042159105	RYR2/KCNA1/CACNG4/CX3CL1/JPH2/PTAFR/RELN/ADCYAP1R1/KCNK3/KCNJ2/KCNC1/CFTR/ABCB1	13
GO:0043405	GO:0043405	regulation of MAP kinase activity	13/532	186/18903	0.00240073109432159	0.046880265145269	0.0396117042159105	KITLG/SPRY2/SPRY4/FLT1/SMPD1/PDGFC/GHR/SYK/MAP3K5/FGF1/PPARG/FGF18/TDGF1	13
GO:0045933	GO:0045933	positive regulation of muscle contraction	6/532	49/18903	0.00241982232747961	0.046880265145269	0.0396117042159105	SPHK1/NPNT/NMU/PTAFR/CACNA1S/PTGS2	6
GO:0055123	GO:0055123	digestive system development	11/532	143/18903	0.00241983474597053	0.046880265145269	0.0396117042159105	PDGFRA/PDGFC/PRDM1/TGFB3/IGF2/SFRP5/SHH/NKX3-2/MIXL1/CYP1A1/STRA6	11
GO:0007431	GO:0007431	salivary gland development	5/532	34/18903	0.00245498322919629	0.047127289387208	0.0398204285304068	TFCP2L1/SEMA3C/TGFB3/NKX3-1/SHH	5
GO:0090022	GO:0090022	regulation of neutrophil chemotaxis	5/532	34/18903	0.00245498322919629	0.047127289387208	0.0398204285304068	RIPOR2/MPP1/SLIT2/CXCR2/C5AR1	5
GO:0050807	GO:0050807	regulation of synapse organization	14/532	209/18903	0.00246501995418294	0.047127289387208	0.0398204285304068	PRNP/PCDH8/TANC1/CLSTN2/DNM3/GRID2/RAB17/NEURL1/SIX1/RELN/ITPKA/CAMK2B/ABI3/IL10RA	14
GO:0019233	GO:0019233	sensory perception of pain	9/532	103/18903	0.002496475862353	0.0475202545152695	0.0401524662945215	KCNA2/KCNA1/PTAFR/ANO1/ACE/SCN3B/PENK/ACP3/PTGS2	9
GO:0060348	GO:0060348	bone development	15/532	233/18903	0.00257782837572872	0.0488554516947892	0.0412806475362691	FREM1/TMEM38B/PDGFC/MAPK11/SMPD3/COL2A1/DHRS3/GHR/TGFB3/CER1/MSX1/FOXC1/FGF18/NPPC/RUNX2	15
GO:0051056	GO:0051056	regulation of small GTPase mediated signal transduction	18/532	305/18903	0.00263718930794374	0.0496032755059746	0.0419125248416235	EPS8L2/RIPOR2/KITLG/SPRY2/SPRY4/FGD5/PSD4/SLIT2/ARHGAP6/VAV3/RELN/F2RL2/ADCYAP1R1/DLC1/MMD2/ARHGAP20/ARHGAP9/LPAR6	18
GO:0032412	GO:0032412	regulation of ion transmembrane transporter activity	17/532	281/18903	0.00265498910217568	0.0496032755059746	0.0419125248416235	PRNP/MAPK8IP2/NETO2/RYR2/KCNA1/CACNG4/JPH2/PTAFR/RELN/CACNA1D/SCN3B/KCNK3/KCNC1/CFTR/OSR1/GSG1L/ABCB1	17
GO:0060079	GO:0060079	excitatory postsynaptic potential	10/532	124/18903	0.00266432983201472	0.0496032755059746	0.0419125248416235	MAPK8IP2/CHRNB4/GRID2/GLRB/CHRND/GABRB1/GABRG1/RELN/NPAS4/GABRP	10
GO:0072089	GO:0072089	stem cell proliferation	10/532	124/18903	0.00266432983201472	0.0496032755059746	0.0419125248416235	KITLG/EPCAM/IRF6/SOX18/SFN/ACE/SHH/OVOL1/RUNX2/ABCB1	10
GO:0008306	GO:0008306	associative learning	8/532	85/18903	0.00269287690111166	0.0496032755059746	0.0419125248416235	PPP1R1B/BTG2/TANC1/MAP1A/RELN/SNAP25/HRH1/LRRN4	8
GO:0021954	GO:0021954	central nervous system neuron development	8/532	85/18903	0.00269287690111166	0.0496032755059746	0.0419125248416235	BTG2/GATA2/SLIT2/PLXNA4/GABRB1/FEZF2/NR4A2/GBX2	8
GO:0060078	GO:0060078	regulation of postsynaptic membrane potential	11/532	145/18903	0.00269694340328423	0.0496032755059746	0.0419125248416235	MAPK8IP2/CHRNB4/KCNA1/GRID2/GLRB/CHRND/GABRB1/GABRG1/RELN/NPAS4/GABRP	11
GO:0072171	GO:0072171	mesonephric tubule morphogenesis	7/532	67/18903	0.00271863888761835	0.0497922139123041	0.042072169251555	NPNT/WNT6/SIX1/FGF1/SHH/TACSTD2/OSR1	7
GO:0001893	GO:0001893	maternal placenta development	5/532	35/18903	0.00279890724380195	0.0510478521997184	0.0431331268269677	LIF/PRDM1/SPP1/VDR/PTGS2	5
GO:0002064	GO:0002064	epithelial cell development	14/532	213/18903	0.00292941952376483	0.0532055821003786	0.0449563110247944	EPHA2/FOXJ1/FOSL2/PPP1R16B/GATA2/TFCP2L1/PRDM1/EPAS1/BFSP1/SOX18/DNASE1L2/SFN/NKX3-2/CDSN	14
GO:0006949	GO:0006949	syncytium formation	7/532	68/18903	0.00295873245958608	0.0534787838633456	0.0451871541608641	RIPOR2/DOCK5/GDF15/TANC1/CACNA1S/ADAMTS15/MYOD1	7
GO:0060324	GO:0060324	face development	6/532	51/18903	0.00297277366310648	0.0534787838633456	0.0451871541608641	PDGFRA/TGFB3/MSX1/ALDH1A3/TBX1/STRA6	6
GO:0003206	GO:0003206	cardiac chamber morphogenesis	10/532	126/18903	0.00299353596298608	0.0534787838633456	0.0451871541608641	CPE/RYR2/SEMA3C/SLIT2/DHRS3/HEY1/DLL4/NKX2-5/FOXC1/TBX1	10
GO:0032411	GO:0032411	positive regulation of transporter activity	10/532	126/18903	0.00299353596298608	0.0534787838633456	0.0451871541608641	RYR2/KCNA1/CACNG4/JPH2/PTAFR/RELN/KCNK3/KCNC1/CFTR/ABCB1	10
GO:0086012	GO:0086012	membrane depolarization during cardiac muscle cell action potential	4/532	22/18903	0.00303169143022815	0.0537667836752578	0.0454305009791543	SCN5A/CACNA1D/SCN3B/KCNJ2	4
GO:0030593	GO:0030593	neutrophil chemotaxis	9/532	106/18903	0.00303432640149424	0.0537667836752578	0.0454305009791543	RIPOR2/CX3CL1/MPP1/SLIT2/VAV3/SYK/CXCR2/C5AR1/JAML	9
GO:0034776	GO:0034776	response to histamine	3/532	11/18903	0.00308956828009508	0.0538697125317377	0.0455174712086428	GABRB1/HRH1/AOC1	3
GO:0048262	GO:0048262	determination of dorsal/ventral asymmetry	3/532	11/18903	0.00308956828009508	0.0538697125317377	0.0455174712086428	DDIT3/CER1/WNT8B	3
GO:0060174	GO:0060174	limb bud formation	3/532	11/18903	0.00308956828009508	0.0538697125317377	0.0455174712086428	SEMA3C/COL2A1/SHH	3
GO:0071313	GO:0071313	cellular response to caffeine	3/532	11/18903	0.00308956828009508	0.0538697125317377	0.0455174712086428	RYR2/TMEM38B/CACNA1S	3
GO:0099175	GO:0099175	regulation of postsynapse organization	8/532	87/18903	0.00311449547615321	0.0540879911575771	0.0457019067773541	PRNP/TANC1/DNM3/GRID2/RELN/ITPKA/CAMK2B/ABI3	8
GO:0060323	GO:0060323	head morphogenesis	5/532	36/18903	0.00317636295019659	0.0546972150768123	0.0462166734412205	PDGFRA/TGFB3/MSX1/TBX1/STRA6	5
GO:0070306	GO:0070306	lens fiber cell differentiation	5/532	36/18903	0.00317636295019659	0.0546972150768123	0.0462166734412205	EPHA2/SPRY2/SPRED3/BFSP1/HSF4	5
GO:0050803	GO:0050803	regulation of synapse structure or activity	14/532	215/18903	0.00318722014900443	0.0546972150768123	0.0462166734412205	PRNP/PCDH8/TANC1/CLSTN2/DNM3/GRID2/RAB17/NEURL1/SIX1/RELN/ITPKA/CAMK2B/ABI3/IL10RA	14
GO:0030216	GO:0030216	keratinocyte differentiation	12/532	170/18903	0.00320460713006787	0.0547799312939837	0.0462865649044684	PPL/EPHA2/FOSL2/ETV4/IRF6/DNASE1L2/PRKCH/SFN/FOXC1/VDR/CDSN/KRT80	12
GO:0007409	GO:0007409	axonogenesis	23/532	438/18903	0.00327297555492086	0.055670100226971	0.0470387174011837	EPHA2/NEFL/MAP1A/VAX2/NEXN/CHODL/CNTN1/SEMA3C/NEFH/SLIT2/NTN3/KIAA0319/CDK5R2/SPP1/PLXNA4/RELN/SHH/GFRA3/FEZF2/CNTN5/NR4A2/ISLR2/GBX2	23
GO:1902930	GO:1902930	regulation of alcohol biosynthetic process	6/532	52/18903	0.00328222430794484	0.055670100226971	0.0470387174011837	ABCG1/PTAFR/PTH1R/FGF1/HRH1/ADCYAP1R1	6
GO:0014812	GO:0014812	muscle cell migration	9/532	108/18903	0.00344092909414931	0.0579112352177485	0.048932375128748	IGFBP5/DOCK5/IGFBP3/SERPINE1/CYP1B1/SLIT2/SIX1/DDIT3/ACE	9
GO:0032526	GO:0032526	response to retinoic acid	9/532	108/18903	0.00344092909414931	0.0579112352177485	0.048932375128748	LRAT/RXRG/WNT6/LTK/WNT8B/BRINP2/OSR1/TBX1/STRA6	9
GO:0045104	GO:0045104	intermediate filament cytoskeleton organization	8/532	89/18903	0.00358573218512621	0.0601161792114045	0.0507954531002293	PPL/SYNM/NEFL/DES/NEFH/BFSP1/SHH/KRT80	8
GO:0048146	GO:0048146	positive regulation of fibroblast proliferation	6/532	53/18903	0.0036150420482605	0.0603753574266956	0.0510144469726296	CDKN1A/PDGFRA/FOSL2/PDGFC/LIF/SPHK1	6
GO:0097529	GO:0097529	myeloid leukocyte migration	15/532	242/18903	0.00368463798866301	0.0613028129487864	0.0517981049511123	RIPOR2/KITLG/FLT1/SERPINE1/CX3CL1/MPP1/SLIT2/VAV3/SYK/IL1R1/IL6R/HRH1/CXCR2/C5AR1/JAML	15
GO:0071621	GO:0071621	granulocyte chemotaxis	10/532	130/18903	0.0037490176671762	0.0616547528353315	0.0520954782412251	RIPOR2/CX3CL1/MPP1/SLIT2/VAV3/SYK/HRH1/CXCR2/C5AR1/JAML	10
GO:0099565	GO:0099565	chemical synaptic transmission, postsynaptic	10/532	130/18903	0.0037490176671762	0.0616547528353315	0.0520954782412251	MAPK8IP2/CHRNB4/GRID2/GLRB/CHRND/GABRB1/GABRG1/RELN/NPAS4/GABRP	10
GO:1990266	GO:1990266	neutrophil migration	10/532	130/18903	0.0037490176671762	0.0616547528353315	0.0520954782412251	RIPOR2/CX3CL1/MPP1/SLIT2/VAV3/SYK/IL1R1/CXCR2/C5AR1/JAML	10
GO:0045664	GO:0045664	regulation of neuron differentiation	13/532	196/18903	0.00376880762293328	0.0616547528353315	0.0520954782412251	GATA2/BEND6/SIX1/RELN/LTK/NEUROG3/HEY1/VWC2/SHH/FEZF2/NKX2-5/MMD2/BRINP2	13
GO:0003208	GO:0003208	cardiac ventricle morphogenesis	7/532	71/18903	0.00377706880704449	0.0616547528353315	0.0520954782412251	CPE/RYR2/SEMA3C/HEY1/DLL4/NKX2-5/FOXC1	7
GO:0022898	GO:0022898	regulation of transmembrane transporter activity	17/532	291/18903	0.00379065697634064	0.0616547528353315	0.0520954782412251	PRNP/MAPK8IP2/NETO2/RYR2/KCNA1/CACNG4/JPH2/PTAFR/RELN/CACNA1D/SCN3B/KCNK3/KCNC1/CFTR/OSR1/GSG1L/ABCB1	17
GO:0045103	GO:0045103	intermediate filament-based process	8/532	90/18903	0.00384113237163532	0.0622434795834884	0.0525929257223714	PPL/SYNM/NEFL/DES/NEFH/BFSP1/SHH/KRT80	8
GO:0021953	GO:0021953	central nervous system neuron differentiation	12/532	174/18903	0.00386791497964536	0.062445338504719	0.0527634873831545	BTG2/GATA2/GRID2/SLIT2/MDGA2/PLXNA4/GABRB1/DLL4/SHH/FEZF2/NR4A2/GBX2	12
GO:0007626	GO:0007626	locomotory behavior	13/532	197/18903	0.00393471224889086	0.0631939467342667	0.0533960274865552	PPP1R1B/SELENOP/MCOLN3/CHRNB4/LGI4/CNTN1/GLRB/RELN/SNAP25/PENK/FEZF2/ALDH1A3/NR4A2	13
GO:0007368	GO:0007368	determination of left/right symmetry	10/532	131/18903	0.00395965334732828	0.0631939467342667	0.0533960274865552	FOXJ1/BICC1/SOX18/CER1/MICAL2/SHH/NKX2-5/NKX3-2/TBX1/TDGF1	10
GO:0001701	GO:0001701	in utero embryonic development	21/532	393/18903	0.00396460090649669	0.0631939467342667	0.0533960274865552	PDGFRA/GATA2/ELF3/LIF/ADM/PRDM1/EPAS1/NPM2/TGFB3/SOX18/KLF2/TENT5C/MSX1/HEY1/IGF2/PTH1R/FBLL1/FOSL1/FOXC1/RBM46/LPAR6	21
GO:0086002	GO:0086002	cardiac muscle cell action potential involved in contraction	6/532	54/18903	0.00397227377957997	0.0631939467342667	0.0533960274865552	SCN5A/RYR2/KCNJ8/CACNA1D/SCN3B/KCNJ2	6
GO:0021794	GO:0021794	thalamus development	3/532	12/18903	0.00403392602533758	0.0635599082696218	0.0537052484358814	SHH/GBX2/TAL2	3
GO:0007617	GO:0007617	mating behavior	5/532	38/18903	0.00403902147067796	0.0635599082696218	0.0537052484358814	PPP1R1B/VGF/MAPK8IP2/THRB/DMRTA1	5
GO:0048009	GO:0048009	insulin-like growth factor receptor signaling pathway	5/532	38/18903	0.00403902147067796	0.0635599082696218	0.0537052484358814	IGFBP5/IGFBP3/GHR/MYORG/NKX3-1	5
GO:0022037	GO:0022037	metencephalon development	9/532	111/18903	0.00412976358781459	0.0647540988463445	0.0547142854743023	SCN5A/SSTR3/GRID2/CNTN1/CDK5R2/ZNF365/FOXC1/KCNC1/GBX2	9
GO:0048565	GO:0048565	digestive tract development	10/532	132/18903	0.00417953840997983	0.0651169843632311	0.055020907327114	PDGFRA/PDGFC/PRDM1/TGFB3/SFRP5/SHH/NKX3-2/MIXL1/CYP1A1/STRA6	10
GO:0071900	GO:0071900	regulation of protein serine/threonine kinase activity	21/532	395/18903	0.00420080532408053	0.0651169843632311	0.055020907327114	CDKN1A/PPP1R1B/KITLG/SPRY2/SPRY4/FLT1/SMPD1/PDGFC/CDK5R2/GHR/ACSL1/SYK/CCNO/SFN/MAP3K5/IGF2/FGF1/PPARG/FGF18/NPFFR2/TDGF1	21
GO:0010839	GO:0010839	negative regulation of keratinocyte proliferation	4/532	24/18903	0.00421266106685734	0.0651169843632311	0.055020907327114	IRF6/SFN/VDR/OVOL1	4
GO:0090103	GO:0090103	cochlea morphogenesis	4/532	24/18903	0.00421266106685734	0.0651169843632311	0.055020907327114	GRHL3/SIX1/TBX1/POU3F4	4
GO:0010518	GO:0010518	positive regulation of phospholipase activity	6/532	55/18903	0.00435497158815769	0.066533198753177	0.0562175444482357	FLT1/PDGFRA/ARHGAP6/PTAFR/ADCYAP1R1/C5AR1	6
GO:0014888	GO:0014888	striated muscle adaptation	6/532	55/18903	0.00435497158815769	0.066533198753177	0.0562175444482357	IGFBP5/ACTA1/CACNA1S/CAMK2B/PPARG/MYOD1	6
GO:0071320	GO:0071320	cellular response to cAMP	6/532	55/18903	0.00435497158815769	0.066533198753177	0.0562175444482357	IGFBP5/DMTN/CYP1B1/PTAFR/PENK/CFTR	6
GO:0001656	GO:0001656	metanephros development	8/532	92/18903	0.00439389644675468	0.066533198753177	0.0562175444482357	PDGFRA/FOXJ1/LIF/NKX3-1/SIX1/SHH/CXCR2/OSR1	8
GO:0009791	GO:0009791	post-embryonic development	8/532	92/18903	0.00439389644675468	0.066533198753177	0.0562175444482357	SELENOP/ALDH5A1/MYO7A/SEMA3C/PRDM1/NR4A2/NPPC/TAL2	8
GO:0071805	GO:0071805	potassium ion transmembrane transport	14/532	223/18903	0.00441082400805593	0.066533198753177	0.0562175444482357	PRNP/NETO2/TMEM38B/KCNA2/KCNA1/SLC9A9/KCNJ8/SNAP25/CACNA1D/KCNB2/KCNK3/KCNJ2/KCNT1/KCNC1	14
GO:1904888	GO:1904888	cranial skeletal system development	7/532	73/18903	0.00441112512954075	0.066533198753177	0.0562175444482357	FREM1/PDGFRA/IRF6/TGFB3/SIX1/RUNX2/TBX1	7
GO:0032570	GO:0032570	response to progesterone	5/532	39/18903	0.00452778460683823	0.0680572865558892	0.0575053297253248	CYP1B1/GABRB1/TGFB3/CLDN4/FOSL1	5
GO:0015711	GO:0015711	organic anion transport	20/532	372/18903	0.00454799155418628	0.0681261002910585	0.0575634742199234	SLC6A17/SLC26A5/SYK/SLC52A1/SLC38A8/SLC16A6/SLC32A1/ATP8B1/SLCO2A1/SLC4A4/ACE/SLC66A1L/PLA2G4F/SLC16A12/CFTR/SLC43A2/PTGS2/SLC16A11/SLC2A9/SLC6A13	20
GO:0006939	GO:0006939	smooth muscle contraction	9/532	113/18903	0.00464575107791962	0.0693521539337384	0.058599434108294	DOCK5/CHRNB4/SPHK1/CNN1/NPNT/NMU/PTAFR/KCNB2/PTGS2	9
GO:0045666	GO:0045666	positive regulation of neuron differentiation	8/532	93/18903	0.00469223567633614	0.0698070147206458	0.0589837709053356	GATA2/BEND6/NEUROG3/VWC2/FEZF2/NKX2-5/MMD2/BRINP2	8
GO:0010676	GO:0010676	positive regulation of cellular carbohydrate metabolic process	6/532	56/18903	0.00476419103709855	0.0706364242541244	0.0596845844568845	PTAFR/PMAIP1/IGF2/PTH1R/HRH1/ADCYAP1R1	6
GO:0001964	GO:0001964	startle response	4/532	25/18903	0.00490512592831134	0.0708066238541225	0.0598283954227973	KCNA1/GRID2/GLRB/PENK	4
GO:0043302	GO:0043302	positive regulation of leukocyte degranulation	4/532	25/18903	0.00490512592831134	0.0708066238541225	0.0598283954227973	GATA2/VAMP8/PTAFR/SYK	4
GO:0043567	GO:0043567	regulation of insulin-like growth factor receptor signaling pathway	4/532	25/18903	0.00490512592831134	0.0708066238541225	0.0598283954227973	IGFBP5/IGFBP3/MYORG/NKX3-1	4
GO:0046697	GO:0046697	decidualization	4/532	25/18903	0.00490512592831134	0.0708066238541225	0.0598283954227973	LIF/SPP1/VDR/PTGS2	4
GO:0048745	GO:0048745	smooth muscle tissue development	4/532	25/18903	0.00490512592831134	0.0708066238541225	0.0598283954227973	SIX1/SHH/OSR1/STRA6	4
GO:2000311	GO:2000311	regulation of AMPA receptor activity	4/532	25/18903	0.00490512592831134	0.0708066238541225	0.0598283954227973	MAPK8IP2/CACNG4/RELN/GSG1L	4
GO:0045765	GO:0045765	regulation of angiogenesis	19/532	349/18903	0.00490909958262178	0.0708066238541225	0.0598283954227973	EPHA2/PLK2/SPRY2/FLT1/PPP1R16B/GATA2/SERPINE1/SPHK1/ADM/CYP1B1/KLF2/FGF1/CXCR2/PPARG/ITGAX/FOXC1/C5AR1/FGF18/LRG1	19
GO:0002062	GO:0002062	chondrocyte differentiation	9/532	114/18903	0.00492186442482201	0.0708066238541225	0.0598283954227973	SMPD3/COL2A1/PTH1R/CHADL/NKX3-2/FGF18/NPPC/RUNX2/OSR1	9
GO:0044344	GO:0044344	cellular response to fibroblast growth factor stimulus	9/532	114/18903	0.00492186442482201	0.0708066238541225	0.0598283954227973	SPRY2/SPRY4/DLL4/FGF17/FGF1/FGF18/RUNX2/TBX1/TDGF1	9
GO:0001953	GO:0001953	negative regulation of cell-matrix adhesion	5/532	40/18903	0.00505719139146665	0.0717477677535971	0.0606236194612082	SERPINE1/DMTN/ARHGAP6/AJAP1/DLC1	5
GO:0072078	GO:0072078	nephron tubule morphogenesis	7/532	75/18903	0.00512242883034929	0.0717477677535971	0.0606236194612082	NPNT/WNT6/SIX1/FGF1/SHH/TACSTD2/OSR1	7
GO:0010771	GO:0010771	negative regulation of cell morphogenesis involved in differentiation	3/532	13/18903	0.00513542178002347	0.0717477677535971	0.0606236194612082	SPRY4/DMTN/TACSTD2	3
GO:0034616	GO:0034616	response to laminar fluid shear stress	3/532	13/18903	0.00513542178002347	0.0717477677535971	0.0606236194612082	TGFB3/KLF2/ACE	3
GO:0036462	GO:0036462	TRAIL-activated apoptotic signaling pathway	3/532	13/18903	0.00513542178002347	0.0717477677535971	0.0606236194612082	TNFRSF10C/TIMP3/TNFRSF10A	3
GO:0043568	GO:0043568	positive regulation of insulin-like growth factor receptor signaling pathway	3/532	13/18903	0.00513542178002347	0.0717477677535971	0.0606236194612082	IGFBP5/IGFBP3/MYORG	3
GO:0070254	GO:0070254	mucus secretion	3/532	13/18903	0.00513542178002347	0.0717477677535971	0.0606236194612082	VAMP8/TRAF3IP2/ANO1	3
GO:1900025	GO:1900025	negative regulation of substrate adhesion-dependent cell spreading	3/532	13/18903	0.00513542178002347	0.0717477677535971	0.0606236194612082	SPRY4/DMTN/TACSTD2	3
GO:1903961	GO:1903961	positive regulation of anion transmembrane transport	3/532	13/18903	0.00513542178002347	0.0717477677535971	0.0606236194612082	PTAFR/CFTR/ABCB1	3
GO:0097530	GO:0097530	granulocyte migration	11/532	158/18903	0.00518292350788865	0.0721800753063471	0.0609888997951989	RIPOR2/CX3CL1/MPP1/SLIT2/VAV3/SYK/IL1R1/HRH1/CXCR2/C5AR1/JAML	11
GO:0032409	GO:0032409	regulation of transporter activity	18/532	326/18903	0.00527991769192864	0.0732966917806272	0.0619323902248016	PRNP/MAPK8IP2/NETO2/RYR2/KCNA1/CACNG4/JPH2/PTAFR/RELN/CACNA1D/SCN3B/KCNK3/PPARG/KCNC1/CFTR/OSR1/GSG1L/ABCB1	18
GO:0014909	GO:0014909	smooth muscle cell migration	8/532	95/18903	0.00533530047987141	0.0738303961643157	0.0623833462959734	IGFBP5/DOCK5/IGFBP3/SERPINE1/CYP1B1/SLIT2/DDIT3/ACE	8
GO:1905314	GO:1905314	semi-lunar valve development	5/532	41/18903	0.00562898701740966	0.0771451553628711	0.0651841679319704	SLIT2/HEY1/DLL4/NKX2-5/STRA6	5
GO:0034204	GO:0034204	lipid translocation	6/532	58/18903	0.00566642426394869	0.0771451553628711	0.0651841679319704	XKR7/ABCG1/XKR4/TMEM30B/ATP8B1/ABCB1	6
GO:0060997	GO:0060997	dendritic spine morphogenesis	6/532	58/18903	0.00566642426394869	0.0771451553628711	0.0651841679319704	DNM3/ZNF365/RELN/ITPKA/CAMK2B/ABI3	6
GO:0099590	GO:0099590	neurotransmitter receptor internalization	4/532	26/18903	0.00567000918634141	0.0771451553628711	0.0651841679319704	DNM3/CACNG4/SNAP25/GSG1L	4
GO:0014033	GO:0014033	neural crest cell differentiation	8/532	96/18903	0.00568102658212471	0.0771451553628711	0.0651841679319704	KITLG/SEMA3C/WNT10A/SIX1/SHH/FOXC1/GBX2/TBX1	8
GO:0072080	GO:0072080	nephron tubule development	8/532	96/18903	0.00568102658212471	0.0771451553628711	0.0651841679319704	LIF/NPNT/WNT6/SIX1/FGF1/SHH/TACSTD2/OSR1	8
GO:0034612	GO:0034612	response to tumor necrosis factor	15/532	254/18903	0.00573745251625969	0.0776694270757019	0.065627153822794	SMPD1/SPHK1/TRAF3IP2/SMPD3/CX3CL1/CYP1B1/TRADD/NPNT/SYK/NKX3-1/KLF2/MAP3K5/PTGS2/MYOD1/TDGF1	15
GO:0043406	GO:0043406	positive regulation of MAP kinase activity	9/532	117/18903	0.00582714165138805	0.0786393512643979	0.0664466959042099	KITLG/FLT1/PDGFC/GHR/SYK/MAP3K5/FGF1/FGF18/TDGF1	9
GO:1901342	GO:1901342	regulation of vasculature development	19/532	355/18903	0.0058692088317511	0.0789625965975403	0.0667198235942076	EPHA2/PLK2/SPRY2/FLT1/PPP1R16B/GATA2/SERPINE1/SPHK1/ADM/CYP1B1/KLF2/FGF1/CXCR2/PPARG/ITGAX/FOXC1/C5AR1/FGF18/LRG1	19
GO:0019751	GO:0019751	polyol metabolic process	9/532	118/18903	0.00615580344630277	0.082387122438202	0.0696133930793564	IP6K3/SPHK1/NAAA/INPP1/PTAFR/ITPKA/PTH1R/HRH1/ADCYAP1R1	9
GO:0061098	GO:0061098	positive regulation of protein tyrosine kinase activity	6/532	59/18903	0.00616155125369439	0.082387122438202	0.0696133930793564	PRNP/NEURL1/RELN/LTK/ACE/DOK7	6
GO:0010463	GO:0010463	mesenchymal cell proliferation	5/532	42/18903	0.00624489542881348	0.0830381000103036	0.0701634396918782	SIX1/MSX1/SHH/OSR1/TBX1	5
GO:0048813	GO:0048813	dendrite morphogenesis	10/532	140/18903	0.00630554837464936	0.0830381000103036	0.0701634396918782	LZTS1/MAPK8IP2/DNM3/ZNF365/RELN/ITPKA/CAMK2B/NEUROG3/ABI3/TLX2	10
GO:0045913	GO:0045913	positive regulation of carbohydrate metabolic process	7/532	78/18903	0.00634650878914089	0.0830381000103036	0.0701634396918782	PTAFR/PMAIP1/SLC4A4/IGF2/PTH1R/HRH1/ADCYAP1R1	7
GO:0061564	GO:0061564	axon development	24/532	490/18903	0.00636987780476531	0.0830381000103036	0.0701634396918782	EPHA2/NEFL/MAP1A/VAX2/NEXN/CHODL/NCAM2/CNTN1/SEMA3C/NEFH/SLIT2/NTN3/KIAA0319/CDK5R2/SPP1/PLXNA4/RELN/SHH/GFRA3/FEZF2/CNTN5/NR4A2/ISLR2/GBX2	24
GO:0031000	GO:0031000	response to caffeine	3/532	14/18903	0.00640073448117963	0.0830381000103036	0.0701634396918782	RYR2/TMEM38B/CACNA1S	3
GO:0043584	GO:0043584	nose development	3/532	14/18903	0.00640073448117963	0.0830381000103036	0.0701634396918782	SIX1/ALDH1A3/STRA6	3
GO:0048711	GO:0048711	positive regulation of astrocyte differentiation	3/532	14/18903	0.00640073448117963	0.0830381000103036	0.0701634396918782	LIF/CLCF1/SHH	3
GO:0071415	GO:0071415	cellular response to purine-containing compound	3/532	14/18903	0.00640073448117963	0.0830381000103036	0.0701634396918782	RYR2/TMEM38B/CACNA1S	3
GO:0072672	GO:0072672	neutrophil extravasation	3/532	14/18903	0.00640073448117963	0.0830381000103036	0.0701634396918782	RIPOR2/IL1R1/JAML	3
GO:0090128	GO:0090128	regulation of synapse maturation	3/532	14/18903	0.00640073448117963	0.0830381000103036	0.0701634396918782	NEURL1/RELN/CAMK2B	3
GO:0006906	GO:0006906	vesicle fusion	9/532	119/18903	0.00649855204187003	0.0834681201555746	0.0705267872699812	VAMP8/DYSF/SPHK1/VAV3/RAB7B/CPLX1/SNAP25/CPLX3/CAV2	9
GO:0003401	GO:0003401	axis elongation	4/532	27/18903	0.00651047507522261	0.0834681201555746	0.0705267872699812	SPRY2/SIX1/FGF1/SHH	4
GO:0030325	GO:0030325	adrenal gland development	4/532	27/18903	0.00651047507522261	0.0834681201555746	0.0705267872699812	PDGFRA/NR3C1/CYP1B1/STRA6	4
GO:0090200	GO:0090200	positive regulation of release of cytochrome c from mitochondria	4/532	27/18903	0.00651047507522261	0.0834681201555746	0.0705267872699812	BBC3/BIK/HRK/PMAIP1	4
GO:0001667	GO:0001667	ameboidal-type cell migration	24/532	492/18903	0.00668601482108976	0.0852353120412034	0.0720199845044544	EPHA2/PLK2/DOCK5/KITLG/GATA2/DMTN/SEMA3C/CYP1B1/SLIT2/SOX18/CER1/DLL4/FGF1/SHH/TNS1/TACSTD2/PPARG/FGF18/MIXL1/LRG1/GBX2/TBX1/PTGS2/TDGF1	24
GO:0001658	GO:0001658	branching involved in ureteric bud morphogenesis	6/532	60/18903	0.00668742296813296	0.0852353120412034	0.0720199845044544	NPNT/WNT6/SIX1/FGF1/SHH/TACSTD2	6
GO:0048844	GO:0048844	artery morphogenesis	7/532	79/18903	0.0067992651178654	0.0856857465566728	0.072400581302278	PRDM1/SIX1/HEY1/DLL4/FOXC1/TBX1/STRA6	7
GO:0061333	GO:0061333	renal tubule morphogenesis	7/532	79/18903	0.0067992651178654	0.0856857465566728	0.072400581302278	NPNT/WNT6/SIX1/FGF1/SHH/TACSTD2/OSR1	7
GO:0045766	GO:0045766	positive regulation of angiogenesis	12/532	187/18903	0.00681817879507885	0.0856857465566728	0.072400581302278	FLT1/GATA2/SERPINE1/SPHK1/ADM/CYP1B1/FGF1/CXCR2/ITGAX/C5AR1/FGF18/LRG1	12
GO:1904018	GO:1904018	positive regulation of vasculature development	12/532	187/18903	0.00681817879507885	0.0856857465566728	0.072400581302278	FLT1/GATA2/SERPINE1/SPHK1/ADM/CYP1B1/FGF1/CXCR2/ITGAX/C5AR1/FGF18/LRG1	12
GO:0061326	GO:0061326	renal tubule development	8/532	99/18903	0.00682104933589481	0.0856857465566728	0.072400581302278	LIF/NPNT/WNT6/SIX1/FGF1/SHH/TACSTD2/OSR1	8
GO:0042789	GO:0042789	mRNA transcription by RNA polymerase II	5/532	43/18903	0.00690661555055796	0.0862634303291752	0.0728886979683375	EPAS1/THRB/PPARG/C5AR1/VDR	5
GO:0045687	GO:0045687	positive regulation of glial cell differentiation	5/532	43/18903	0.00690661555055796	0.0862634303291752	0.0728886979683375	LIF/ZNF488/ZNF365/CLCF1/SHH	5
GO:0007411	GO:0007411	axon guidance	14/532	236/18903	0.00718843858249695	0.089526867946012	0.0756461551884416	EPHA2/NEXN/CNTN1/SEMA3C/SLIT2/NTN3/CDK5R2/PLXNA4/RELN/SHH/GFRA3/FEZF2/CNTN5/GBX2	14
GO:0090174	GO:0090174	organelle membrane fusion	9/532	121/18903	0.00722785137122859	0.0897612653196166	0.075844210370157	VAMP8/DYSF/SPHK1/VAV3/RAB7B/CPLX1/SNAP25/CPLX3/CAV2	9
GO:0003151	GO:0003151	outflow tract morphogenesis	7/532	80/18903	0.00727556909056061	0.0900231810807722	0.0760655173450265	SEMA3C/DHRS3/SOX18/SIX1/NKX2-5/FOXC1/TBX1	7
GO:0046165	GO:0046165	alcohol biosynthetic process	10/532	143/18903	0.00729024613936971	0.0900231810807722	0.0760655173450265	IP6K3/ABCG1/SPHK1/PTAFR/ITPKA/PTH1R/FGF1/HRH1/ADCYAP1R1/CFTR	10
GO:0010996	GO:0010996	response to auditory stimulus	4/532	28/18903	0.00742955097294148	0.0904525026509683	0.0764282746587793	KIAA0319/SLC26A5/KCNC1/STRA6	4
GO:0030878	GO:0030878	thyroid gland development	4/532	28/18903	0.00742955097294148	0.0904525026509683	0.0764282746587793	SIX1/SHH/NKX2-5/TBX1	4
GO:0060479	GO:0060479	lung cell differentiation	4/532	28/18903	0.00742955097294148	0.0904525026509683	0.0764282746587793	FOXJ1/TMEM38B/THRB/KLF2	4
GO:0060487	GO:0060487	lung epithelial cell differentiation	4/532	28/18903	0.00742955097294148	0.0904525026509683	0.0764282746587793	FOXJ1/TMEM38B/THRB/KLF2	4
GO:0034764	GO:0034764	positive regulation of transmembrane transport	14/532	237/18903	0.00744951788293132	0.0904525026509683	0.0764282746587793	RYR2/KCNA1/CACNG4/CX3CL1/JPH2/ACSL1/PTAFR/RELN/ADCYAP1R1/KCNK3/KCNJ2/KCNC1/CFTR/ABCB1	14
GO:0097485	GO:0097485	neuron projection guidance	14/532	237/18903	0.00744951788293132	0.0904525026509683	0.0764282746587793	EPHA2/NEXN/CNTN1/SEMA3C/SLIT2/NTN3/CDK5R2/PLXNA4/RELN/SHH/GFRA3/FEZF2/CNTN5/GBX2	14
GO:0090287	GO:0090287	regulation of cellular response to growth factor stimulus	18/532	338/18903	0.00757725911126543	0.091705384885464	0.077486903494099	SPRY2/SPRY4/SPRED3/SLIT2/NPNT/IL17RD/TGFB3/WFIKKN2/CER1/MSX1/SFRP5/VWC2/FGF1/PPARG/FGF18/LRG1/RUNX2/CAV2	18
GO:0045663	GO:0045663	positive regulation of myoblast differentiation	5/532	44/18903	0.00761581769408992	0.091705384885464	0.077486903494099	SMARCA2/RIPOR2/IGFBP3/MAP3K5/MYOD1	5
GO:0061001	GO:0061001	regulation of dendritic spine morphogenesis	5/532	44/18903	0.00761581769408992	0.091705384885464	0.077486903494099	DNM3/RELN/ITPKA/CAMK2B/ABI3	5
GO:0033555	GO:0033555	multicellular organismal response to stress	7/532	81/18903	0.00777613037009797	0.0923117286946572	0.0779992365952127	MAPK8IP2/LRP11/KIAA0319/RELN/PENK/ADCYAP1R1/NR4A2	7
GO:1903522	GO:1903522	regulation of blood circulation	15/532	263/18903	0.00781549407969433	0.0923117286946572	0.0779992365952127	SCN5A/RYR2/DOCK5/TMEM38B/ADM/DES/EPAS1/THRB/CACNA1D/ACE/SCN3B/HRH1/KCNJ2/NKX2-5/PTGS2	15
GO:0035904	GO:0035904	aorta development	6/532	62/18903	0.00783558461346541	0.0923117286946572	0.0779992365952127	PRDM1/NKX3-1/SIX1/HEY1/DLL4/TBX1	6
GO:0099601	GO:0099601	regulation of neurotransmitter receptor activity	6/532	62/18903	0.00783558461346541	0.0923117286946572	0.0779992365952127	DLGAP3/MAPK8IP2/NETO2/CACNG4/RELN/GSG1L	6
GO:0014857	GO:0014857	regulation of skeletal muscle cell proliferation	3/532	15/18903	0.00783559064396035	0.0923117286946572	0.0779992365952127	SIX1/SHH/CAV2	3
GO:0033008	GO:0033008	positive regulation of mast cell activation involved in immune response	3/532	15/18903	0.00783559064396035	0.0923117286946572	0.0779992365952127	GATA2/VAMP8/SYK	3
GO:0043306	GO:0043306	positive regulation of mast cell degranulation	3/532	15/18903	0.00783559064396035	0.0923117286946572	0.0779992365952127	GATA2/VAMP8/SYK	3
GO:0072075	GO:0072075	metanephric mesenchyme development	3/532	15/18903	0.00783559064396035	0.0923117286946572	0.0779992365952127	SIX1/SHH/OSR1	3
GO:0019932	GO:0019932	second-messenger-mediated signaling	17/532	314/18903	0.00796142012246044	0.0935413216005527	0.079038187000962	PRNP/RYR2/TMEM38B/SPHK1/PDE3A/ADM/DMTN/MCTP2/SYK/MAFA/HRH1/ADCYAP1R1/CXCR2/NR5A2/LMCD1/NPPC/GIPR	17
GO:0030282	GO:0030282	bone mineralization	9/532	123/18903	0.0080181423617417	0.0939545229968605	0.0793873234967013	TMEM38B/KLF10/SMPD3/TGFB3/CER1/PTH1R/VDR/OSR1/PTGS2	9
GO:0030595	GO:0030595	leukocyte chemotaxis	14/532	240/18903	0.00827826171237737	0.0961703734064387	0.0812596168964705	RIPOR2/FLT1/SERPINE1/CYP7B1/CX3CL1/MPP1/SLIT2/VAV3/SYK/IL6R/HRH1/CXCR2/C5AR1/JAML	14
GO:0021766	GO:0021766	hippocampus development	7/532	82/18903	0.00830165748253187	0.0961703734064387	0.0812596168964705	BTG2/NEFL/KCNA1/CDK5R2/SLC32A1/RELN/FEZF2	7
GO:0031016	GO:0031016	pancreas development	7/532	82/18903	0.00830165748253187	0.0961703734064387	0.0812596168964705	IL6R/NEUROG3/IGF2/SHH/NR5A2/NKX3-2/GIPR	7
GO:0046942	GO:0046942	carboxylic acid transport	16/532	290/18903	0.0083175569566936	0.0961703734064387	0.0812596168964705	SLC6A17/SLC26A5/SYK/SLC38A8/SLC16A6/SLC32A1/ATP8B1/SLCO2A1/ACE/SLC66A1L/PLA2G4F/SLC16A12/SLC43A2/PTGS2/SLC16A11/SLC6A13	16
GO:0090092	GO:0090092	regulation of transmembrane receptor protein serine/threonine kinase signaling pathway	16/532	290/18903	0.0083175569566936	0.0961703734064387	0.0812596168964705	SPRY2/GDF15/SPRED3/KIAA0319/NPNT/IL17RD/TGFB3/WFIKKN2/CER1/MSX1/SFRP5/VWC2/SHH/PPARG/LRG1/CAV2	16
GO:1904062	GO:1904062	regulation of cation transmembrane transport	20/532	394/18903	0.0084021625108201	0.0965364304214144	0.0815689185217588	PRNP/SCN5A/MAPK8IP2/NETO2/RYR2/TMEM38B/KCNA1/CACNG4/CX3CL1/JPH2/RELN/CACNA1D/SCN3B/ADCYAP1R1/KCNK3/KCNJ2/KCNC1/SLC43A2/OSR1/GSG1L	20
GO:0060037	GO:0060037	pharyngeal system development	4/532	29/18903	0.00843012102618129	0.0965364304214144	0.0815689185217588	NKX3-1/SIX1/NKX2-5/TBX1	4
GO:0046660	GO:0046660	female sex differentiation	9/532	124/18903	0.0084371363858073	0.0965364304214144	0.0815689185217588	VGF/KITLG/PDGFRA/SLIT2/FOXL2/ADCYAP1R1/FOXC1/DMRTA1/STRA6	9
GO:0097035	GO:0097035	regulation of membrane lipid distribution	6/532	63/18903	0.00845994870864425	0.0965364304214144	0.0815689185217588	XKR7/ABCG1/XKR4/TMEM30B/ATP8B1/ABCB1	6
GO:0099072	GO:0099072	regulation of postsynaptic membrane neurotransmitter receptor levels	6/532	63/18903	0.00845994870864425	0.0965364304214144	0.0815689185217588	FRRS1L/DNM3/CACNG4/CPLX1/SNAP25/GSG1L	6
GO:0042445	GO:0042445	hormone metabolic process	14/532	241/18903	0.00857017112870962	0.0973714648947944	0.0822744848931758	CPE/PDGFRA/LRAT/ADM/NR3C1/CYP1B1/BACE2/DHRS3/GHR/SPP1/ACE/SHH/ALDH1A3/CYP1A1	14
GO:0043255	GO:0043255	regulation of carbohydrate biosynthetic process	8/532	103/18903	0.00860014085443814	0.0973714648947944	0.0822744848931758	PPP1R3D/NR3C1/SMPD3/PTAFR/IGF2/PTH1R/HRH1/ADCYAP1R1	8
GO:0050773	GO:0050773	regulation of dendrite development	8/532	103/18903	0.00860014085443814	0.0973714648947944	0.0822744848931758	LZTS1/RAB17/KIAA0319/RELN/ITPKA/CAMK2B/NEUROG3/TLX2	8
GO:0010959	GO:0010959	regulation of metal ion transport	21/532	423/18903	0.00893160812928626	0.100862382993676	0.0852241528343949	PRNP/SCN5A/NETO2/RYR2/TMEM38B/KCNA1/CNTN1/CX3CL1/JPH2/GRAMD2A/CACNA1D/CAMK2B/ACE/SCN3B/ADCYAP1R1/KCNK3/KCNJ2/NKX2-5/KCNC1/OSR1/PTGS2	21
GO:0043491	GO:0043491	protein kinase B signaling	13/532	218/18903	0.00901307087972902	0.101424223242981	0.0856988824397655	PHLDA3/EPHA2/IGFBP5/SPRY2/GDF15/SMPD3/CX3CL1/MYORG/PEAR1/NKX3-1/DDIT3/IGF2/SFRP5	13
GO:0051445	GO:0051445	regulation of meiotic cell cycle	6/532	64/18903	0.00911920273022675	0.101424223242981	0.0856988824397655	LIF/PDE3A/NPM2/MSX1/NPPC/OVOL1	6
GO:0071384	GO:0071384	cellular response to corticosteroid stimulus	6/532	64/18903	0.00911920273022675	0.101424223242981	0.0856988824397655	SSTR3/NR3C1/CYP1B1/ACE/NPAS4/MYOD1	6
GO:0010837	GO:0010837	regulation of keratinocyte proliferation	5/532	46/18903	0.00918318592101966	0.101424223242981	0.0856988824397655	IRF6/SFN/VDR/LRG1/OVOL1	5
GO:0021517	GO:0021517	ventral spinal cord development	5/532	46/18903	0.00918318592101966	0.101424223242981	0.0856988824397655	GATA2/MDGA2/RELN/DLL4/SHH	5
GO:0048701	GO:0048701	embryonic cranial skeleton morphogenesis	5/532	46/18903	0.00918318592101966	0.101424223242981	0.0856988824397655	PDGFRA/TGFB3/SIX1/RUNX2/TBX1	5
GO:0060443	GO:0060443	mammary gland morphogenesis	5/532	46/18903	0.00918318592101966	0.101424223242981	0.0856988824397655	EPHA2/IGFBP5/ELF3/NR3C1/VDR	5
GO:1901861	GO:1901861	regulation of muscle tissue development	5/532	46/18903	0.00918318592101966	0.101424223242981	0.0856988824397655	IGFBP5/JPH2/IGF2/SHH/MYOD1	5
GO:0002687	GO:0002687	positive regulation of leukocyte migration	10/532	148/18903	0.00919077040169249	0.101424223242981	0.0856988824397655	RIPOR2/KITLG/SERPINE1/SPN/CX3CL1/PTAFR/IL1R1/IL6R/CXCR2/C5AR1	10
GO:0050900	GO:0050900	leukocyte migration	20/532	398/18903	0.00932761030423604	0.102668310711132	0.0867500800952052	RIPOR2/KITLG/FLT1/FOXJ1/SERPINE1/CYP7B1/SPN/SMPD3/CX3CL1/MPP1/SLIT2/VAV3/PTAFR/SYK/IL1R1/IL6R/HRH1/CXCR2/C5AR1/JAML	20
GO:0035050	GO:0035050	embryonic heart tube development	7/532	84/18903	0.00943043284179315	0.102668310711132	0.0867500800952052	RYR2/PLXNA4/SOX18/MICAL2/SHH/NKX2-5/FOXC1	7
GO:0021783	GO:0021783	preganglionic parasympathetic fiber development	3/532	16/18903	0.00944482509638994	0.102668310711132	0.0867500800952052	PLXNA4/SIX1/TBX1	3
GO:0051447	GO:0051447	negative regulation of meiotic cell cycle	3/532	16/18903	0.00944482509638994	0.102668310711132	0.0867500800952052	LIF/NPPC/OVOL1	3
GO:0072578	GO:0072578	neurotransmitter-gated ion channel clustering	3/532	16/18903	0.00944482509638994	0.102668310711132	0.0867500800952052	FRRS1L/GLRB/RELN	3
GO:1901741	GO:1901741	positive regulation of myoblast fusion	3/532	16/18903	0.00944482509638994	0.102668310711132	0.0867500800952052	RIPOR2/GDF15/MYOD1	3
GO:0007200	GO:0007200	phospholipase C-activating G protein-coupled receptor signaling pathway	8/532	105/18903	0.00960997010147718	0.104203631025719	0.0880473563369171	GNG13/ANO1/PTH1R/HRH1/F2RL2/CXCR2/C5AR1/LPAR6	8
GO:0003170	GO:0003170	heart valve development	6/532	65/18903	0.00981435892839785	0.10589304596259	0.0894748355666078	SLIT2/PRDM1/HEY1/DLL4/NKX2-5/STRA6	6
GO:1905330	GO:1905330	regulation of morphogenesis of an epithelium	6/532	65/18903	0.00981435892839785	0.10589304596259	0.0894748355666078	LIF/SIX1/FGF1/SHH/TACSTD2/ITGAX	6
GO:0035282	GO:0035282	segmentation	8/532	106/18903	0.0101467573422921	0.109209173469263	0.0922768133610921	PCDH8/SEMA3C/NKX3-1/SHH/MEOX1/FOXC1/OSR1/TDGF1	8
GO:0048706	GO:0048706	embryonic skeletal system development	9/532	128/18903	0.0102812721481534	0.110384397275371	0.0932698243359835	PDGFRA/COL2A1/TGFB3/SIX1/SHH/NKX3-2/RUNX2/OSR1/TBX1	9
GO:0008202	GO:0008202	steroid metabolic process	17/532	323/18903	0.0103658742786289	0.111019277593473	0.093806269496761	FDXR/STS/SMPD1/PDGFRA/ABCG1/CYP7B1/ADM/NR3C1/CYP1B1/SPP1/ATP8B1/FGF1/SHH/NR5A2/CFTR/CYP1A1/SULT1A2	17
GO:0006813	GO:0006813	potassium ion transport	14/532	247/18903	0.0104965921678404	0.111582115057491	0.094281841703472	PRNP/NETO2/TMEM38B/KCNA2/KCNA1/SLC9A9/KCNJ8/SNAP25/CACNA1D/KCNB2/KCNK3/KCNJ2/KCNT1/KCNC1	14
GO:0010517	GO:0010517	regulation of phospholipase activity	6/532	66/18903	0.0105464169313344	0.111582115057491	0.094281841703472	FLT1/PDGFRA/ARHGAP6/PTAFR/ADCYAP1R1/C5AR1	6
GO:0048814	GO:0048814	regulation of dendrite morphogenesis	6/532	66/18903	0.0105464169313344	0.111582115057491	0.094281841703472	LZTS1/RELN/ITPKA/CAMK2B/NEUROG3/TLX2	6
GO:0060675	GO:0060675	ureteric bud morphogenesis	6/532	66/18903	0.0105464169313344	0.111582115057491	0.094281841703472	NPNT/WNT6/SIX1/FGF1/SHH/TACSTD2	6
GO:0071300	GO:0071300	cellular response to retinoic acid	6/532	66/18903	0.0105464169313344	0.111582115057491	0.094281841703472	WNT6/LTK/WNT8B/BRINP2/OSR1/TBX1	6
GO:0002088	GO:0002088	lens development in camera-type eye	7/532	86/18903	0.0106675104386498	0.111639175729925	0.0943300553915093	EPHA2/SPRY2/SPRED3/BFSP1/HSF4/CRYBA2/UNC45B	7
GO:0033273	GO:0033273	response to vitamin	7/532	86/18903	0.0106675104386498	0.111639175729925	0.0943300553915093	LRAT/SPP1/PENK/VDR/RUNX2/CYP1A1/PTGS2	7
GO:0045921	GO:0045921	positive regulation of exocytosis	7/532	86/18903	0.0106675104386498	0.111639175729925	0.0943300553915093	GATA2/VAMP8/SMPD3/CDK5R2/PTAFR/SYK/CFTR	7
GO:0061053	GO:0061053	somite development	7/532	86/18903	0.0106675104386498	0.111639175729925	0.0943300553915093	PCDH8/SEMA3C/NKX3-1/SIX1/SHH/MEOX1/FOXC1	7
GO:0051491	GO:0051491	positive regulation of filopodium assembly	4/532	31/18903	0.0106865329268213	0.111639175729925	0.0943300553915093	RIPOR2/DNM3/NEURL1/TGFB3	4
GO:0003279	GO:0003279	cardiac septum development	8/532	107/18903	0.0107054772780704	0.111639175729925	0.0943300553915093	SEMA3C/SLIT2/PRDM1/DHRS3/HEY1/NKX2-5/TBX1/STRA6	8
GO:0007611	GO:0007611	learning or memory	15/532	273/18903	0.010786267296048	0.112213219912824	0.0948150967689288	PPP1R1B/BTG2/PRNP/MAPK8IP2/PLK2/TANC1/MAP1A/RELN/SNAP25/HRH1/FOSL1/NPAS4/LRRN4/STRA6/PTGS2	15
GO:0009299	GO:0009299	mRNA transcription	5/532	48/18903	0.0109596651515743	0.113475487875801	0.0958816561204113	EPAS1/THRB/PPARG/C5AR1/VDR	5
GO:0010171	GO:0010171	body morphogenesis	5/532	48/18903	0.0109596651515743	0.113475487875801	0.0958816561204113	PDGFRA/TGFB3/MSX1/TBX1/STRA6	5
GO:0003184	GO:0003184	pulmonary valve morphogenesis	3/532	17/18903	0.0112324387128731	0.114838354235948	0.0970332165686437	SLIT2/HEY1/STRA6	3
GO:0051412	GO:0051412	response to corticosterone	3/532	17/18903	0.0112324387128731	0.114838354235948	0.0970332165686437	NEFL/FOSL1/NPAS4	3
GO:0051895	GO:0051895	negative regulation of focal adhesion assembly	3/532	17/18903	0.0112324387128731	0.114838354235948	0.0970332165686437	DMTN/ARHGAP6/DLC1	3
GO:0072189	GO:0072189	ureter development	3/532	17/18903	0.0112324387128731	0.114838354235948	0.0970332165686437	SIX1/SHH/OSR1	3
GO:0150118	GO:0150118	negative regulation of cell-substrate junction organization	3/532	17/18903	0.0112324387128731	0.114838354235948	0.0970332165686437	DMTN/ARHGAP6/DLC1	3
GO:0034308	GO:0034308	primary alcohol metabolic process	8/532	108/18903	0.0112866411327841	0.114838354235948	0.0970332165686437	LRAT/NAAA/CYP1B1/DHRS3/ALDH1A3/CYP1A1/ACP3/SULT1A2	8
GO:0001892	GO:0001892	embryonic placenta development	7/532	87/18903	0.0113283992478682	0.114838354235948	0.0970332165686437	GATA2/LIF/ADM/PRDM1/EPAS1/HEY1/IGF2	7
GO:0014910	GO:0014910	regulation of smooth muscle cell migration	7/532	87/18903	0.0113283992478682	0.114838354235948	0.0970332165686437	IGFBP5/DOCK5/IGFBP3/SERPINE1/CYP1B1/SLIT2/ACE	7
GO:2000243	GO:2000243	positive regulation of reproductive process	7/532	87/18903	0.0113283992478682	0.114838354235948	0.0970332165686437	PDE3A/PTAFR/NPM2/MSX1/SHH/OVOL1/TAC4	7
GO:0006869	GO:0006869	lipid transport	21/532	433/18903	0.0114204706811463	0.115503089789134	0.0975948880530731	XKR7/LRP10/LRAT/ABCG1/XKR4/TMEM30B/SPP1/ACSL1/SYK/NKX3-1/ATP8B1/SLCO2A1/ACE/SHH/PPARG/PLA2G4F/APOL6/CFTR/STRA6/ABCB1/PTGS2	21
GO:0060047	GO:0060047	heart contraction	14/532	250/18903	0.0115791532335466	0.116836872557939	0.0987218741817241	SCN5A/RYR2/TMEM38B/ADM/DES/EPAS1/KCNJ8/THRB/CACNA1D/ACE/SCN3B/KCNJ2/NKX2-5/MYL7	14
GO:0043534	GO:0043534	blood vessel endothelial cell migration	11/532	177/18903	0.0117295802236333	0.117824988291008	0.09955678729555	EPHA2/PLK2/GATA2/CYP1B1/SLIT2/SOX18/DLL4/PPARG/FGF18/PTGS2/TDGF1	11
GO:0051216	GO:0051216	cartilage development	12/532	201/18903	0.0117330216756785	0.117824988291008	0.09955678729555	SMPD3/COL2A1/GHR/CER1/MSX1/PTH1R/CHADL/NKX3-2/FGF18/NPPC/RUNX2/OSR1	12
GO:0046545	GO:0046545	development of primary female sexual characteristics	8/532	109/18903	0.0118907580046418	0.117824988291008	0.09955678729555	VGF/KITLG/PDGFRA/SLIT2/FOXL2/ADCYAP1R1/FOXC1/DMRTA1	8
GO:0033628	GO:0033628	regulation of cell adhesion mediated by integrin	5/532	49/18903	0.0119301018361305	0.117824988291008	0.09955678729555	EPHA2/SERPINE1/LIF/CYP1B1/SYK	5
GO:0043114	GO:0043114	regulation of vascular permeability	5/532	49/18903	0.0119301018361305	0.117824988291008	0.09955678729555	PDE3A/ADM/SLIT2/HRH1/CXCR2	5
GO:0003180	GO:0003180	aortic valve morphogenesis	4/532	32/18903	0.0119473835339815	0.117824988291008	0.09955678729555	SLIT2/HEY1/DLL4/NKX2-5	4
GO:0007435	GO:0007435	salivary gland morphogenesis	4/532	32/18903	0.0119473835339815	0.117824988291008	0.09955678729555	SEMA3C/TGFB3/NKX3-1/SHH	4
GO:0035115	GO:0035115	embryonic forelimb morphogenesis	4/532	32/18903	0.0119473835339815	0.117824988291008	0.09955678729555	MSX1/SHH/RUNX2/OSR1	4
GO:0040020	GO:0040020	regulation of meiotic nuclear division	4/532	32/18903	0.0119473835339815	0.117824988291008	0.09955678729555	LIF/PDE3A/NPM2/MSX1	4
GO:1901889	GO:1901889	negative regulation of cell junction assembly	4/532	32/18903	0.0119473835339815	0.117824988291008	0.09955678729555	DMTN/ARHGAP6/ACE/DLC1	4
GO:0030239	GO:0030239	myofibril assembly	6/532	68/18903	0.0121251652016929	0.119039628635539	0.100583103463072	FLNC/CSRP1/PDGFRA/ACTA1/NKX2-5/LDB3	6
GO:0060193	GO:0060193	positive regulation of lipase activity	6/532	68/18903	0.0121251652016929	0.119039628635539	0.100583103463072	FLT1/PDGFRA/ARHGAP6/PTAFR/ADCYAP1R1/C5AR1	6
GO:1903532	GO:1903532	positive regulation of secretion by cell	15/532	278/18903	0.0125721010744479	0.123150086704536	0.10405625466468	ABCG1/GATA2/VAMP8/SMPD3/CDK5R2/SPP1/PTAFR/SYK/TGFB3/NKX3-1/ANO1/FOXL2/PPARG/CFTR/GIPR	15
GO:0014015	GO:0014015	positive regulation of gliogenesis	6/532	69/18903	0.0129737789378995	0.124650784157453	0.105324276153856	LIF/ZNF488/ZNF365/CLCF1/PRKCH/SHH	6
GO:0045109	GO:0045109	intermediate filament organization	6/532	69/18903	0.0129737789378995	0.124650784157453	0.105324276153856	NEFL/DES/NEFH/BFSP1/SHH/KRT80	6
GO:0055002	GO:0055002	striated muscle cell development	6/532	69/18903	0.0129737789378995	0.124650784157453	0.105324276153856	FLNC/CSRP1/PDGFRA/ACTA1/NKX2-5/LDB3	6
GO:0061180	GO:0061180	mammary gland epithelium development	6/532	69/18903	0.0129737789378995	0.124650784157453	0.105324276153856	EPHA2/LBH/NR3C1/IRF6/MSX1/VDR	6
GO:0030168	GO:0030168	platelet activation	9/532	133/18903	0.0129943349136734	0.124650784157453	0.105324276153856	CSRP1/PDGFRA/DMTN/VAV3/SYK/PEAR1/TEC/THBD/F2RL2	9
GO:0031032	GO:0031032	actomyosin structure organization	12/532	204/18903	0.0130731448210889	0.124650784157453	0.105324276153856	CDC42BPG/FLNC/CSRP1/PDGFRA/ACTA1/CNN1/ARHGAP6/TGFB3/DLC1/NKX2-5/TACSTD2/LDB3	12
GO:0021761	GO:0021761	limbic system development	8/532	111/18903	0.0131698739048093	0.124650784157453	0.105324276153856	BTG2/NEFL/KCNA1/CDK5R2/SLC32A1/RELN/FEZF2/ALDH1A3	8
GO:0035265	GO:0035265	organ growth	11/532	180/18903	0.0131733806567995	0.124650784157453	0.105324276153856	SPRY2/DUSP6/TMEM38B/MAPK11/SMPD3/CER1/IGF2/SHH/NKX2-5/FOXC1/NPPC	11
GO:0001946	GO:0001946	lymphangiogenesis	3/532	18/18903	0.013201653276332	0.124650784157453	0.105324276153856	EPHA2/SOX18/FOXC1	3
GO:0002076	GO:0002076	osteoblast development	3/532	18/18903	0.013201653276332	0.124650784157453	0.105324276153856	PTH1R/SHH/RUNX2	3
GO:0002693	GO:0002693	positive regulation of cellular extravasation	3/532	18/18903	0.013201653276332	0.124650784157453	0.105324276153856	RIPOR2/PTAFR/IL1R1	3
GO:0003159	GO:0003159	morphogenesis of an endothelium	3/532	18/18903	0.013201653276332	0.124650784157453	0.105324276153856	DLL4/FGF1/ITGAX	3
GO:0043116	GO:0043116	negative regulation of vascular permeability	3/532	18/18903	0.013201653276332	0.124650784157453	0.105324276153856	PDE3A/ADM/SLIT2	3
GO:0048486	GO:0048486	parasympathetic nervous system development	3/532	18/18903	0.013201653276332	0.124650784157453	0.105324276153856	PLXNA4/SIX1/TBX1	3
GO:0060391	GO:0060391	positive regulation of SMAD protein signal transduction	3/532	18/18903	0.013201653276332	0.124650784157453	0.105324276153856	KIAA0319/TGFB3/PPARG	3
GO:0061154	GO:0061154	endothelial tube morphogenesis	3/532	18/18903	0.013201653276332	0.124650784157453	0.105324276153856	DLL4/FGF1/ITGAX	3
GO:0071902	GO:0071902	positive regulation of protein serine/threonine kinase activity	13/532	229/18903	0.0132114389265297	0.124650784157453	0.105324276153856	KITLG/SPRY2/FLT1/PDGFC/CDK5R2/GHR/ACSL1/SYK/MAP3K5/IGF2/FGF1/FGF18/TDGF1	13
GO:0048638	GO:0048638	regulation of developmental growth	17/532	332/18903	0.0133147369877594	0.125354078897718	0.105918528407799	CDKN1A/GDF15/DUSP6/MAPK11/SEMA3C/KIAA0319/GHR/SPP1/PLXNA4/SIX1/IGF2/NKX2-5/FOXC1/NPPC/PLAC8/ISLR2/MYOD1	17
GO:0007204	GO:0007204	positive regulation of cytosolic calcium ion concentration	12/532	205/18903	0.0135449097022341	0.126972605144168	0.107286109899529	RYR2/PDGFRA/GATA2/ADM/JPH2/F2RL2/ADCYAP1R1/CXCR2/C5AR1/GIPR/TAC4/LPAR6	12
GO:0043281	GO:0043281	regulation of cysteine-type endopeptidase activity involved in apoptotic process	12/532	205/18903	0.0135449097022341	0.126972605144168	0.107286109899529	BBC3/SERPINB9/SYK/NKX3-1/PMAIP1/SFN/MAP3K5/FOXL2/DLC1/PPARG/LAMP3/PTGS2	12
GO:0050920	GO:0050920	regulation of chemotaxis	13/532	230/18903	0.013657174699807	0.127721501643874	0.107918893578179	RIPOR2/PDGFRA/SERPINE1/SEMA3C/MPP1/SLIT2/PLXNA4/IL6R/FGF1/CXCR2/FEZF2/C5AR1/FGF18	13
GO:0006941	GO:0006941	striated muscle contraction	11/532	181/18903	0.0136834001531749	0.127721501643874	0.107918893578179	SCN5A/RYR2/SYNM/TMEM38B/KCNJ8/CHRND/CACNA1S/CACNA1D/SCN3B/KCNJ2/NKX2-5	11
GO:0045445	GO:0045445	myoblast differentiation	8/532	112/18903	0.0138458765215974	0.128961914012058	0.108966985940327	SMARCA2/RIPOR2/IGFBP3/EPAS1/DDIT3/MAP3K5/SHH/MYOD1	8
GO:0045058	GO:0045058	T cell selection	5/532	51/18903	0.0140425337323524	0.129960519191771	0.109810762162255	SPN/SYK/IL6R/SHH/CD3G	5
GO:0050873	GO:0050873	brown fat cell differentiation	5/532	51/18903	0.0140425337323524	0.129960519191771	0.109810762162255	GATA2/SIX1/LRG1/PLAC8/PTGS2	5
GO:1903307	GO:1903307	positive regulation of regulated secretory pathway	5/532	51/18903	0.0140425337323524	0.129960519191771	0.109810762162255	GATA2/VAMP8/CDK5R2/PTAFR/SYK	5
GO:0002685	GO:0002685	regulation of leukocyte migration	13/532	231/18903	0.014114375589493	0.130348650836017	0.110138715851106	RIPOR2/KITLG/SERPINE1/SPN/SMPD3/CX3CL1/MPP1/SLIT2/PTAFR/IL1R1/IL6R/CXCR2/C5AR1	13
GO:0048017	GO:0048017	inositol lipid-mediated signaling	11/532	182/18903	0.0142082224182802	0.130937931334637	0.110636631226354	FLT1/PDGFRA/PPP1R16B/PDGFC/PLD1/PTAFR/PEAR1/NKX3-1/RELN/LTK/PLCD4	11
GO:0010765	GO:0010765	positive regulation of sodium ion transport	4/532	34/18903	0.0147457071526699	0.135034742601866	0.11409825149755	SCN5A/CNTN1/SCN3B/NKX2-5	4
GO:0034405	GO:0034405	response to fluid shear stress	4/532	34/18903	0.0147457071526699	0.135034742601866	0.11409825149755	TGFB3/KLF2/ACE/PTGS2	4
GO:1902624	GO:1902624	positive regulation of neutrophil migration	4/532	34/18903	0.0147457071526699	0.135034742601866	0.11409825149755	RIPOR2/IL1R1/CXCR2/C5AR1	4
GO:0051057	GO:0051057	positive regulation of small GTPase mediated signal transduction	6/532	71/18903	0.0147941606150112	0.13519443631202	0.1142331854616	KITLG/RELN/F2RL2/ADCYAP1R1/MMD2/LPAR6	6
GO:0007498	GO:0007498	mesoderm development	9/532	136/18903	0.0148585302182645	0.135216740009609	0.114252031077534	EPHA2/CER1/SHH/FOXC1/MIXL1/OVOL1/OSR1/TBX1/TLX2	9
GO:0007178	GO:0007178	transmembrane receptor protein serine/threonine kinase signaling pathway	19/532	390/18903	0.0149703880257173	0.135216740009609	0.114252031077534	SPRY2/GDF15/SPRED3/SMPD3/KIAA0319/NPNT/IL17RD/TGFB3/WFIKKN2/CER1/MSX1/SFRP5/VWC2/SHH/PPARG/LRG1/RUNX2/CAV2/TDGF1	19
GO:0042063	GO:0042063	gliogenesis	16/532	310/18903	0.0149751528950841	0.135216740009609	0.114252031077534	LIF/DUSP15/LGI4/CNTN1/CSPG4/CX3CL1/CDK5R2/ZNF488/ZNF365/RELN/CLCF1/PRKCH/ANO1/PENK/SHH/C5AR1	16
GO:0060996	GO:0060996	dendritic spine development	7/532	92/18903	0.015083533108958	0.135216740009609	0.114252031077534	DNM3/NEURL1/ZNF365/RELN/ITPKA/CAMK2B/ABI3	7
GO:0006968	GO:0006968	cellular defense response	5/532	52/18903	0.0151872475009064	0.135216740009609	0.114252031077534	SPN/CXCR2/FOSL1/C5AR1/PRF1	5
GO:0010543	GO:0010543	regulation of platelet activation	5/532	52/18903	0.0151872475009064	0.135216740009609	0.114252031077534	PDGFRA/DMTN/SYK/TEC/THBD	5
GO:0002923	GO:0002923	regulation of humoral immune response mediated by circulating immunoglobulin	3/532	19/18903	0.0153549635936583	0.135216740009609	0.114252031077534	FOXJ1/CR2/HPX	3
GO:0010663	GO:0010663	positive regulation of striated muscle cell apoptotic process	3/532	19/18903	0.0153549635936583	0.135216740009609	0.114252031077534	LTK/MAP3K5/CXCR2	3
GO:0010666	GO:0010666	positive regulation of cardiac muscle cell apoptotic process	3/532	19/18903	0.0153549635936583	0.135216740009609	0.114252031077534	LTK/MAP3K5/CXCR2	3
GO:0015693	GO:0015693	magnesium ion transport	3/532	19/18903	0.0153549635936583	0.135216740009609	0.114252031077534	NIPAL2/SLC41A2/KCNJ2	3
GO:0021511	GO:0021511	spinal cord patterning	3/532	19/18903	0.0153549635936583	0.135216740009609	0.114252031077534	RELN/DLL4/SHH	3
GO:0038092	GO:0038092	nodal signaling pathway	3/532	19/18903	0.0153549635936583	0.135216740009609	0.114252031077534	CER1/SHH/TDGF1	3
GO:0061003	GO:0061003	positive regulation of dendritic spine morphogenesis	3/532	19/18903	0.0153549635936583	0.135216740009609	0.114252031077534	RELN/ITPKA/CAMK2B	3
GO:0072074	GO:0072074	kidney mesenchyme development	3/532	19/18903	0.0153549635936583	0.135216740009609	0.114252031077534	SIX1/SHH/OSR1	3
GO:0086014	GO:0086014	atrial cardiac muscle cell action potential	3/532	19/18903	0.0153549635936583	0.135216740009609	0.114252031077534	SCN5A/RYR2/SCN3B	3
GO:0086026	GO:0086026	atrial cardiac muscle cell to AV node cell signaling	3/532	19/18903	0.0153549635936583	0.135216740009609	0.114252031077534	SCN5A/RYR2/SCN3B	3
GO:0086066	GO:0086066	atrial cardiac muscle cell to AV node cell communication	3/532	19/18903	0.0153549635936583	0.135216740009609	0.114252031077534	SCN5A/RYR2/SCN3B	3
GO:1903818	GO:1903818	positive regulation of voltage-gated potassium channel activity	3/532	19/18903	0.0153549635936583	0.135216740009609	0.114252031077534	KCNA1/KCNK3/KCNC1	3
GO:0071356	GO:0071356	cellular response to tumor necrosis factor	13/532	234/18903	0.0155565935312219	0.136716111295557	0.115518932015589	SPHK1/TRAF3IP2/SMPD3/CX3CL1/CYP1B1/TRADD/NPNT/SYK/NKX3-1/KLF2/MAP3K5/MYOD1/TDGF1	13
GO:0060411	GO:0060411	cardiac septum morphogenesis	6/532	72/18903	0.0157677398352776	0.138292913364135	0.116851258463701	SEMA3C/SLIT2/DHRS3/HEY1/NKX2-5/TBX1	6
GO:0044070	GO:0044070	regulation of anion transport	7/532	93/18903	0.0159293363883575	0.139150255143989	0.117575673500396	PRNP/PTAFR/SYK/ATP8B1/CFTR/SLC43A2/ABCB1	7
GO:0051781	GO:0051781	positive regulation of cell division	7/532	93/18903	0.0159293363883575	0.139150255143989	0.117575673500396	LBH/PDGFC/TGFB3/NKX3-1/IGF2/FGF1/SHH	7
GO:2000116	GO:2000116	regulation of cysteine-type endopeptidase activity	13/532	235/18903	0.0160614792095951	0.14002397574925	0.118313927903944	BBC3/SERPINB9/SYK/NKX3-1/PMAIP1/SFN/MAP3K5/FOXL2/DLC1/PPARG/LAMP3/CST1/PTGS2	13
GO:0010661	GO:0010661	positive regulation of muscle cell apoptotic process	4/532	35/18903	0.0162872297215561	0.141216830819749	0.119321836499994	LTK/MAP3K5/CXCR2/PPARG	4
GO:0048048	GO:0048048	embryonic eye morphogenesis	4/532	35/18903	0.0162872297215561	0.141216830819749	0.119321836499994	VAX2/FOXL2/ALDH1A3/STRA6	4
GO:0003015	GO:0003015	heart process	14/532	261/18903	0.0163091335382246	0.141216830819749	0.119321836499994	SCN5A/RYR2/TMEM38B/ADM/DES/EPAS1/KCNJ8/THRB/CACNA1D/ACE/SCN3B/KCNJ2/NKX2-5/MYL7	14
GO:0045332	GO:0045332	phospholipid translocation	5/532	53/18903	0.0163926855688903	0.141216830819749	0.119321836499994	XKR7/XKR4/TMEM30B/ATP8B1/ABCB1	5
GO:0071622	GO:0071622	regulation of granulocyte chemotaxis	5/532	53/18903	0.0163926855688903	0.141216830819749	0.119321836499994	RIPOR2/MPP1/SLIT2/CXCR2/C5AR1	5
GO:2000677	GO:2000677	regulation of transcription regulatory region DNA binding	5/532	53/18903	0.0163926855688903	0.141216830819749	0.119321836499994	LIF/DDIT3/MSX1/HEY1/FOXC1	5
GO:0006109	GO:0006109	regulation of carbohydrate metabolic process	11/532	186/18903	0.0164606372008281	0.141522519839072	0.119580129898676	IGFBP3/PPP1R3D/NR3C1/SMPD3/PTAFR/PMAIP1/SLC4A4/IGF2/PTH1R/HRH1/ADCYAP1R1	11
GO:0050890	GO:0050890	cognition	16/532	314/18903	0.0167016655131441	0.143312125928731	0.121092266122029	PPP1R1B/BTG2/PRNP/MAPK8IP2/PLK2/TANC1/MAP1A/RELN/SNAP25/HRH1/FOSL1/NPAS4/C5AR1/LRRN4/STRA6/PTGS2	16
GO:0048704	GO:0048704	embryonic skeletal system morphogenesis	7/532	94/18903	0.0168082359133321	0.143841550484747	0.121539605932343	PDGFRA/COL2A1/TGFB3/SIX1/RUNX2/OSR1/TBX1	7
GO:0007548	GO:0007548	sex differentiation	15/532	288/18903	0.0168293624104659	0.143841550484747	0.121539605932343	VGF/KITLG/PDGFRA/BIK/CYP1B1/SLIT2/NKX3-1/ACE/FOXL2/SHH/ADCYAP1R1/FOXC1/DMRTA1/OSR1/STRA6	15
GO:0045137	GO:0045137	development of primary sexual characteristics	13/532	238/18903	0.0176511237156242	0.146603785906769	0.123873569961189	VGF/KITLG/PDGFRA/BIK/CYP1B1/SLIT2/NKX3-1/ACE/FOXL2/ADCYAP1R1/FOXC1/DMRTA1/OSR1	13
GO:0014009	GO:0014009	glial cell proliferation	5/532	54/18903	0.0176600745269833	0.146603785906769	0.123873569961189	LGI4/CX3CL1/PRKCH/PENK/SHH	5
GO:0042572	GO:0042572	retinol metabolic process	5/532	54/18903	0.0176600745269833	0.146603785906769	0.123873569961189	LRAT/CYP1B1/DHRS3/ALDH1A3/CYP1A1	5
GO:0014856	GO:0014856	skeletal muscle cell proliferation	3/532	20/18903	0.0176941869841912	0.146603785906769	0.123873569961189	SIX1/SHH/CAV2	3
GO:0031629	GO:0031629	synaptic vesicle fusion to presynaptic active zone membrane	3/532	20/18903	0.0176941869841912	0.146603785906769	0.123873569961189	CPLX1/SNAP25/CPLX3	3
GO:0042693	GO:0042693	muscle cell fate commitment	3/532	20/18903	0.0176941869841912	0.146603785906769	0.123873569961189	NKX2-5/TBX1/MYOD1	3
GO:0043586	GO:0043586	tongue development	3/532	20/18903	0.0176941869841912	0.146603785906769	0.123873569961189	WNT10A/SIX1/TBX1	3
GO:0048643	GO:0048643	positive regulation of skeletal muscle tissue development	3/532	20/18903	0.0176941869841912	0.146603785906769	0.123873569961189	IGF2/SHH/MYOD1	3
GO:0060004	GO:0060004	reflex	3/532	20/18903	0.0176941869841912	0.146603785906769	0.123873569961189	GLRB/NPNT/ALDH1A3	3
GO:0072079	GO:0072079	nephron tubule formation	3/532	20/18903	0.0176941869841912	0.146603785906769	0.123873569961189	WNT6/SIX1/OSR1	3
GO:2000678	GO:2000678	negative regulation of transcription regulatory region DNA binding	3/532	20/18903	0.0176941869841912	0.146603785906769	0.123873569961189	DDIT3/MSX1/HEY1	3
GO:1990874	GO:1990874	vascular associated smooth muscle cell proliferation	7/532	95/18903	0.0177208557773574	0.146603785906769	0.123873569961189	CDKN1A/IGFBP5/CNN1/TGFB3/DDIT3/MAP3K5/PPARG	7
GO:0035924	GO:0035924	cellular response to vascular endothelial growth factor stimulus	6/532	74/18903	0.0178460423113412	0.146603785906769	0.123873569961189	SPRY2/FLT1/PDGFRA/SPHK1/DLL4/FOXC1	6
GO:0045123	GO:0045123	cellular extravasation	6/532	74/18903	0.0178460423113412	0.146603785906769	0.123873569961189	RIPOR2/SPN/CX3CL1/PTAFR/IL1R1/JAML	6
GO:0048662	GO:0048662	negative regulation of smooth muscle cell proliferation	6/532	74/18903	0.0178460423113412	0.146603785906769	0.123873569961189	CDKN1A/IGFBP5/IGFBP3/CNN1/TGFB3/PPARG	6
GO:0051145	GO:0051145	smooth muscle cell differentiation	6/532	74/18903	0.0178460423113412	0.146603785906769	0.123873569961189	ADM/NPNT/SIX1/HEY1/SHH/PRDM6	6
GO:0007616	GO:0007616	long-term memory	4/532	36/18903	0.0179260880679761	0.146603785906769	0.123873569961189	PRNP/RELN/NPAS4/LRRN4	4
GO:0031646	GO:0031646	positive regulation of nervous system process	4/532	36/18903	0.0179260880679761	0.146603785906769	0.123873569961189	CHRNB4/ZNF488/PTAFR/ITGAX	4
GO:0033280	GO:0033280	response to vitamin D	4/532	36/18903	0.0179260880679761	0.146603785906769	0.123873569961189	SPP1/PENK/VDR/PTGS2	4
GO:0035909	GO:0035909	aorta morphogenesis	4/532	36/18903	0.0179260880679761	0.146603785906769	0.123873569961189	SIX1/HEY1/DLL4/TBX1	4
GO:0048536	GO:0048536	spleen development	4/532	36/18903	0.0179260880679761	0.146603785906769	0.123873569961189	TRAF3IP2/NKX2-5/NKX3-2/SLC40A1	4
GO:0086005	GO:0086005	ventricular cardiac muscle cell action potential	4/532	36/18903	0.0179260880679761	0.146603785906769	0.123873569961189	SCN5A/RYR2/KCNJ8/SCN3B	4
GO:0086010	GO:0086010	membrane depolarization during action potential	4/532	36/18903	0.0179260880679761	0.146603785906769	0.123873569961189	SCN5A/CACNA1D/SCN3B/KCNJ2	4
GO:0034754	GO:0034754	cellular hormone metabolic process	9/532	141/18903	0.0183928503406123	0.15013939070174	0.126860996139961	PDGFRA/LRAT/ADM/CYP1B1/DHRS3/SPP1/SHH/ALDH1A3/CYP1A1	9
GO:0045661	GO:0045661	regulation of myoblast differentiation	6/532	75/18903	0.0189524434836013	0.153012863649083	0.129288950847766	SMARCA2/RIPOR2/IGFBP3/DDIT3/MAP3K5/MYOD1	6
GO:0045669	GO:0045669	positive regulation of osteoblast differentiation	6/532	75/18903	0.0189524434836013	0.153012863649083	0.129288950847766	CEBPD/DNAI3/NPNT/IL6R/NPPC/RUNX2	6
GO:0003179	GO:0003179	heart valve morphogenesis	5/532	55/18903	0.0189905848208658	0.153012863649083	0.129288950847766	SLIT2/HEY1/DLL4/NKX2-5/STRA6	5
GO:0043616	GO:0043616	keratinocyte proliferation	5/532	55/18903	0.0189905848208658	0.153012863649083	0.129288950847766	IRF6/SFN/VDR/LRG1/OVOL1	5
GO:0070169	GO:0070169	positive regulation of biomineral tissue development	5/532	55/18903	0.0189905848208658	0.153012863649083	0.129288950847766	WNT6/TGFB3/VDR/CFTR/OSR1	5
GO:0071385	GO:0071385	cellular response to glucocorticoid stimulus	5/532	55/18903	0.0189905848208658	0.153012863649083	0.129288950847766	SSTR3/NR3C1/CYP1B1/NPAS4/MYOD1	5
GO:0072132	GO:0072132	mesenchyme morphogenesis	5/532	55/18903	0.0189905848208658	0.153012863649083	0.129288950847766	ACTA1/MSX1/HEY1/FOXC1/OSR1	5
GO:0003161	GO:0003161	cardiac conduction system development	4/532	37/18903	0.0196639000175559	0.156129217079283	0.131922128581014	SCN5A/MSX1/HEY1/NKX2-5	4
GO:0003176	GO:0003176	aortic valve development	4/532	37/18903	0.0196639000175559	0.156129217079283	0.131922128581014	SLIT2/HEY1/DLL4/NKX2-5	4
GO:0046466	GO:0046466	membrane lipid catabolic process	4/532	37/18903	0.0196639000175559	0.156129217079283	0.131922128581014	SMPD1/SPHK1/SMPD3/CYP1B1	4
GO:0051385	GO:0051385	response to mineralocorticoid	4/532	37/18903	0.0196639000175559	0.156129217079283	0.131922128581014	NEFL/ACE/FOSL1/NPAS4	4
GO:0060999	GO:0060999	positive regulation of dendritic spine development	4/532	37/18903	0.0196639000175559	0.156129217079283	0.131922128581014	NEURL1/RELN/ITPKA/CAMK2B	4
GO:0071312	GO:0071312	cellular response to alkaloid	4/532	37/18903	0.0196639000175559	0.156129217079283	0.131922128581014	PPP1R1B/RYR2/TMEM38B/CACNA1S	4
GO:0071402	GO:0071402	cellular response to lipoprotein particle stimulus	4/532	37/18903	0.0196639000175559	0.156129217079283	0.131922128581014	ABCG1/SMPD3/SYK/PPARG	4
GO:0086019	GO:0086019	cell-cell signaling involved in cardiac conduction	4/532	37/18903	0.0196639000175559	0.156129217079283	0.131922128581014	SCN5A/RYR2/CACNA1D/SCN3B	4
GO:0021536	GO:0021536	diencephalon development	6/532	76/18903	0.0201047558216867	0.157273717628286	0.132889179792896	GATA2/SHH/KCNC1/NR4A2/GBX2/TAL2	6
GO:0045685	GO:0045685	regulation of glial cell differentiation	6/532	76/18903	0.0201047558216867	0.157273717628286	0.132889179792896	LIF/DUSP15/ZNF488/ZNF365/CLCF1/SHH	6
GO:0086003	GO:0086003	cardiac muscle cell contraction	6/532	76/18903	0.0201047558216867	0.157273717628286	0.132889179792896	SCN5A/RYR2/KCNJ8/CACNA1D/SCN3B/KCNJ2	6
GO:0007613	GO:0007613	memory	8/532	120/18903	0.0201931010055045	0.157273717628286	0.132889179792896	PRNP/PLK2/MAP1A/RELN/HRH1/NPAS4/LRRN4/PTGS2	8
GO:0003177	GO:0003177	pulmonary valve development	3/532	21/18903	0.020220510256143	0.157273717628286	0.132889179792896	SLIT2/HEY1/STRA6	3
GO:0031338	GO:0031338	regulation of vesicle fusion	3/532	21/18903	0.020220510256143	0.157273717628286	0.132889179792896	SPHK1/CPLX1/CPLX3	3
GO:0033005	GO:0033005	positive regulation of mast cell activation	3/532	21/18903	0.020220510256143	0.157273717628286	0.132889179792896	GATA2/VAMP8/SYK	3
GO:0097062	GO:0097062	dendritic spine maintenance	3/532	21/18903	0.020220510256143	0.157273717628286	0.132889179792896	PRNP/TANC1/ITPKA	3
GO:0099500	GO:0099500	vesicle fusion to plasma membrane	3/532	21/18903	0.020220510256143	0.157273717628286	0.132889179792896	CPLX1/SNAP25/CPLX3	3
GO:1901739	GO:1901739	regulation of myoblast fusion	3/532	21/18903	0.020220510256143	0.157273717628286	0.132889179792896	RIPOR2/GDF15/MYOD1	3
GO:0009755	GO:0009755	hormone-mediated signaling pathway	11/532	192/18903	0.0203264069172662	0.157273717628286	0.132889179792896	SSTR3/LBH/CYP7B1/NR3C1/GHR/THRB/RXRG/ACSL1/NKX3-1/NR5A2/PPARG	11
GO:0001836	GO:0001836	release of cytochrome c from mitochondria	5/532	56/18903	0.0203853293094704	0.157273717628286	0.132889179792896	BBC3/BIK/HRK/PMAIP1/SFN	5
GO:0021545	GO:0021545	cranial nerve development	5/532	56/18903	0.0203853293094704	0.157273717628286	0.132889179792896	KCNA2/PLXNA4/SIX1/ATP8B1/TBX1	5
GO:0060998	GO:0060998	regulation of dendritic spine development	5/532	56/18903	0.0203853293094704	0.157273717628286	0.132889179792896	DNM3/NEURL1/RELN/ITPKA/CAMK2B	5
GO:0071715	GO:0071715	icosanoid transport	5/532	56/18903	0.0203853293094704	0.157273717628286	0.132889179792896	SYK/SLCO2A1/ACE/PLA2G4F/PTGS2	5
GO:0110151	GO:0110151	positive regulation of biomineralization	5/532	56/18903	0.0203853293094704	0.157273717628286	0.132889179792896	WNT6/TGFB3/VDR/CFTR/OSR1	5
GO:0052547	GO:0052547	regulation of peptidase activity	21/532	459/18903	0.0205391627420059	0.158180583732162	0.133655440644	PRNP/BBC3/SSPOP/WFDC2/SERPINE1/TIMP3/SERPINB9/SYK/NKX3-1/WFIKKN2/CLDN4/PMAIP1/SFN/MAP3K5/FOXL2/DLC1/PPARG/LAMP3/CST1/PTGS2/CST6	21
GO:0021510	GO:0021510	spinal cord development	7/532	98/18903	0.0206671030140295	0.158326717114507	0.133778916744222	NEFL/GATA2/MDGA2/RELN/NEUROG3/DLL4/SHH	7
GO:0048661	GO:0048661	positive regulation of smooth muscle cell proliferation	7/532	98/18903	0.0206671030140295	0.158326717114507	0.133778916744222	IGFBP5/SMPD3/CX3CL1/PTAFR/IL6R/MAP3K5/PTGS2	7
GO:0120162	GO:0120162	positive regulation of cold-induced thermogenesis	7/532	98/18903	0.0206671030140295	0.158326717114507	0.133778916744222	GADD45G/PDGFC/EPAS1/ACSL1/SYK/G0S2/PLAC8	7
GO:0043523	GO:0043523	regulation of neuron apoptotic process	12/532	218/18903	0.0209280597320161	0.160044583108523	0.1352304358307	NQO1/BTG2/PRNP/NEFL/GRID2/NR3C1/CX3CL1/TGFB3/SIX1/DDIT3/CLCF1/NR4A2	12
GO:0001666	GO:0001666	response to hypoxia	15/532	296/18903	0.0209693055394814	0.160079164354815	0.135259655420123	RYR2/ADM/FMN2/EPAS1/TGFB3/NKX3-1/PMAIP1/ACE/PENK/KCNK3/PPARG/NR4A2/NPPC/CYP1A1/PTGS2	15
GO:0032355	GO:0032355	response to estradiol	8/532	121/18903	0.0211109947849223	0.160879066901182	0.135935536901809	NQO1/SSTR3/CYP1B1/PENK/ADCYAP1R1/WNT8B/PTGS2/MYOD1	8
GO:0019228	GO:0019228	neuronal action potential	4/532	38/18903	0.0215021210230709	0.163237493248151	0.137928300521674	SCN5A/CHRNB4/KCNA2/KCNA1	4
GO:0043368	GO:0043368	positive T cell selection	4/532	38/18903	0.0215021210230709	0.163237493248151	0.137928300521674	SPN/IL6R/SHH/CD3G	4
GO:0007568	GO:0007568	aging	10/532	169/18903	0.0215328191368861	0.163237493248151	0.137928300521674	NQO1/IGFBP5/ADM/CX3CL1/TGFB3/SLC32A1/ACE/PENK/CYP1A1/PTGS2	10
GO:0030512	GO:0030512	negative regulation of transforming growth factor beta receptor signaling pathway	7/532	99/18903	0.0217206070982354	0.163958237992465	0.138537297239984	SPRY2/SPRED3/IL17RD/TGFB3/WFIKKN2/PPARG/CAV2	7
GO:1901379	GO:1901379	regulation of potassium ion transmembrane transport	7/532	99/18903	0.0217206070982354	0.163958237992465	0.138537297239984	PRNP/NETO2/KCNA1/CACNA1D/KCNK3/KCNJ2/KCNC1	7
GO:0031345	GO:0031345	negative regulation of cell projection organization	11/532	194/18903	0.0217528587238478	0.163958237992465	0.138537297239984	PRNP/SPRY2/DNM3/SEMA3C/SLIT2/KIAA0319/SPP1/ZNF365/TACSTD2/ABI3/TLX2	11
GO:0071560	GO:0071560	cellular response to transforming growth factor beta stimulus	14/532	271/18903	0.0217783481985862	0.163958237992465	0.138537297239984	SPRY2/GDF15/PDE3A/SPRED3/NR3C1/NPNT/IL17RD/TGFB3/WNT10A/WFIKKN2/PENK/PPARG/LRG1/CAV2	14
GO:0043500	GO:0043500	muscle adaptation	8/532	122/18903	0.0220580696529733	0.165777802788467	0.140074747215524	IGFBP5/SCN5A/ACTA1/CACNA1S/CAMK2B/PPARG/LMCD1/MYOD1	8
GO:0035637	GO:0035637	multicellular organismal signaling	10/532	170/18903	0.0223266800451871	0.167507742370001	0.141536467937512	SCN5A/RYR2/CHRNB4/KCNA2/KCNA1/CACNG4/CACNA1D/SCN3B/KCNJ2/NKX2-5	10
GO:0001508	GO:0001508	action potential	9/532	146/18903	0.0225017327919924	0.168241943808396	0.142156834953835	SCN5A/RYR2/CHRNB4/KCNA2/KCNA1/KCNJ8/CACNA1D/SCN3B/KCNJ2	9
GO:0050671	GO:0050671	positive regulation of lymphocyte proliferation	9/532	146/18903	0.0225017327919924	0.168241943808396	0.142156834953835	CDKN1A/KITLG/VAV3/SYK/CLCF1/IGF2/SHH/ICOSLG/CD274	9
GO:0070373	GO:0070373	negative regulation of ERK1 and ERK2 cascade	6/532	78/18903	0.0225501929873141	0.168315567177572	0.142219043371687	SPRY2/SPRY4/DUSP6/LIF/TIMP3/SPRED3	6
GO:0010769	GO:0010769	regulation of cell morphogenesis involved in differentiation	7/532	100/18903	0.0228107681451671	0.169731128917032	0.14341512903266	DOCK5/SPRY4/DMTN/RELN/ITPKA/CAMK2B/TACSTD2	7
GO:0002070	GO:0002070	epithelial cell maturation	3/532	22/18903	0.0229345342812875	0.169731128917032	0.14341512903266	GATA2/TFCP2L1/EPAS1	3
GO:0007398	GO:0007398	ectoderm development	3/532	22/18903	0.0229345342812875	0.169731128917032	0.14341512903266	VAX2/GRHL3/SHH	3
GO:0035584	GO:0035584	calcium-mediated signaling using intracellular calcium source	3/532	22/18903	0.0229345342812875	0.169731128917032	0.14341512903266	PRNP/RYR2/DMTN	3
GO:0072111	GO:0072111	cell proliferation involved in kidney development	3/532	22/18903	0.0229345342812875	0.169731128917032	0.14341512903266	IL6R/SHH/OSR1	3
GO:0046887	GO:0046887	positive regulation of hormone secretion	8/532	123/18903	0.0230347602471459	0.170183932063236	0.143797727216349	VAMP8/SPP1/NKX3-1/ANO1/FOXL2/PPARG/CFTR/GIPR	8
GO:1904064	GO:1904064	positive regulation of cation transmembrane transport	10/532	171/18903	0.0231415605414521	0.170683692724517	0.144220002376954	RYR2/KCNA1/CACNG4/CX3CL1/JPH2/RELN/ADCYAP1R1/KCNK3/KCNJ2/KCNC1	10
GO:0001541	GO:0001541	ovarian follicle development	5/532	58/18903	0.0233716768669044	0.171162269616571	0.144624378210449	VGF/KITLG/FOXL2/FOXC1/DMRTA1	5
GO:0051058	GO:0051058	negative regulation of small GTPase mediated signal transduction	5/532	58/18903	0.0233716768669044	0.171162269616571	0.144624378210449	RIPOR2/SPRY2/SPRY4/SLIT2/DLC1	5
GO:0017015	GO:0017015	regulation of transforming growth factor beta receptor signaling pathway	9/532	147/18903	0.02339641370516	0.171162269616571	0.144624378210449	SPRY2/SPRED3/NPNT/IL17RD/TGFB3/WFIKKN2/PPARG/LRG1/CAV2	9
GO:0035264	GO:0035264	multicellular organism growth	9/532	147/18903	0.02339641370516	0.171162269616571	0.144624378210449	GDF15/TNS2/SMPD3/GHR/KLF2/IGF2/NPPC/PLAC8/TAL2	9
GO:0035136	GO:0035136	forelimb morphogenesis	4/532	39/18903	0.0234420451849261	0.171162269616571	0.144624378210449	MSX1/SHH/RUNX2/OSR1	4
GO:0045616	GO:0045616	regulation of keratinocyte differentiation	4/532	39/18903	0.0234420451849261	0.171162269616571	0.144624378210449	ETV4/PRKCH/FOXC1/VDR	4
GO:0061448	GO:0061448	connective tissue development	14/532	274/18903	0.02366064549236	0.172469487794644	0.145728918461129	SMPD3/COL2A1/GHR/CER1/IL6R/MSX1/PTH1R/PPARG/CHADL/NKX3-2/FGF18/NPPC/RUNX2/OSR1	14
GO:0010810	GO:0010810	regulation of cell-substrate adhesion	12/532	222/18903	0.0237098862594701	0.172539890158648	0.145788405275259	DOCK5/SPRY4/SERPINE1/PLEKHA2/DMTN/CX3CL1/NPNT/ARHGAP6/AJAP1/VWC2/DLC1/TACSTD2	12
GO:0086001	GO:0086001	cardiac muscle cell action potential	6/532	79/18903	0.0238447897985016	0.173232397886114	0.146373542991153	SCN5A/RYR2/KCNJ8/CACNA1D/SCN3B/KCNJ2	6
GO:1905475	GO:1905475	regulation of protein localization to membrane	10/532	172/18903	0.0239777425440345	0.17390845216214	0.146944778284573	PRNP/EPHA2/BBC3/FRRS1L/VAMP8/DMTN/MRAP2/PRKCH/GPC5/ABI3	10
GO:0001755	GO:0001755	neural crest cell migration	5/532	59/18903	0.0249652070162757	0.180171088384016	0.152236422708171	KITLG/SEMA3C/SHH/GBX2/TBX1	5
GO:0045604	GO:0045604	regulation of epidermal cell differentiation	5/532	59/18903	0.0249652070162757	0.180171088384016	0.152236422708171	ETV4/PRKCH/SFN/FOXC1/VDR	5
GO:0051785	GO:0051785	positive regulation of nuclear division	5/532	59/18903	0.0249652070162757	0.180171088384016	0.152236422708171	SPHK1/SMPD3/NPM2/MSX1/IGF2	5
GO:0043280	GO:0043280	positive regulation of cysteine-type endopeptidase activity involved in apoptotic process	8/532	125/18903	0.0250786854219055	0.180659286807965	0.152648928301052	BBC3/SYK/NKX3-1/PMAIP1/MAP3K5/FOXL2/DLC1/PPARG	8
GO:0048644	GO:0048644	muscle organ morphogenesis	6/532	80/18903	0.0251882401261725	0.180659286807965	0.152648928301052	RYR2/LIF/DLL4/NKX2-5/FOXC1/TBX1	6
GO:2001259	GO:2001259	positive regulation of cation channel activity	6/532	80/18903	0.0251882401261725	0.180659286807965	0.152648928301052	KCNA1/CACNG4/JPH2/RELN/KCNK3/KCNC1	6
GO:0097191	GO:0097191	extrinsic apoptotic signaling pathway	12/532	224/18903	0.0251986341773899	0.180659286807965	0.152648928301052	KITLG/SERPINE1/TNFRSF10C/TIMP3/CX3CL1/TRADD/COL2A1/TNFRSF10A/PMAIP1/IL6R/EYA4/G0S2	12
GO:0032946	GO:0032946	positive regulation of mononuclear cell proliferation	9/532	149/18903	0.0252614380019556	0.180812164614983	0.152778103135153	CDKN1A/KITLG/VAV3/SYK/CLCF1/IGF2/SHH/ICOSLG/CD274	9
GO:0045823	GO:0045823	positive regulation of heart contraction	4/532	40/18903	0.0254848067175327	0.181220672890253	0.153123274155829	RYR2/ADM/SCN3B/NKX2-5	4
GO:0099622	GO:0099622	cardiac muscle cell membrane repolarization	4/532	40/18903	0.0254848067175327	0.181220672890253	0.153123274155829	SCN5A/KCNJ8/CACNA1D/KCNJ2	4
GO:0140467	GO:0140467	integrated stress response signaling	4/532	40/18903	0.0254848067175327	0.181220672890253	0.153123274155829	CEBPD/DDIT3/FOSL1/BATF3	4
GO:1901532	GO:1901532	regulation of hematopoietic progenitor cell differentiation	4/532	40/18903	0.0254848067175327	0.181220672890253	0.153123274155829	KITLG/GATA2/FOXC1/MIXL1	4
GO:0071559	GO:0071559	response to transforming growth factor beta	14/532	277/18903	0.0256617740028126	0.181949617530137	0.153739199415112	SPRY2/GDF15/PDE3A/SPRED3/NR3C1/NPNT/IL17RD/TGFB3/WNT10A/WFIKKN2/PENK/PPARG/LRG1/CAV2	14
GO:0002053	GO:0002053	positive regulation of mesenchymal cell proliferation	3/532	23/18903	0.0258363162737877	0.181949617530137	0.153739199415112	SIX1/SHH/TBX1	3
GO:0010893	GO:0010893	positive regulation of steroid biosynthetic process	3/532	23/18903	0.0258363162737877	0.181949617530137	0.153739199415112	ABCG1/ADM/FGF1	3
GO:0072170	GO:0072170	metanephric tubule development	3/532	23/18903	0.0258363162737877	0.181949617530137	0.153739199415112	LIF/CXCR2/OSR1	3
GO:0090335	GO:0090335	regulation of brown fat cell differentiation	3/532	23/18903	0.0258363162737877	0.181949617530137	0.153739199415112	GATA2/SIX1/PTGS2	3
GO:0051047	GO:0051047	positive regulation of secretion	15/532	304/18903	0.0258377639943003	0.181949617530137	0.153739199415112	ABCG1/GATA2/VAMP8/SMPD3/CDK5R2/SPP1/PTAFR/SYK/TGFB3/NKX3-1/ANO1/FOXL2/PPARG/CFTR/GIPR	15
GO:1903844	GO:1903844	regulation of cellular response to transforming growth factor beta stimulus	9/532	150/18903	0.0262324470422481	0.184431026866386	0.155835878099874	SPRY2/SPRED3/NPNT/IL17RD/TGFB3/WFIKKN2/PPARG/LRG1/CAV2	9
GO:0001570	GO:0001570	vasculogenesis	6/532	81/18903	0.0265812089066585	0.185934150798123	0.157105949853934	EPHA2/ADM/SOX18/HEY1/SHH/NKX2-5	6
GO:0007422	GO:0007422	peripheral nervous system development	6/532	81/18903	0.0265812089066585	0.185934150798123	0.157105949853934	LGI4/NEFH/RXRG/PLXNA4/NEUROG3/GFRA3	6
GO:0014855	GO:0014855	striated muscle cell proliferation	6/532	81/18903	0.0265812089066585	0.185934150798123	0.157105949853934	MAPK11/SIX1/SHH/NKX2-5/FOXC1/CAV2	6
GO:0010469	GO:0010469	regulation of signaling receptor activity	10/532	175/18903	0.0266168639821125	0.185934150798123	0.157105949853934	DLGAP3/MAPK8IP2/NETO2/SERPINE1/CACNG4/NEURL1/WFIKKN2/RELN/PPARG/GSG1L	10
GO:0048608	GO:0048608	reproductive structure development	15/532	306/18903	0.0271767659950061	0.18954163675557	0.160154112364676	VGF/KITLG/PDGFRA/CYP7B1/BIK/CYP1B1/SLIT2/NKX3-1/ACE/FOXL2/SHH/FOXC1/DMRTA1/OSR1/STRA6	15
GO:0010719	GO:0010719	negative regulation of epithelial to mesenchymal transition	4/532	41/18903	0.0276313818202487	0.19148679388627	0.161797682184002	SPRY2/SPRED3/IL17RD/ZNF750	4
GO:0014912	GO:0014912	negative regulation of smooth muscle cell migration	4/532	41/18903	0.0276313818202487	0.19148679388627	0.161797682184002	IGFBP5/IGFBP3/SERPINE1/SLIT2	4
GO:0042119	GO:0042119	neutrophil activation	4/532	41/18903	0.0276313818202487	0.19148679388627	0.161797682184002	TRAF3IP2/PTAFR/SYK/CXCR2	4
GO:1903524	GO:1903524	positive regulation of blood circulation	4/532	41/18903	0.0276313818202487	0.19148679388627	0.161797682184002	RYR2/ADM/SCN3B/NKX2-5	4
GO:0060135	GO:0060135	maternal process involved in female pregnancy	5/532	61/18903	0.0283573359534934	0.195894813662881	0.165522259573398	LIF/PRDM1/SPP1/VDR/PTGS2	5
GO:0090497	GO:0090497	mesenchymal cell migration	5/532	61/18903	0.0283573359534934	0.195894813662881	0.165522259573398	KITLG/SEMA3C/SHH/GBX2/TBX1	5
GO:0008585	GO:0008585	female gonad development	7/532	105/18903	0.0288300206783136	0.196354501746437	0.165910675217827	VGF/KITLG/PDGFRA/SLIT2/FOXL2/FOXC1/DMRTA1	7
GO:1901655	GO:1901655	cellular response to ketone	7/532	105/18903	0.0288300206783136	0.196354501746437	0.165910675217827	NR3C1/CYP1B1/SPP1/KLF2/ACE/NPAS4/CFTR	7
GO:0010226	GO:0010226	response to lithium ion	3/532	24/18903	0.0289254098747777	0.196354501746437	0.165910675217827	ACTA1/SHH/PTGS2	3
GO:0036303	GO:0036303	lymph vessel morphogenesis	3/532	24/18903	0.0289254098747777	0.196354501746437	0.165910675217827	EPHA2/SOX18/FOXC1	3
GO:0043369	GO:0043369	CD4-positive or CD8-positive, alpha-beta T cell lineage commitment	3/532	24/18903	0.0289254098747777	0.196354501746437	0.165910675217827	SPN/IL6R/SHH	3
GO:0060143	GO:0060143	positive regulation of syncytium formation by plasma membrane fusion	3/532	24/18903	0.0289254098747777	0.196354501746437	0.165910675217827	RIPOR2/GDF15/MYOD1	3
GO:0099637	GO:0099637	neurotransmitter receptor transport	3/532	24/18903	0.0289254098747777	0.196354501746437	0.165910675217827	CACNG4/CPLX1/SNAP25	3
GO:1901863	GO:1901863	positive regulation of muscle tissue development	3/532	24/18903	0.0289254098747777	0.196354501746437	0.165910675217827	IGF2/SHH/MYOD1	3
GO:1902074	GO:1902074	response to salt	3/532	24/18903	0.0289254098747777	0.196354501746437	0.165910675217827	NEFL/SLC26A5/RUNX2	3
GO:2000738	GO:2000738	positive regulation of stem cell differentiation	3/532	24/18903	0.0289254098747777	0.196354501746437	0.165910675217827	NKX2-5/TACSTD2/FOXC1	3
GO:0006814	GO:0006814	sodium ion transport	13/532	255/18903	0.0289965246786729	0.196354501746437	0.165910675217827	ATP6V1B1/SCN5A/NETO2/SLC34A3/SLC9A9/SLC6A17/CNTN1/SLC38A8/SLC4A4/SCN3B/NKX2-5/OSR1/SLC6A13	13
GO:0051402	GO:0051402	neuron apoptotic process	13/532	255/18903	0.0289965246786729	0.196354501746437	0.165910675217827	NQO1/BTG2/PRNP/NEFL/GRID2/NR3C1/CX3CL1/THRB/TGFB3/SIX1/DDIT3/CLCF1/NR4A2	13
GO:0036293	GO:0036293	response to decreased oxygen levels	15/532	309/18903	0.0292809363735352	0.196354501746437	0.165910675217827	RYR2/ADM/FMN2/EPAS1/TGFB3/NKX3-1/PMAIP1/ACE/PENK/KCNK3/PPARG/NR4A2/NPPC/CYP1A1/PTGS2	15
GO:0016331	GO:0016331	morphogenesis of embryonic epithelium	9/532	153/18903	0.0293033324019322	0.196354501746437	0.165910675217827	PCDH8/ADM/GRHL3/WNT6/SIX1/SHH/DLC1/ALDH1A3/OSR1	9
GO:0048284	GO:0048284	organelle fusion	9/532	153/18903	0.0293033324019322	0.196354501746437	0.165910675217827	VAMP8/DYSF/SPHK1/VAV3/RAB7B/CPLX1/SNAP25/CPLX3/CAV2	9
GO:0001659	GO:0001659	temperature homeostasis	10/532	178/18903	0.0294574974154458	0.196354501746437	0.165910675217827	GADD45G/PDGFC/EPAS1/NMU/ACSL1/SYK/DDIT3/G0S2/PLAC8/PTGS2	10
GO:0048015	GO:0048015	phosphatidylinositol-mediated signaling	10/532	178/18903	0.0294574974154458	0.196354501746437	0.165910675217827	FLT1/PDGFRA/PPP1R16B/PDGFC/PTAFR/PEAR1/NKX3-1/RELN/LTK/PLCD4	10
GO:0071772	GO:0071772	response to BMP	10/532	178/18903	0.0294574974154458	0.196354501746437	0.165910675217827	GDF15/SMPD3/COL2A1/TGFB3/CER1/MSX1/SFRP5/VWC2/PPARG/RUNX2	10
GO:0071773	GO:0071773	cellular response to BMP stimulus	10/532	178/18903	0.0294574974154458	0.196354501746437	0.165910675217827	GDF15/SMPD3/COL2A1/TGFB3/CER1/MSX1/SFRP5/VWC2/PPARG/RUNX2	10
GO:0014032	GO:0014032	neural crest cell development	6/532	83/18903	0.0295182125071424	0.196354501746437	0.165910675217827	KITLG/SEMA3C/SHH/FOXC1/GBX2/TBX1	6
GO:0070482	GO:0070482	response to oxygen levels	16/532	337/18903	0.0297734003089077	0.196354501746437	0.165910675217827	RYR2/ADM/FMN2/EPAS1/TGFB3/NKX3-1/PMAIP1/ACE/PENK/KCNK3/PPARG/NR4A2/NPPC/CYP1A1/PTGS2/MYOD1	16
GO:0010591	GO:0010591	regulation of lamellipodium assembly	4/532	42/18903	0.029882590914084	0.196354501746437	0.165910675217827	EPHA2/DMTN/SLIT2/ABI3	4
GO:0086091	GO:0086091	regulation of heart rate by cardiac conduction	4/532	42/18903	0.029882590914084	0.196354501746437	0.165910675217827	SCN5A/CACNA1D/SCN3B/KCNJ2	4
GO:1901888	GO:1901888	regulation of cell junction assembly	11/532	204/18903	0.0300050671100194	0.196354501746437	0.165910675217827	EPHA2/CLSTN2/GRID2/DMTN/RAB17/ARHGAP6/SIX1/PRKCH/ACE/DLC1/ABI3	11
GO:0061458	GO:0061458	reproductive system development	15/532	310/18903	0.0300083490927785	0.196354501746437	0.165910675217827	VGF/KITLG/PDGFRA/CYP7B1/BIK/CYP1B1/SLIT2/NKX3-1/ACE/FOXL2/SHH/FOXC1/DMRTA1/OSR1/STRA6	15
GO:0014706	GO:0014706	striated muscle tissue development	13/532	257/18903	0.030616696855019	0.196354501746437	0.165910675217827	SCN5A/RYR2/PDGFRA/MAPK11/SEMA3C/JPH2/MSX1/HEY1/DLL4/SHH/NKX2-5/FOXC1/MYL7	13
GO:0002138	GO:0002138	retinoic acid biosynthetic process	2/532	10/18903	0.0306311220893731	0.196354501746437	0.165910675217827	ALDH1A3/CYP1A1	2
GO:0007168	GO:0007168	receptor guanylyl cyclase signaling pathway	2/532	10/18903	0.0306311220893731	0.196354501746437	0.165910675217827	NPPC/GUCY2C	2
GO:0016081	GO:0016081	synaptic vesicle docking	2/532	10/18903	0.0306311220893731	0.196354501746437	0.165910675217827	SNPH/SNAP25	2
GO:0021561	GO:0021561	facial nerve development	2/532	10/18903	0.0306311220893731	0.196354501746437	0.165910675217827	PLXNA4/SIX1	2
GO:0021604	GO:0021604	cranial nerve structural organization	2/532	10/18903	0.0306311220893731	0.196354501746437	0.165910675217827	KCNA2/PLXNA4	2
GO:0021610	GO:0021610	facial nerve morphogenesis	2/532	10/18903	0.0306311220893731	0.196354501746437	0.165910675217827	PLXNA4/SIX1	2
GO:0033085	GO:0033085	negative regulation of T cell differentiation in thymus	2/532	10/18903	0.0306311220893731	0.196354501746437	0.165910675217827	FOXJ1/SHH	2
GO:0035768	GO:0035768	endothelial cell chemotaxis to fibroblast growth factor	2/532	10/18903	0.0306311220893731	0.196354501746437	0.165910675217827	FGF1/FGF18	2
GO:0035860	GO:0035860	glial cell-derived neurotrophic factor receptor signaling pathway	2/532	10/18903	0.0306311220893731	0.196354501746437	0.165910675217827	GDF15/GFRA3	2
GO:0043587	GO:0043587	tongue morphogenesis	2/532	10/18903	0.0306311220893731	0.196354501746437	0.165910675217827	SIX1/TBX1	2
GO:0045542	GO:0045542	positive regulation of cholesterol biosynthetic process	2/532	10/18903	0.0306311220893731	0.196354501746437	0.165910675217827	ABCG1/FGF1	2
GO:0051409	GO:0051409	response to nitrosative stress	2/532	10/18903	0.0306311220893731	0.196354501746437	0.165910675217827	DUSP6/DDIT3	2
GO:0060054	GO:0060054	positive regulation of epithelial cell proliferation involved in wound healing	2/532	10/18903	0.0306311220893731	0.196354501746437	0.165910675217827	LRG1/JAML	2
GO:0060075	GO:0060075	regulation of resting membrane potential	2/532	10/18903	0.0306311220893731	0.196354501746437	0.165910675217827	KCNK3/KCNJ2	2
GO:0060768	GO:0060768	regulation of epithelial cell proliferation involved in prostate gland development	2/532	10/18903	0.0306311220893731	0.196354501746437	0.165910675217827	NKX3-1/SHH	2
GO:0072172	GO:0072172	mesonephric tubule formation	2/532	10/18903	0.0306311220893731	0.196354501746437	0.165910675217827	SIX1/OSR1	2
GO:0072203	GO:0072203	cell proliferation involved in metanephros development	2/532	10/18903	0.0306311220893731	0.196354501746437	0.165910675217827	SHH/OSR1	2
GO:0097267	GO:0097267	omega-hydroxylase P450 pathway	2/532	10/18903	0.0306311220893731	0.196354501746437	0.165910675217827	CYP1B1/CYP1A1	2
GO:0099151	GO:0099151	regulation of postsynaptic density assembly	2/532	10/18903	0.0306311220893731	0.196354501746437	0.165910675217827	GRID2/ABI3	2
GO:0106120	GO:0106120	positive regulation of sterol biosynthetic process	2/532	10/18903	0.0306311220893731	0.196354501746437	0.165910675217827	ABCG1/FGF1	2
GO:1902237	GO:1902237	positive regulation of endoplasmic reticulum stress-induced intrinsic apoptotic signaling pathway	2/532	10/18903	0.0306311220893731	0.196354501746437	0.165910675217827	PMAIP1/DDIT3	2
GO:1902513	GO:1902513	regulation of organelle transport along microtubule	2/532	10/18903	0.0306311220893731	0.196354501746437	0.165910675217827	NEFH/TRIM58	2
GO:2000544	GO:2000544	regulation of endothelial cell chemotaxis to fibroblast growth factor	2/532	10/18903	0.0306311220893731	0.196354501746437	0.165910675217827	FGF1/FGF18	2
GO:0140056	GO:0140056	organelle localization by membrane tethering	6/532	84/18903	0.0310634263275539	0.198833297153902	0.168005145250964	VAMP8/SNPH/GRAMD2A/SNAP25/CFTR/CAV2	6
GO:0010675	GO:0010675	regulation of cellular carbohydrate metabolic process	9/532	155/18903	0.0314852378621542	0.200236004175106	0.169190369256274	IGFBP3/PPP1R3D/NR3C1/PTAFR/PMAIP1/IGF2/PTH1R/HRH1/ADCYAP1R1	9
GO:0032943	GO:0032943	mononuclear cell proliferation	15/532	312/18903	0.0315029633286398	0.200236004175106	0.169190369256274	CDKN1A/PRNP/KITLG/FOXJ1/SPN/VAV3/SYK/CLCF1/ACE/IGF2/CR2/SHH/ICOSLG/CD274/IFNE	15
GO:0002027	GO:0002027	regulation of heart rate	7/532	107/18903	0.0315122502555913	0.200236004175106	0.169190369256274	SCN5A/RYR2/ADM/EPAS1/CACNA1D/SCN3B/KCNJ2	7
GO:0002444	GO:0002444	myeloid leukocyte mediated immunity	7/532	107/18903	0.0315122502555913	0.200236004175106	0.169190369256274	GATA2/VAMP8/TRAF3IP2/SERPINB9/PTAFR/SYK/ACE	7
GO:0010717	GO:0010717	regulation of epithelial to mesenchymal transition	7/532	107/18903	0.0315122502555913	0.200236004175106	0.169190369256274	SPRY2/SPRED3/IL17RD/TGFB3/ZNF750/FOXC1/LRG1	7
GO:0071674	GO:0071674	mononuclear cell migration	11/532	206/18903	0.0318922055817254	0.201621581298003	0.170361119272096	RIPOR2/FLT1/SERPINE1/CYP7B1/SPN/CX3CL1/SLIT2/IL6R/CXCR2/C5AR1/JAML	11
GO:2000241	GO:2000241	regulation of reproductive process	11/532	206/18903	0.0318922055817254	0.201621581298003	0.170361119272096	LIF/PDE3A/PTAFR/NPM2/NKX3-1/MSX1/SHH/NPPC/OVOL1/TAC4/ASTL	11
GO:0070371	GO:0070371	ERK1 and ERK2 cascade	16/532	340/18903	0.0319197764715772	0.201621581298003	0.170361119272096	EPHA2/SPRY2/SPRY4/DUSP5/DUSP6/PDGFRA/PDGFC/LIF/TIMP3/SPRED3/CX3CL1/NPNT/SYK/FGF1/C5AR1/FGF18	16
GO:2001244	GO:2001244	positive regulation of intrinsic apoptotic signaling pathway	5/532	63/18903	0.0320279672411192	0.201621581298003	0.170361119272096	BBC3/NKX3-1/PMAIP1/DDIT3/MSX1	5
GO:0003148	GO:0003148	outflow tract septum morphogenesis	3/532	25/18903	0.0322009031402049	0.201621581298003	0.170361119272096	SEMA3C/NKX2-5/TBX1	3
GO:0048499	GO:0048499	synaptic vesicle membrane organization	3/532	25/18903	0.0322009031402049	0.201621581298003	0.170361119272096	CPLX1/SNAP25/CPLX3	3
GO:0048714	GO:0048714	positive regulation of oligodendrocyte differentiation	3/532	25/18903	0.0322009031402049	0.201621581298003	0.170361119272096	ZNF488/ZNF365/SHH	3
GO:0051446	GO:0051446	positive regulation of meiotic cell cycle	3/532	25/18903	0.0322009031402049	0.201621581298003	0.170361119272096	NPM2/MSX1/OVOL1	3
GO:0090023	GO:0090023	positive regulation of neutrophil chemotaxis	3/532	25/18903	0.0322009031402049	0.201621581298003	0.170361119272096	RIPOR2/CXCR2/C5AR1	3
GO:0048713	GO:0048713	regulation of oligodendrocyte differentiation	4/532	43/18903	0.0322391012077789	0.201621581298003	0.170361119272096	DUSP15/ZNF488/ZNF365/SHH	4
GO:0071548	GO:0071548	response to dexamethasone	4/532	43/18903	0.0322391012077789	0.201621581298003	0.170361119272096	NR3C1/CYP1B1/PTAFR/ACE	4
GO:0043409	GO:0043409	negative regulation of MAPK cascade	10/532	181/18903	0.0325066232322969	0.203003396374759	0.17152869052904	SPRY2/SPRY4/DUSP5/SMPD1/DUSP6/LIF/DUSP2/TIMP3/SPRED3/PPARG	10
GO:0008625	GO:0008625	extrinsic apoptotic signaling pathway via death domain receptors	6/532	85/18903	0.0326605155196713	0.203672656867307	0.172094185382622	SERPINE1/TNFRSF10C/TIMP3/TRADD/TNFRSF10A/PMAIP1	6
GO:0008406	GO:0008406	gonad development	12/532	233/18903	0.0327534030476565	0.203960119835335	0.172337078592106	VGF/KITLG/PDGFRA/BIK/CYP1B1/SLIT2/NKX3-1/ACE/FOXL2/FOXC1/DMRTA1/OSR1	12
GO:0010876	GO:0010876	lipid localization	21/532	483/18903	0.0332263621012147	0.206610146075884	0.174576230936482	XKR7/LRP10/LRAT/ABCG1/XKR4/TMEM30B/SPP1/ACSL1/SYK/NKX3-1/ATP8B1/SLCO2A1/ACE/SHH/PPARG/PLA2G4F/APOL6/CFTR/STRA6/ABCB1/PTGS2	21
GO:0097553	GO:0097553	calcium ion transmembrane import into cytosol	10/532	182/18903	0.0335704837447397	0.208452619150029	0.176133037371186	PRNP/RYR2/MCOLN3/TMEM38B/CX3CL1/JPH2/CACNA1S/DDIT3/CACNA1D/ADCYAP1R1	10
GO:0070372	GO:0070372	regulation of ERK1 and ERK2 cascade	15/532	315/18903	0.0338462067827526	0.209734507263484	0.177216174862639	EPHA2/SPRY2/SPRY4/DUSP6/PDGFRA/PDGFC/LIF/TIMP3/SPRED3/CX3CL1/NPNT/SYK/FGF1/C5AR1/FGF18	15
GO:0019229	GO:0019229	regulation of vasoconstriction	5/532	64/18903	0.0339693879623812	0.209734507263484	0.177216174862639	DOCK5/ADM/ACE/HRH1/PTGS2	5
GO:0030199	GO:0030199	collagen fibril organization	5/532	64/18903	0.0339693879623812	0.209734507263484	0.177216174862639	LOXL4/CYP1B1/COL2A1/CHADL/FOXC1	5
GO:0050891	GO:0050891	multicellular organismal water homeostasis	5/532	64/18903	0.0339693879623812	0.209734507263484	0.177216174862639	ATP6V1B1/GRHL3/CLDN4/SFN/CFTR	5
GO:0001101	GO:0001101	response to acid chemical	8/532	133/18903	0.0345197943426778	0.212747582909037	0.179762087537876	NQO1/LRP11/PDGFRA/PDGFC/GLRB/NEURL1/KLF2/SIX1	8
GO:0071466	GO:0071466	cellular response to xenobiotic stimulus	10/532	183/18903	0.0346584826439396	0.212747582909037	0.179762087537876	NQO1/PRNP/EPHX1/CYP1B1/ACSL1/NKX3-1/KCNC1/CYP1A1/ABCB1/SULT1A2	10
GO:0052548	GO:0052548	regulation of endopeptidase activity	19/532	428/18903	0.0346867906523508	0.212747582909037	0.179762087537876	PRNP/BBC3/WFDC2/SERPINE1/TIMP3/SERPINB9/SYK/NKX3-1/WFIKKN2/PMAIP1/SFN/MAP3K5/FOXL2/DLC1/PPARG/LAMP3/CST1/PTGS2/CST6	19
GO:0014075	GO:0014075	response to amine	4/532	44/18903	0.0347014295591478	0.212747582909037	0.179762087537876	PPP1R1B/NQO1/KCNC1/NR4A2	4
GO:1904706	GO:1904706	negative regulation of vascular associated smooth muscle cell proliferation	4/532	44/18903	0.0347014295591478	0.212747582909037	0.179762087537876	CDKN1A/CNN1/TGFB3/PPARG	4
GO:0090101	GO:0090101	negative regulation of transmembrane receptor protein serine/threonine kinase signaling pathway	9/532	158/18903	0.0349659650973944	0.214068317218458	0.180878048308373	SPRY2/SPRED3/IL17RD/TGFB3/WFIKKN2/CER1/VWC2/PPARG/CAV2	9
GO:0006929	GO:0006929	substrate-dependent cell migration	3/532	26/18903	0.0356614545254916	0.215611906205695	0.18218231120458	CSPG4/SLIT2/ITGA11	3
GO:0046629	GO:0046629	gamma-delta T cell activation	3/532	26/18903	0.0356614545254916	0.215611906205695	0.18218231120458	SYK/CD3G/JAML	3
GO:0060343	GO:0060343	trabecula formation	3/532	26/18903	0.0356614545254916	0.215611906205695	0.18218231120458	HEY1/NKX2-5/SLC40A1	3
GO:0060561	GO:0060561	apoptotic process involved in morphogenesis	3/532	26/18903	0.0356614545254916	0.215611906205695	0.18218231120458	NKX2-5/FOXC1/VDR	3
GO:0060740	GO:0060740	prostate gland epithelium morphogenesis	3/532	26/18903	0.0356614545254916	0.215611906205695	0.18218231120458	CYP7B1/NKX3-1/SHH	3
GO:0062009	GO:0062009	secondary palate development	3/532	26/18903	0.0356614545254916	0.215611906205695	0.18218231120458	TGFB3/TSHZ1/TBX1	3
GO:0007218	GO:0007218	neuropeptide signaling pathway	7/532	110/18903	0.0358409658338849	0.215611906205695	0.18218231120458	CPE/SSTR3/GLRB/NMU/PROKR2/PENK/NPFFR2	7
GO:0040014	GO:0040014	regulation of multicellular organism growth	5/532	65/18903	0.0359823070485465	0.215611906205695	0.18218231120458	GDF15/GHR/IGF2/NPPC/PLAC8	5
GO:0008543	GO:0008543	fibroblast growth factor receptor signaling pathway	6/532	87/18903	0.0360123310231835	0.215611906205695	0.18218231120458	SPRY2/SPRY4/FGF17/FGF1/FGF18/RUNX2	6
GO:0010232	GO:0010232	vascular transport	6/532	87/18903	0.0360123310231835	0.215611906205695	0.18218231120458	SLC6A17/KCNJ8/SLC4A4/SLC16A12/ABCB1/SLC6A13	6
GO:0048145	GO:0048145	regulation of fibroblast proliferation	6/532	87/18903	0.0360123310231835	0.215611906205695	0.18218231120458	CDKN1A/PDGFRA/FOSL2/PDGFC/LIF/SPHK1	6
GO:0150104	GO:0150104	transport across blood-brain barrier	6/532	87/18903	0.0360123310231835	0.215611906205695	0.18218231120458	SLC6A17/KCNJ8/SLC4A4/SLC16A12/ABCB1/SLC6A13	6
GO:0048592	GO:0048592	eye morphogenesis	9/532	159/18903	0.0361827540419658	0.215611906205695	0.18218231120458	EPHA2/VAX2/MYO7A/PRDM1/THRB/FOXL2/ALDH1A3/IMPG2/STRA6	9
GO:0090130	GO:0090130	tissue migration	17/532	374/18903	0.0365664514024734	0.215611906205695	0.18218231120458	EPHA2/PLK2/DOCK5/KITLG/ACTA1/GATA2/CYP1B1/SLIT2/SOX18/DLL4/FGF1/TACSTD2/PPARG/FGF18/LRG1/PTGS2/TDGF1	17
GO:0006182	GO:0006182	cGMP biosynthetic process	2/532	11/18903	0.0367514673803237	0.215611906205695	0.18218231120458	NPPC/GUCY2C	2
GO:0010887	GO:0010887	negative regulation of cholesterol storage	2/532	11/18903	0.0367514673803237	0.215611906205695	0.18218231120458	ABCG1/PPARG	2
GO:0016102	GO:0016102	diterpenoid biosynthetic process	2/532	11/18903	0.0367514673803237	0.215611906205695	0.18218231120458	ALDH1A3/CYP1A1	2
GO:0035766	GO:0035766	cell chemotaxis to fibroblast growth factor	2/532	11/18903	0.0367514673803237	0.215611906205695	0.18218231120458	FGF1/FGF18	2
GO:0042487	GO:0042487	regulation of odontogenesis of dentin-containing tooth	2/532	11/18903	0.0367514673803237	0.215611906205695	0.18218231120458	WNT10A/RUNX2	2
GO:0045654	GO:0045654	positive regulation of megakaryocyte differentiation	2/532	11/18903	0.0367514673803237	0.215611906205695	0.18218231120458	GATA2/RAB7B	2
GO:0060272	GO:0060272	embryonic skeletal joint morphogenesis	2/532	11/18903	0.0367514673803237	0.215611906205695	0.18218231120458	COL2A1/OSR1	2
GO:0060767	GO:0060767	epithelial cell proliferation involved in prostate gland development	2/532	11/18903	0.0367514673803237	0.215611906205695	0.18218231120458	NKX3-1/SHH	2
GO:0060900	GO:0060900	embryonic camera-type eye formation	2/532	11/18903	0.0367514673803237	0.215611906205695	0.18218231120458	ALDH1A3/STRA6	2
GO:0061314	GO:0061314	Notch signaling involved in heart development	2/532	11/18903	0.0367514673803237	0.215611906205695	0.18218231120458	HEY1/DLL4	2
GO:0086016	GO:0086016	AV node cell action potential	2/532	11/18903	0.0367514673803237	0.215611906205695	0.18218231120458	SCN5A/RYR2	2
GO:0086027	GO:0086027	AV node cell to bundle of His cell signaling	2/532	11/18903	0.0367514673803237	0.215611906205695	0.18218231120458	SCN5A/RYR2	2
GO:0099624	GO:0099624	atrial cardiac muscle cell membrane repolarization	2/532	11/18903	0.0367514673803237	0.215611906205695	0.18218231120458	SCN5A/CACNA1D	2
GO:1904238	GO:1904238	pericyte cell differentiation	2/532	11/18903	0.0367514673803237	0.215611906205695	0.18218231120458	EPHA2/OSR1	2
GO:1904847	GO:1904847	regulation of cell chemotaxis to fibroblast growth factor	2/532	11/18903	0.0367514673803237	0.215611906205695	0.18218231120458	FGF1/FGF18	2
GO:1990535	GO:1990535	neuron projection maintenance	2/532	11/18903	0.0367514673803237	0.215611906205695	0.18218231120458	PRNP/MAP1A	2
GO:2000833	GO:2000833	positive regulation of steroid hormone secretion	2/532	11/18903	0.0367514673803237	0.215611906205695	0.18218231120458	SPP1/NKX3-1	2
GO:0002040	GO:0002040	sprouting angiogenesis	10/532	185/18903	0.036907809303416	0.21623809241074	0.182711410232955	EPHA2/PLK2/PPP1R16B/GATA2/SLIT2/KLF2/DLL4/FGF1/PTGS2/TDGF1	10
GO:0042594	GO:0042594	response to starvation	11/532	211/18903	0.036976323667124	0.216348717939589	0.182804883802567	CDKN1A/SSTR3/LRP11/KLF10/ADM/PMAIP1/DDIT3/MAP3K5/AOC1/MYOD1/NIM1K	11
GO:0046427	GO:0046427	positive regulation of receptor signaling pathway via JAK-STAT	4/532	45/18903	0.0372699455997437	0.217482855246697	0.183763178543653	CYP1B1/GHR/IL6R/IL10RA	4
GO:1901381	GO:1901381	positive regulation of potassium ion transmembrane transport	4/532	45/18903	0.0372699455997437	0.217482855246697	0.183763178543653	KCNA1/KCNK3/KCNJ2/KCNC1	4
GO:0051017	GO:0051017	actin filament bundle assembly	9/532	160/18903	0.0374282587248192	0.218114678852255	0.18429704092055	FMN2/DMTN/CX3CL1/ARHGAP6/TGFB3/SYNPO2/DLC1/TACSTD2/LCP1	9
GO:0007160	GO:0007160	cell-matrix adhesion	12/532	238/18903	0.0375897242977399	0.218763161834243	0.184844979717225	FREM1/SERPINE1/PLEKHA2/DMTN/CX3CL1/NPNT/ARHGAP6/AJAP1/ITGA11/FBLN5/DLC1/ITGAX	12
GO:0032370	GO:0032370	positive regulation of lipid transport	6/532	88/18903	0.0377679818140407	0.219507510303204	0.185473920515549	LRAT/ABCG1/SPP1/ACSL1/NKX3-1/PPARG	6
GO:0001756	GO:0001756	somitogenesis	5/532	66/18903	0.0380672160745475	0.22065823785765	0.186446233265456	PCDH8/SEMA3C/NKX3-1/MEOX1/FOXC1	5
GO:0045682	GO:0045682	regulation of epidermis development	5/532	66/18903	0.0380672160745475	0.22065823785765	0.186446233265456	ETV4/PRKCH/SFN/FOXC1/VDR	5
GO:0070661	GO:0070661	leukocyte proliferation	16/532	348/18903	0.0381980110283519	0.221122350694005	0.186838387625922	CDKN1A/PRNP/KITLG/FOXJ1/SPN/CX3CL1/VAV3/SYK/CLCF1/ACE/IGF2/CR2/SHH/ICOSLG/CD274/IFNE	16
GO:0050670	GO:0050670	regulation of lymphocyte proliferation	12/532	239/18903	0.0386143825465882	0.223236198303154	0.188624493271691	CDKN1A/PRNP/KITLG/FOXJ1/SPN/VAV3/SYK/CLCF1/IGF2/SHH/ICOSLG/CD274	12
GO:0030522	GO:0030522	intracellular receptor signaling pathway	13/532	266/18903	0.0387262991834025	0.22358667303371	0.188920628571245	LBH/CYP7B1/NR3C1/DHRS3/THRB/RXRG/NKX3-1/KLF2/NR5A2/PPARG/VDR/NR4A2/TBX1	13
GO:0010460	GO:0010460	positive regulation of heart rate	3/532	27/18903	0.0393053269567751	0.225140499611804	0.190233541768803	RYR2/ADM/SCN3B	3
GO:0048641	GO:0048641	regulation of skeletal muscle tissue development	3/532	27/18903	0.0393053269567751	0.225140499611804	0.190233541768803	IGF2/SHH/MYOD1	3
GO:0061436	GO:0061436	establishment of skin barrier	3/532	27/18903	0.0393053269567751	0.225140499611804	0.190233541768803	GRHL3/CLDN4/SFN	3
GO:0071280	GO:0071280	cellular response to copper ion	3/532	27/18903	0.0393053269567751	0.225140499611804	0.190233541768803	PRNP/AOC1/CYP1A1	3
GO:0072207	GO:0072207	metanephric epithelium development	3/532	27/18903	0.0393053269567751	0.225140499611804	0.190233541768803	LIF/CXCR2/OSR1	3
GO:2000647	GO:2000647	negative regulation of stem cell proliferation	3/532	27/18903	0.0393053269567751	0.225140499611804	0.190233541768803	IRF6/SFN/OVOL1	3
GO:0046849	GO:0046849	bone remodeling	6/532	89/18903	0.0395773562644638	0.226104450795279	0.191048036930894	EPHA2/SPP1/SYK/TGFB3/PTH1R/MITF	6
GO:0048864	GO:0048864	stem cell development	6/532	89/18903	0.0395773562644638	0.226104450795279	0.191048036930894	KITLG/SEMA3C/SHH/FOXC1/GBX2/TBX1	6
GO:0046006	GO:0046006	regulation of activated T cell proliferation	4/532	46/18903	0.0399448750929555	0.227310327062915	0.192066947849734	PRNP/IGF2/ICOSLG/CD274	4
GO:0055010	GO:0055010	ventricular cardiac muscle tissue morphogenesis	4/532	46/18903	0.0399448750929555	0.227310327062915	0.192066947849734	RYR2/DLL4/NKX2-5/FOXC1	4
GO:0097178	GO:0097178	ruffle assembly	4/532	46/18903	0.0399448750929555	0.227310327062915	0.192066947849734	EPS8L2/CSPG4/TACSTD2/ABI3	4
GO:0015909	GO:0015909	long-chain fatty acid transport	5/532	67/18903	0.0402245429908269	0.228305706897154	0.19290799880058	ACSL1/SYK/ACE/PPARG/PLA2G4F	5
GO:0042531	GO:0042531	positive regulation of tyrosine phosphorylation of STAT protein	5/532	67/18903	0.0402245429908269	0.228305706897154	0.19290799880058	LIF/GHR/CLCF1/IL6R/HPX	5
GO:0008016	GO:0008016	regulation of heart contraction	11/532	214/18903	0.0402857572135906	0.228355807144397	0.192950331244067	SCN5A/RYR2/TMEM38B/ADM/DES/EPAS1/THRB/CACNA1D/SCN3B/KCNJ2/NKX2-5	11
GO:0007229	GO:0007229	integrin-mediated signaling pathway	7/532	113/18903	0.0405455104636225	0.22952971442978	0.193942229818476	FYB2/DMTN/VAV3/SYK/TEC/ITGA11/ITGAX	7
GO:0060191	GO:0060191	regulation of lipase activity	6/532	90/18903	0.0414408341681341	0.232991109708776	0.196866952311855	FLT1/PDGFRA/ARHGAP6/PTAFR/ADCYAP1R1/C5AR1	6
GO:0015849	GO:0015849	organic acid transport	15/532	324/18903	0.0416353475973877	0.232991109708776	0.196866952311855	SLC6A17/ACSL1/SLC26A5/SYK/SLC38A8/SLC32A1/ATP8B1/ACE/SLC66A1L/PPARG/PLA2G4F/SLC43A2/ABCB1/SLC16A11/SLC6A13	15
GO:0031346	GO:0031346	positive regulation of cell projection organization	16/532	352/18903	0.041652227003708	0.232991109708776	0.196866952311855	EPS8L2/RIPOR2/NEFL/CHODL/DNM3/CNTN1/CX3CL1/SLIT2/NEURL1/PLXNA4/TGFB3/RELN/LTK/ITPKA/CAMK2B/ISLR2	16
GO:0051896	GO:0051896	regulation of protein kinase B signaling	10/532	189/18903	0.0417058677738977	0.232991109708776	0.196866952311855	PHLDA3/EPHA2/IGFBP5/SPRY2/GDF15/CX3CL1/MYORG/DDIT3/IGF2/SFRP5	10
GO:0043266	GO:0043266	regulation of potassium ion transport	7/532	114/18903	0.0421988358101741	0.232991109708776	0.196866952311855	PRNP/NETO2/KCNA1/CACNA1D/KCNK3/KCNJ2/KCNC1	7
GO:0048663	GO:0048663	neuron fate commitment	5/532	68/18903	0.0424546523391708	0.232991109708776	0.196866952311855	GATA2/SIX1/DLL4/SHH/FEZF2	5
GO:0007265	GO:0007265	Ras protein signal transduction	16/532	353/18903	0.0425496913471275	0.232991109708776	0.196866952311855	CDKN1A/EPS8L2/RIPOR2/PLK2/KITLG/SPRY2/SPRY4/PLD1/RASGEF1B/PSD4/RHOV/ARHGAP6/F2RL2/DLC1/MMD2/LPAR6	16
GO:1901214	GO:1901214	regulation of neuron death	15/532	325/18903	0.0425735799112765	0.232991109708776	0.196866952311855	NQO1/BTG2/PRNP/NEFL/GRID2/GPR75/NR3C1/CX3CL1/GHR/TGFB3/SIX1/DDIT3/CLCF1/MAP3K5/NR4A2	15
GO:0061572	GO:0061572	actin filament bundle organization	9/532	164/18903	0.0427023868481806	0.232991109708776	0.196866952311855	FMN2/DMTN/CX3CL1/ARHGAP6/TGFB3/SYNPO2/DLC1/TACSTD2/LCP1	9
GO:0008542	GO:0008542	visual learning	4/532	47/18903	0.0427263034975942	0.232991109708776	0.196866952311855	PPP1R1B/TANC1/HRH1/LRRN4	4
GO:0036230	GO:0036230	granulocyte activation	4/532	47/18903	0.0427263034975942	0.232991109708776	0.196866952311855	TRAF3IP2/PTAFR/SYK/CXCR2	4
GO:0061383	GO:0061383	trabecula morphogenesis	4/532	47/18903	0.0427263034975942	0.232991109708776	0.196866952311855	HEY1/DLL4/NKX2-5/SLC40A1	4
GO:0090199	GO:0090199	regulation of release of cytochrome c from mitochondria	4/532	47/18903	0.0427263034975942	0.232991109708776	0.196866952311855	BBC3/BIK/HRK/PMAIP1	4
GO:1902895	GO:1902895	positive regulation of miRNA transcription	4/532	47/18903	0.0427263034975942	0.232991109708776	0.196866952311855	GATA2/NR3C1/FOSL1/PPARG	4
GO:0032944	GO:0032944	regulation of mononuclear cell proliferation	12/532	243/18903	0.0429096571901512	0.232991109708776	0.196866952311855	CDKN1A/PRNP/KITLG/FOXJ1/SPN/VAV3/SYK/CLCF1/IGF2/SHH/ICOSLG/CD274	12
GO:0007214	GO:0007214	gamma-aminobutyric acid signaling pathway	3/532	28/18903	0.0431304200748352	0.232991109708776	0.196866952311855	GABBR2/GABRB1/GABRG1	3
GO:0014072	GO:0014072	response to isoquinoline alkaloid	3/532	28/18903	0.0431304200748352	0.232991109708776	0.196866952311855	PPP1R1B/GHR/PENK	3
GO:0021952	GO:0021952	central nervous system projection neuron axonogenesis	3/532	28/18903	0.0431304200748352	0.232991109708776	0.196866952311855	SLIT2/PLXNA4/NR4A2	3
GO:0030194	GO:0030194	positive regulation of blood coagulation	3/532	28/18903	0.0431304200748352	0.232991109708776	0.196866952311855	SERPINE1/DMTN/THBD	3
GO:0035116	GO:0035116	embryonic hindlimb morphogenesis	3/532	28/18903	0.0431304200748352	0.232991109708776	0.196866952311855	MSX1/SHH/OSR1	3
GO:0043278	GO:0043278	response to morphine	3/532	28/18903	0.0431304200748352	0.232991109708776	0.196866952311855	PPP1R1B/GHR/PENK	3
GO:0060512	GO:0060512	prostate gland morphogenesis	3/532	28/18903	0.0431304200748352	0.232991109708776	0.196866952311855	CYP7B1/NKX3-1/SHH	3
GO:0071624	GO:0071624	positive regulation of granulocyte chemotaxis	3/532	28/18903	0.0431304200748352	0.232991109708776	0.196866952311855	RIPOR2/CXCR2/C5AR1	3
GO:1900048	GO:1900048	positive regulation of hemostasis	3/532	28/18903	0.0431304200748352	0.232991109708776	0.196866952311855	SERPINE1/DMTN/THBD	3
GO:0002645	GO:0002645	positive regulation of tolerance induction	2/532	12/18903	0.043294975651321	0.232991109708776	0.196866952311855	FOXJ1/CD274	2
GO:0002924	GO:0002924	negative regulation of humoral immune response mediated by circulating immunoglobulin	2/532	12/18903	0.043294975651321	0.232991109708776	0.196866952311855	FOXJ1/CR2	2
GO:0014745	GO:0014745	negative regulation of muscle adaptation	2/532	12/18903	0.043294975651321	0.232991109708776	0.196866952311855	IGFBP5/PPARG	2
GO:0032957	GO:0032957	inositol trisphosphate metabolic process	2/532	12/18903	0.043294975651321	0.232991109708776	0.196866952311855	PTAFR/HRH1	2
GO:0033629	GO:0033629	negative regulation of cell adhesion mediated by integrin	2/532	12/18903	0.043294975651321	0.232991109708776	0.196866952311855	SERPINE1/CYP1B1	2
GO:0040015	GO:0040015	negative regulation of multicellular organism growth	2/532	12/18903	0.043294975651321	0.232991109708776	0.196866952311855	GDF15/PLAC8	2
GO:0042447	GO:0042447	hormone catabolic process	2/532	12/18903	0.043294975651321	0.232991109708776	0.196866952311855	SPP1/ACE	2
GO:0043312	GO:0043312	neutrophil degranulation	2/532	12/18903	0.043294975651321	0.232991109708776	0.196866952311855	PTAFR/SYK	2
GO:0060442	GO:0060442	branching involved in prostate gland morphogenesis	2/532	12/18903	0.043294975651321	0.232991109708776	0.196866952311855	NKX3-1/SHH	2
GO:0070170	GO:0070170	regulation of tooth mineralization	2/532	12/18903	0.043294975651321	0.232991109708776	0.196866952311855	WNT6/CFTR	2
GO:0072182	GO:0072182	regulation of nephron tubule epithelial cell differentiation	2/532	12/18903	0.043294975651321	0.232991109708776	0.196866952311855	LIF/OSR1	2
GO:0086067	GO:0086067	AV node cell to bundle of His cell communication	2/532	12/18903	0.043294975651321	0.232991109708776	0.196866952311855	SCN5A/RYR2	2
GO:0099150	GO:0099150	regulation of postsynaptic specialization assembly	2/532	12/18903	0.043294975651321	0.232991109708776	0.196866952311855	GRID2/ABI3	2
GO:0099188	GO:0099188	postsynaptic cytoskeleton organization	2/532	12/18903	0.043294975651321	0.232991109708776	0.196866952311855	NEFL/NEFH	2
GO:1902337	GO:1902337	regulation of apoptotic process involved in morphogenesis	2/532	12/18903	0.043294975651321	0.232991109708776	0.196866952311855	FOXC1/VDR	2
GO:1902667	GO:1902667	regulation of axon guidance	2/532	12/18903	0.043294975651321	0.232991109708776	0.196866952311855	SLIT2/FEZF2	2
GO:0001942	GO:0001942	hair follicle development	6/532	91/18903	0.0433587619078371	0.233046662338177	0.19691389177172	IGFBP5/TRADD/WNT10A/SOX18/DNASE1L2/SHH	6
GO:0033559	GO:0033559	unsaturated fatty acid metabolic process	7/532	115/18903	0.0438952490438597	0.234484547282089	0.198128839531044	ATP6V1B1/EPHX1/SCD5/CYP1B1/PLA2G4F/CYP1A1/PTGS2	7
GO:0042303	GO:0042303	molting cycle	7/532	115/18903	0.0438952490438597	0.234484547282089	0.198128839531044	IGFBP5/TRADD/WNT10A/SOX18/DNASE1L2/SHH/PTGS2	7
GO:0042633	GO:0042633	hair cycle	7/532	115/18903	0.0438952490438597	0.234484547282089	0.198128839531044	IGFBP5/TRADD/WNT10A/SOX18/DNASE1L2/SHH/PTGS2	7
GO:0048640	GO:0048640	negative regulation of developmental growth	7/532	115/18903	0.0438952490438597	0.234484547282089	0.198128839531044	CDKN1A/GDF15/MAPK11/SEMA3C/KIAA0319/SPP1/PLAC8	7
GO:1904892	GO:1904892	regulation of receptor signaling pathway via STAT	7/532	115/18903	0.0438952490438597	0.234484547282089	0.198128839531044	LIF/CYP1B1/GHR/IL6R/PPARG/IL10RA/IFNE	7
GO:0060048	GO:0060048	cardiac muscle contraction	8/532	140/18903	0.0445456653487903	0.23734726138141	0.200547703498763	SCN5A/RYR2/TMEM38B/KCNJ8/CACNA1D/SCN3B/KCNJ2/NKX2-5	8
GO:0030104	GO:0030104	water homeostasis	5/532	69/18903	0.0447578455736451	0.23734726138141	0.200547703498763	ATP6V1B1/GRHL3/CLDN4/SFN/CFTR	5
GO:0032835	GO:0032835	glomerulus development	5/532	69/18903	0.0447578455736451	0.23734726138141	0.200547703498763	PDGFRA/FOXJ1/IL6R/FOXC1/OSR1	5
GO:0048645	GO:0048645	animal organ formation	5/532	69/18903	0.0447578455736451	0.23734726138141	0.200547703498763	SIX1/FGF1/SHH/NKX3-2/RBM20	5
GO:0051148	GO:0051148	negative regulation of muscle cell differentiation	5/532	69/18903	0.0447578455736451	0.23734726138141	0.200547703498763	MSX1/IGF2/SHH/NKX2-5/PRDM6	5
GO:0061371	GO:0061371	determination of heart left/right asymmetry	5/532	69/18903	0.0447578455736451	0.23734726138141	0.200547703498763	SOX18/CER1/MICAL2/SHH/NKX2-5	5
GO:1901617	GO:1901617	organic hydroxy compound biosynthetic process	12/532	245/18903	0.0451773821787122	0.239280934285549	0.202181569665939	IP6K3/ABCG1/CYP7B1/SPHK1/PTAFR/ITPKA/PTH1R/FGF1/HRH1/ADCYAP1R1/CFTR/NR4A2	12
GO:0002028	GO:0002028	regulation of sodium ion transport	6/532	92/18903	0.0453314522891543	0.239805583165563	0.202624874245977	SCN5A/NETO2/CNTN1/SCN3B/NKX2-5/OSR1	6
GO:0071496	GO:0071496	cellular response to external stimulus	15/532	328/18903	0.0454783901094051	0.240135518550335	0.202903654727091	CDKN1A/KLF10/TNFRSF10A/TNFRSF8/PMAIP1/MAP3K5/PENK/KCNJ2/FOSL1/VDR/AOC1/NR4A2/PTGS2/MYOD1/NIM1K	15
GO:0007528	GO:0007528	neuromuscular junction development	4/532	48/18903	0.0456141797108688	0.240135518550335	0.202903654727091	CACNA1S/SIX1/DOK7/KY	4
GO:0031641	GO:0031641	regulation of myelination	4/532	48/18903	0.0456141797108688	0.240135518550335	0.202903654727091	LGI4/ZNF488/RXRG/ITGAX	4
GO:0032309	GO:0032309	icosanoid secretion	4/532	48/18903	0.0456141797108688	0.240135518550335	0.202903654727091	SYK/ACE/PLA2G4F/PTGS2	4
GO:0045667	GO:0045667	regulation of osteoblast differentiation	8/532	141/18903	0.0461187670034176	0.242499041457053	0.204900724709489	IGFBP5/CEBPD/DNAI3/NPNT/IL6R/PPARG/NPPC/RUNX2	8
GO:0046578	GO:0046578	regulation of Ras protein signal transduction	10/532	193/18903	0.0469138849157931	0.243723228585615	0.20593510747783	EPS8L2/RIPOR2/KITLG/SPRY2/SPRY4/PSD4/F2RL2/DLC1/MMD2/LPAR6	10
GO:0030509	GO:0030509	BMP signaling pathway	9/532	167/18903	0.0469711048195513	0.243723228585615	0.20593510747783	GDF15/SMPD3/TGFB3/CER1/MSX1/SFRP5/VWC2/PPARG/RUNX2	9
GO:0070665	GO:0070665	positive regulation of leukocyte proliferation	9/532	167/18903	0.0469711048195513	0.243723228585615	0.20593510747783	CDKN1A/KITLG/VAV3/SYK/CLCF1/IGF2/SHH/ICOSLG/CD274	9
GO:0003156	GO:0003156	regulation of animal organ formation	3/532	29/18903	0.0471343007342952	0.243723228585615	0.20593510747783	SIX1/FGF1/SHH	3
GO:0010575	GO:0010575	positive regulation of vascular endothelial growth factor production	3/532	29/18903	0.0471343007342952	0.243723228585615	0.20593510747783	CYP1B1/C5AR1/PTGS2	3
GO:0015701	GO:0015701	bicarbonate transport	3/532	29/18903	0.0471343007342952	0.243723228585615	0.20593510747783	SLC26A5/SLC4A4/CFTR	3
GO:0043949	GO:0043949	regulation of cAMP-mediated signaling	3/532	29/18903	0.0471343007342952	0.243723228585615	0.20593510747783	PDE3A/ADCYAP1R1/GIPR	3
GO:0060402	GO:0060402	calcium ion transport into cytosol	3/532	29/18903	0.0471343007342952	0.243723228585615	0.20593510747783	RYR2/JPH2/ADCYAP1R1	3
GO:0072012	GO:0072012	glomerulus vasculature development	3/532	29/18903	0.0471343007342952	0.243723228585615	0.20593510747783	PDGFRA/IL6R/OSR1	3
GO:0097066	GO:0097066	response to thyroid hormone	3/532	29/18903	0.0471343007342952	0.243723228585615	0.20593510747783	THRB/SLC26A5/ACE	3
GO:1901018	GO:1901018	positive regulation of potassium ion transmembrane transporter activity	3/532	29/18903	0.0471343007342952	0.243723228585615	0.20593510747783	KCNA1/KCNK3/KCNC1	3
GO:0003143	GO:0003143	embryonic heart tube morphogenesis	5/532	70/18903	0.0471343614814575	0.243723228585615	0.20593510747783	RYR2/SOX18/MICAL2/SHH/NKX2-5	5
GO:0042130	GO:0042130	negative regulation of T cell proliferation	5/532	70/18903	0.0471343614814575	0.243723228585615	0.20593510747783	PRNP/FOXJ1/SPN/SHH/CD274	5
GO:1901016	GO:1901016	regulation of potassium ion transmembrane transporter activity	5/532	70/18903	0.0471343614814575	0.243723228585615	0.20593510747783	NETO2/KCNA1/CACNA1D/KCNK3/KCNC1	5
GO:0022406	GO:0022406	membrane docking	6/532	93/18903	0.0473591844202437	0.244017358023454	0.206183633552859	VAMP8/SNPH/GRAMD2A/SNAP25/CFTR/CAV2	6
GO:0070301	GO:0070301	cellular response to hydrogen peroxide	6/532	93/18903	0.0473591844202437	0.244017358023454	0.206183633552859	NQO1/SPHK1/SMPD3/CYP1B1/KLF2/MAP3K5	6
GO:1904705	GO:1904705	regulation of vascular associated smooth muscle cell proliferation	6/532	93/18903	0.0473591844202437	0.244017358023454	0.206183633552859	CDKN1A/IGFBP5/CNN1/TGFB3/MAP3K5/PPARG	6
GO:0043300	GO:0043300	regulation of leukocyte degranulation	4/532	49/18903	0.0486083199664011	0.249274902039461	0.210626020510758	GATA2/VAMP8/PTAFR/SYK	4
GO:0048546	GO:0048546	digestive tract morphogenesis	4/532	49/18903	0.0486083199664011	0.249274902039461	0.210626020510758	PDGFRA/SFRP5/SHH/STRA6	4
GO:0050798	GO:0050798	activated T cell proliferation	4/532	49/18903	0.0486083199664011	0.249274902039461	0.210626020510758	PRNP/IGF2/ICOSLG/CD274	4
GO:1904894	GO:1904894	positive regulation of receptor signaling pathway via STAT	4/532	49/18903	0.0486083199664011	0.249274902039461	0.210626020510758	CYP1B1/GHR/IL6R/IL10RA	4
GO:0006805	GO:0006805	xenobiotic metabolic process	7/532	118/18903	0.0492457131029589	0.250533157702846	0.211689189650514	NQO1/EPHX1/CYP1B1/ACSL1/CYP1A1/ABCB1/SULT1A2	7
GO:2001056	GO:2001056	positive regulation of cysteine-type endopeptidase activity	8/532	143/18903	0.0493730250408185	0.250533157702846	0.211689189650514	BBC3/SYK/NKX3-1/PMAIP1/MAP3K5/FOXL2/DLC1/PPARG	8
GO:0002042	GO:0002042	cell migration involved in sprouting angiogenesis	6/532	94/18903	0.049442203636624	0.250533157702846	0.211689189650514	PLK2/GATA2/SLIT2/DLL4/PTGS2/TDGF1	6
GO:0009953	GO:0009953	dorsal/ventral pattern formation	6/532	94/18903	0.049442203636624	0.250533157702846	0.211689189650514	VAX2/DDIT3/CER1/DLL4/SHH/WNT8B	6
GO:0022404	GO:0022404	molting cycle process	6/532	94/18903	0.049442203636624	0.250533157702846	0.211689189650514	IGFBP5/TRADD/WNT10A/SOX18/DNASE1L2/SHH	6
GO:0022405	GO:0022405	hair cycle process	6/532	94/18903	0.049442203636624	0.250533157702846	0.211689189650514	IGFBP5/TRADD/WNT10A/SOX18/DNASE1L2/SHH	6
GO:1903035	GO:1903035	negative regulation of response to wounding	6/532	94/18903	0.049442203636624	0.250533157702846	0.211689189650514	PDGFRA/SERPINE1/KIAA0319/SPP1/AJAP1/THBD	6
GO:0002548	GO:0002548	monocyte chemotaxis	5/532	71/18903	0.0495843766986126	0.250533157702846	0.211689189650514	FLT1/SERPINE1/CX3CL1/SLIT2/IL6R	5
GO:0070527	GO:0070527	platelet aggregation	5/532	71/18903	0.0495843766986126	0.250533157702846	0.211689189650514	CSRP1/PDGFRA/DMTN/SYK/PEAR1	5
GO:0001837	GO:0001837	epithelial to mesenchymal transition	9/532	169/18903	0.049969129378014	0.250533157702846	0.211689189650514	SPRY2/SPRED3/IL17RD/TGFB3/ZNF750/MSX1/HEY1/FOXC1/LRG1	9
GO:0002357	GO:0002357	defense response to tumor cell	2/532	13/18903	0.0502330763551933	0.250533157702846	0.211689189650514	ABI3/PRF1	2
GO:0002430	GO:0002430	complement receptor mediated signaling pathway	2/532	13/18903	0.0502330763551933	0.250533157702846	0.211689189650514	CR2/C5AR1	2
GO:0010745	GO:0010745	negative regulation of macrophage derived foam cell differentiation	2/532	13/18903	0.0502330763551933	0.250533157702846	0.211689189650514	ABCG1/PPARG	2
GO:0015803	GO:0015803	branched-chain amino acid transport	2/532	13/18903	0.0502330763551933	0.250533157702846	0.211689189650514	SLC6A17/SLC43A2	2
GO:0021514	GO:0021514	ventral spinal cord interneuron differentiation	2/532	13/18903	0.0502330763551933	0.250533157702846	0.211689189650514	GATA2/DLL4	2
GO:0032530	GO:0032530	regulation of microvillus organization	2/532	13/18903	0.0502330763551933	0.250533157702846	0.211689189650514	PLD1/ATP8B1	2
GO:0051775	GO:0051775	response to redox state	2/532	13/18903	0.0502330763551933	0.250533157702846	0.211689189650514	RYR2/SMPD3	2
GO:0051918	GO:0051918	negative regulation of fibrinolysis	2/532	13/18903	0.0502330763551933	0.250533157702846	0.211689189650514	SERPINE1/THBD	2
GO:0060707	GO:0060707	trophoblast giant cell differentiation	2/532	13/18903	0.0502330763551933	0.250533157702846	0.211689189650514	LIF/PRDM1	2
GO:0061029	GO:0061029	eyelid development in camera-type eye	2/532	13/18903	0.0502330763551933	0.250533157702846	0.211689189650514	GRHL3/STRA6	2
GO:0071389	GO:0071389	cellular response to mineralocorticoid stimulus	2/532	13/18903	0.0502330763551933	0.250533157702846	0.211689189650514	ACE/NPAS4	2
GO:1904748	GO:1904748	regulation of apoptotic process involved in development	2/532	13/18903	0.0502330763551933	0.250533157702846	0.211689189650514	FOXC1/VDR	2
GO:1904889	GO:1904889	regulation of excitatory synapse assembly	2/532	13/18903	0.0502330763551933	0.250533157702846	0.211689189650514	GRID2/ABI3	2
GO:1905874	GO:1905874	regulation of postsynaptic density organization	2/532	13/18903	0.0502330763551933	0.250533157702846	0.211689189650514	GRID2/ABI3	2
GO:0046651	GO:0046651	lymphocyte proliferation	14/532	305/18903	0.0507642839794532	0.252893158704499	0.213683283782384	CDKN1A/PRNP/KITLG/FOXJ1/SPN/VAV3/SYK/CLCF1/IGF2/CR2/SHH/ICOSLG/CD274/IFNE	14
GO:0010927	GO:0010927	cellular component assembly involved in morphogenesis	7/532	119/18903	0.0511170735617717	0.2530302449987	0.213799115502216	FLNC/CSRP1/PDGFRA/ACTA1/CNTN1/NKX2-5/LDB3	7
GO:0002360	GO:0002360	T cell lineage commitment	3/532	30/18903	0.0513142318373138	0.2530302449987	0.213799115502216	SPN/IL6R/SHH	3
GO:0007202	GO:0007202	activation of phospholipase C activity	3/532	30/18903	0.0513142318373138	0.2530302449987	0.213799115502216	ARHGAP6/ADCYAP1R1/C5AR1	3
GO:0008045	GO:0008045	motor neuron axon guidance	3/532	30/18903	0.0513142318373138	0.2530302449987	0.213799115502216	SLIT2/NTN3/PLXNA4	3
GO:0008209	GO:0008209	androgen metabolic process	3/532	30/18903	0.0513142318373138	0.2530302449987	0.213799115502216	ADM/SPP1/SHH	3
GO:0010464	GO:0010464	regulation of mesenchymal cell proliferation	3/532	30/18903	0.0513142318373138	0.2530302449987	0.213799115502216	SIX1/SHH/TBX1	3
GO:0045940	GO:0045940	positive regulation of steroid metabolic process	3/532	30/18903	0.0513142318373138	0.2530302449987	0.213799115502216	ABCG1/ADM/FGF1	3
GO:0050820	GO:0050820	positive regulation of coagulation	3/532	30/18903	0.0513142318373138	0.2530302449987	0.213799115502216	SERPINE1/DMTN/THBD	3
GO:0060142	GO:0060142	regulation of syncytium formation by plasma membrane fusion	3/532	30/18903	0.0513142318373138	0.2530302449987	0.213799115502216	RIPOR2/GDF15/MYOD1	3
GO:0098773	GO:0098773	skin epidermis development	6/532	95/18903	0.051580721469833	0.253825413646069	0.214470997053307	IGFBP5/TRADD/WNT10A/SOX18/DNASE1L2/SHH	6
GO:0002269	GO:0002269	leukocyte activation involved in inflammatory response	4/532	50/18903	0.0517084118645812	0.253825413646069	0.214470997053307	SPHK1/TRAF3IP2/CX3CL1/C5AR1	4
GO:0021515	GO:0021515	cell differentiation in spinal cord	4/532	50/18903	0.0517084118645812	0.253825413646069	0.214470997053307	GATA2/MDGA2/DLL4/SHH	4
GO:0038084	GO:0038084	vascular endothelial growth factor signaling pathway	4/532	50/18903	0.0517084118645812	0.253825413646069	0.214470997053307	SPRY2/FLT1/PDGFRA/FOXC1	4
GO:0035914	GO:0035914	skeletal muscle cell differentiation	5/532	72/18903	0.0521080063152793	0.255212134301464	0.21564271330238	BTG2/SIX1/SHH/TBX1/MYOD1	5
GO:0042698	GO:0042698	ovulation cycle	5/532	72/18903	0.0521080063152793	0.255212134301464	0.21564271330238	PDGFRA/CYP1B1/SLIT2/GABRB1/TGFB3	5
GO:0014065	GO:0014065	phosphatidylinositol 3-kinase signaling	8/532	145/18903	0.052772713715649	0.257599394273812	0.217659840031893	FLT1/PDGFRA/PPP1R16B/PDGFC/PEAR1/NKX3-1/RELN/LTK	8
GO:0031644	GO:0031644	regulation of nervous system process	8/532	145/18903	0.052772713715649	0.257599394273812	0.217659840031893	DLGAP3/CHRNB4/CACNG4/ZNF488/PTAFR/RELN/ITGAX/ACP3	8
GO:0051783	GO:0051783	regulation of nuclear division	8/532	145/18903	0.052772713715649	0.257599394273812	0.217659840031893	LIF/SPHK1/PDE3A/SMPD3/NPM2/MSX1/IGF2/CAV2	8
GO:0098657	GO:0098657	import into cell	12/532	252/18903	0.053763708953697	0.261612564014158	0.221050786994975	PRNP/SLC9A9/KCNJ8/ACSL1/CACNA1S/SNAP25/CACNA1D/KCNJ2/SLC43A2/IL10RA/STRA6/SLC6A13	12
GO:0009798	GO:0009798	axis specification	6/532	96/18903	0.0537749156587947	0.261612564014158	0.221050786994975	VAX2/WNT6/DDIT3/CER1/SHH/TDGF1	6
GO:0061097	GO:0061097	regulation of protein tyrosine kinase activity	6/532	96/18903	0.0537749156587947	0.261612564014158	0.221050786994975	PRNP/NEURL1/RELN/LTK/ACE/DOK7	6
GO:0007596	GO:0007596	blood coagulation	11/532	225/18903	0.0541665186877847	0.262611821384521	0.221895114288511	CSRP1/PDGFRA/SERPINE1/DMTN/VAV3/SYK/PEAR1/TEC/SHH/THBD/F2RL2	11
GO:0030072	GO:0030072	peptide hormone secretion	11/532	225/18903	0.0541665186877847	0.262611821384521	0.221895114288511	VGF/CPE/SMPD3/CPLX1/SNAP25/ANO1/MAFA/CPLX3/CFTR/GIPR/FAM3B	11
GO:0000271	GO:0000271	polysaccharide biosynthetic process	5/532	73/18903	0.0547053045658563	0.262611821384521	0.221895114288511	PPP1R3D/HAS3/SMPD3/CSGALNACT1/IGF2	5
GO:0030032	GO:0030032	lamellipodium assembly	5/532	73/18903	0.0547053045658563	0.262611821384521	0.221895114288511	EPHA2/DMTN/SLIT2/VAV3/ABI3	5
GO:0050795	GO:0050795	regulation of behavior	5/532	73/18903	0.0547053045658563	0.262611821384521	0.221895114288511	KCNA2/NMU/RELN/PENK/STRA6	5
GO:0060415	GO:0060415	muscle tissue morphogenesis	5/532	73/18903	0.0547053045658563	0.262611821384521	0.221895114288511	RYR2/DLL4/NKX2-5/FOXC1/TBX1	5
GO:0061035	GO:0061035	regulation of cartilage development	5/532	73/18903	0.0547053045658563	0.262611821384521	0.221895114288511	SMPD3/CHADL/NKX3-2/FGF18/RUNX2	5
GO:0007157	GO:0007157	heterophilic cell-cell adhesion via plasma membrane cell adhesion molecules	4/532	51/18903	0.0549140185141327	0.262611821384521	0.221895114288511	SCARF2/GRID2/NECTIN4/JAML	4
GO:0010665	GO:0010665	regulation of cardiac muscle cell apoptotic process	4/532	51/18903	0.0549140185141327	0.262611821384521	0.221895114288511	LTK/MAP3K5/CXCR2/NKX2-5	4
GO:0046580	GO:0046580	negative regulation of Ras protein signal transduction	4/532	51/18903	0.0549140185141327	0.262611821384521	0.221895114288511	RIPOR2/SPRY2/SPRY4/DLC1	4
GO:0031623	GO:0031623	receptor internalization	7/532	121/18903	0.0549928236834646	0.262611821384521	0.221895114288511	DNM3/ADM/CACNG4/SYK/SNAP25/CXCR2/GSG1L	7
GO:0051101	GO:0051101	regulation of DNA binding	7/532	121/18903	0.0549928236834646	0.262611821384521	0.221895114288511	LIF/WFIKKN2/DDIT3/MSX1/HEY1/PPARG/FOXC1	7
GO:0090100	GO:0090100	positive regulation of transmembrane receptor protein serine/threonine kinase signaling pathway	7/532	121/18903	0.0549928236834646	0.262611821384521	0.221895114288511	GDF15/KIAA0319/NPNT/TGFB3/MSX1/PPARG/LRG1	7
GO:0097305	GO:0097305	response to alcohol	12/532	253/18903	0.0550744428091431	0.262611821384521	0.221895114288511	NQO1/NEFL/CYP1B1/SLIT2/KLF2/ACE/PENK/ADCYAP1R1/FOSL1/NPAS4/CFTR/NPPC	12
GO:0010631	GO:0010631	epithelial cell migration	16/532	366/18903	0.0555010203450788	0.262611821384521	0.221895114288511	EPHA2/PLK2/DOCK5/KITLG/GATA2/CYP1B1/SLIT2/SOX18/DLL4/FGF1/TACSTD2/PPARG/FGF18/LRG1/PTGS2/TDGF1	16
GO:0031069	GO:0031069	hair follicle morphogenesis	3/532	31/18903	0.0556671995777236	0.262611821384521	0.221895114288511	IGFBP5/WNT10A/SHH	3
GO:0033561	GO:0033561	regulation of water loss via skin	3/532	31/18903	0.0556671995777236	0.262611821384521	0.221895114288511	GRHL3/CLDN4/SFN	3
GO:0034505	GO:0034505	tooth mineralization	3/532	31/18903	0.0556671995777236	0.262611821384521	0.221895114288511	WNT6/CFTR/TBX1	3
GO:0060055	GO:0060055	angiogenesis involved in wound healing	3/532	31/18903	0.0556671995777236	0.262611821384521	0.221895114288511	GATA2/SERPINE1/CX3CL1	3
GO:0060390	GO:0060390	regulation of SMAD protein signal transduction	3/532	31/18903	0.0556671995777236	0.262611821384521	0.221895114288511	KIAA0319/TGFB3/PPARG	3
GO:0060603	GO:0060603	mammary gland duct morphogenesis	3/532	31/18903	0.0556671995777236	0.262611821384521	0.221895114288511	EPHA2/NR3C1/VDR	3
GO:0061311	GO:0061311	cell surface receptor signaling pathway involved in heart development	3/532	31/18903	0.0556671995777236	0.262611821384521	0.221895114288511	MSX1/HEY1/DLL4	3
GO:0061437	GO:0061437	renal system vasculature development	3/532	31/18903	0.0556671995777236	0.262611821384521	0.221895114288511	PDGFRA/IL6R/OSR1	3
GO:0061440	GO:0061440	kidney vasculature development	3/532	31/18903	0.0556671995777236	0.262611821384521	0.221895114288511	PDGFRA/IL6R/OSR1	3
GO:0097106	GO:0097106	postsynaptic density organization	3/532	31/18903	0.0556671995777236	0.262611821384521	0.221895114288511	GRID2/RELN/ABI3	3
GO:0098868	GO:0098868	bone growth	3/532	31/18903	0.0556671995777236	0.262611821384521	0.221895114288511	SMPD3/CER1/NPPC	3
GO:1900027	GO:1900027	regulation of ruffle assembly	3/532	31/18903	0.0556671995777236	0.262611821384521	0.221895114288511	EPS8L2/TACSTD2/ABI3	3
GO:1900745	GO:1900745	positive regulation of p38MAPK cascade	3/532	31/18903	0.0556671995777236	0.262611821384521	0.221895114288511	GADD45G/SPHK1/MAP3K5	3
GO:0008593	GO:0008593	regulation of Notch signaling pathway	6/532	97/18903	0.0560249302026938	0.263973884901053	0.223045996370192	GATA2/BEND6/NEURL1/DLK2/HEY1/DLL4	6
GO:0035296	GO:0035296	regulation of tube diameter	8/532	147/18903	0.056319273447575	0.263973884901053	0.223045996370192	DOCK5/ADM/KLF2/ACE/HRH1/FOXC1/NPPC/PTGS2	8
GO:0051592	GO:0051592	response to calcium ion	8/532	147/18903	0.056319273447575	0.263973884901053	0.223045996370192	SCN5A/RYR2/SMPD1/DMTN/CPNE4/ITPKA/PENK/GIPR	8
GO:0097746	GO:0097746	blood vessel diameter maintenance	8/532	147/18903	0.056319273447575	0.263973884901053	0.223045996370192	DOCK5/ADM/KLF2/ACE/HRH1/FOXC1/NPPC/PTGS2	8
GO:0106106	GO:0106106	cold-induced thermogenesis	8/532	147/18903	0.056319273447575	0.263973884901053	0.223045996370192	GADD45G/PDGFC/EPAS1/ACSL1/SYK/DDIT3/G0S2/PLAC8	8
GO:0120161	GO:0120161	regulation of cold-induced thermogenesis	8/532	147/18903	0.056319273447575	0.263973884901053	0.223045996370192	GADD45G/PDGFC/EPAS1/ACSL1/SYK/DDIT3/G0S2/PLAC8	8
GO:0015833	GO:0015833	peptide transport	12/532	254/18903	0.0564065483669845	0.264098973503422	0.223151690582937	VGF/CPE/SMPD3/CPLX1/SNAP25/ANO1/MAFA/CPLX3/CFTR/TAPBP/GIPR/FAM3B	12
GO:0010001	GO:0010001	glial cell differentiation	11/532	227/18903	0.0569954423416032	0.264567696417467	0.223547740250593	LIF/DUSP15/LGI4/CNTN1/ZNF488/ZNF365/RELN/CLCF1/ANO1/SHH/C5AR1	11
GO:0003281	GO:0003281	ventricular septum development	5/532	74/18903	0.0573762655987922	0.264567696417467	0.223547740250593	SLIT2/PRDM1/HEY1/NKX2-5/STRA6	5
GO:0003222	GO:0003222	ventricular trabecula myocardium morphogenesis	2/532	14/18903	0.0575384666675289	0.264567696417467	0.223547740250593	DLL4/NKX2-5	2
GO:0014733	GO:0014733	regulation of skeletal muscle adaptation	2/532	14/18903	0.0575384666675289	0.264567696417467	0.223547740250593	IGFBP5/CAMK2B	2
GO:0015816	GO:0015816	glycine transport	2/532	14/18903	0.0575384666675289	0.264567696417467	0.223547740250593	SLC6A17/SLC32A1	2
GO:0021819	GO:0021819	layer formation in cerebral cortex	2/532	14/18903	0.0575384666675289	0.264567696417467	0.223547740250593	CDK5R2/RELN	2
GO:0030213	GO:0030213	hyaluronan biosynthetic process	2/532	14/18903	0.0575384666675289	0.264567696417467	0.223547740250593	HAS3/SMPD3	2
GO:0043950	GO:0043950	positive regulation of cAMP-mediated signaling	2/532	14/18903	0.0575384666675289	0.264567696417467	0.223547740250593	ADCYAP1R1/GIPR	2
GO:0045059	GO:0045059	positive thymic T cell selection	2/532	14/18903	0.0575384666675289	0.264567696417467	0.223547740250593	SHH/CD3G	2
GO:0047484	GO:0047484	regulation of response to osmotic stress	2/532	14/18903	0.0575384666675289	0.264567696417467	0.223547740250593	ABCB1/PTGS2	2
GO:0048681	GO:0048681	negative regulation of axon regeneration	2/532	14/18903	0.0575384666675289	0.264567696417467	0.223547740250593	KIAA0319/SPP1	2
GO:0070307	GO:0070307	lens fiber cell development	2/532	14/18903	0.0575384666675289	0.264567696417467	0.223547740250593	EPHA2/BFSP1	2
GO:0071871	GO:0071871	response to epinephrine	2/532	14/18903	0.0575384666675289	0.264567696417467	0.223547740250593	RYR2/PENK	2
GO:0072160	GO:0072160	nephron tubule epithelial cell differentiation	2/532	14/18903	0.0575384666675289	0.264567696417467	0.223547740250593	LIF/OSR1	2
GO:1901533	GO:1901533	negative regulation of hematopoietic progenitor cell differentiation	2/532	14/18903	0.0575384666675289	0.264567696417467	0.223547740250593	GATA2/MIXL1	2
GO:1902043	GO:1902043	positive regulation of extrinsic apoptotic signaling pathway via death domain receptors	2/532	14/18903	0.0575384666675289	0.264567696417467	0.223547740250593	TIMP3/PMAIP1	2
GO:1903025	GO:1903025	regulation of RNA polymerase II regulatory region sequence-specific DNA binding	2/532	14/18903	0.0575384666675289	0.264567696417467	0.223547740250593	LIF/DDIT3	2
GO:0070997	GO:0070997	neuron death	16/532	368/18903	0.0577119283952666	0.265027795502221	0.223936503172449	NQO1/BTG2/PRNP/NEFL/GRID2/GPR75/NR3C1/CX3CL1/GHR/THRB/TGFB3/SIX1/DDIT3/CLCF1/MAP3K5/NR4A2	16
GO:0021537	GO:0021537	telencephalon development	12/532	255/18903	0.0577601297836911	0.265027795502221	0.223936503172449	BTG2/SCN5A/NEFL/KCNA1/SLIT2/CDK5R2/PLXNA4/SLC32A1/RELN/SHH/FEZF2/ALDH1A3	12
GO:0035150	GO:0035150	regulation of tube size	8/532	148/18903	0.0581480202983311	0.265688909200152	0.224495114352962	DOCK5/ADM/KLF2/ACE/HRH1/FOXC1/NPPC/PTGS2	8
GO:0007215	GO:0007215	glutamate receptor signaling pathway	4/532	52/18903	0.0582245827652349	0.265688909200152	0.224495114352962	PRNP/FRRS1L/GRID2/CX3CL1	4
GO:0043268	GO:0043268	positive regulation of potassium ion transport	4/532	52/18903	0.0582245827652349	0.265688909200152	0.224495114352962	KCNA1/KCNK3/KCNJ2/KCNC1	4
GO:0043392	GO:0043392	negative regulation of DNA binding	4/532	52/18903	0.0582245827652349	0.265688909200152	0.224495114352962	WFIKKN2/DDIT3/MSX1/HEY1	4
GO:0086009	GO:0086009	membrane repolarization	4/532	52/18903	0.0582245827652349	0.265688909200152	0.224495114352962	SCN5A/KCNJ8/CACNA1D/KCNJ2	4
GO:1990868	GO:1990868	response to chemokine	6/532	98/18903	0.0583308754541283	0.265688909200152	0.224495114352962	RIPOR2/GPR75/CX3CL1/SLIT2/CXCR2/FOXC1	6
GO:1990869	GO:1990869	cellular response to chemokine	6/532	98/18903	0.0583308754541283	0.265688909200152	0.224495114352962	RIPOR2/GPR75/CX3CL1/SLIT2/CXCR2/FOXC1	6
GO:0031589	GO:0031589	cell-substrate adhesion	16/532	369/18903	0.058839834860063	0.267448217054238	0.225981649937281	DOCK5/SPRY4/FREM1/SERPINE1/PLEKHA2/DMTN/CX3CL1/NPNT/ARHGAP6/AJAP1/ITGA11/VWC2/FBLN5/DLC1/TACSTD2/ITGAX	16
GO:0090132	GO:0090132	epithelium migration	16/532	369/18903	0.058839834860063	0.267448217054238	0.225981649937281	EPHA2/PLK2/DOCK5/KITLG/GATA2/CYP1B1/SLIT2/SOX18/DLL4/FGF1/TACSTD2/PPARG/FGF18/LRG1/PTGS2/TDGF1	16
GO:0022604	GO:0022604	regulation of cell morphogenesis	14/532	312/18903	0.0590466912626283	0.268108882514372	0.226539882377123	DOCK5/SPRY4/FGD5/DMTN/SLC26A5/PLXNA4/CLDN4/ERMN/RELN/ITPKA/CAMK2B/SYNE3/DLC1/TACSTD2	14
GO:2000242	GO:2000242	negative regulation of reproductive process	5/532	75/18903	0.0601208243213058	0.270482417355977	0.228545411991781	LIF/NKX3-1/NPPC/OVOL1/ASTL	5
GO:0010743	GO:0010743	regulation of macrophage derived foam cell differentiation	3/532	32/18903	0.0601899391684556	0.270482417355977	0.228545411991781	ABCG1/PRKCH/PPARG	3
GO:0030149	GO:0030149	sphingolipid catabolic process	3/532	32/18903	0.0601899391684556	0.270482417355977	0.228545411991781	SMPD1/SPHK1/SMPD3	3
GO:0043304	GO:0043304	regulation of mast cell degranulation	3/532	32/18903	0.0601899391684556	0.270482417355977	0.228545411991781	GATA2/VAMP8/SYK	3
GO:0043552	GO:0043552	positive regulation of phosphatidylinositol 3-kinase activity	3/532	32/18903	0.0601899391684556	0.270482417355977	0.228545411991781	FLT1/PDGFRA/VAV3	3
GO:0046685	GO:0046685	response to arsenic-containing substance	3/532	32/18903	0.0601899391684556	0.270482417355977	0.228545411991781	NEFL/CYP1B1/CYP1A1	3
GO:0048710	GO:0048710	regulation of astrocyte differentiation	3/532	32/18903	0.0601899391684556	0.270482417355977	0.228545411991781	LIF/CLCF1/SHH	3
GO:0050482	GO:0050482	arachidonic acid secretion	3/532	32/18903	0.0601899391684556	0.270482417355977	0.228545411991781	SYK/ACE/PLA2G4F	3
GO:0061384	GO:0061384	heart trabecula morphogenesis	3/532	32/18903	0.0601899391684556	0.270482417355977	0.228545411991781	HEY1/DLL4/NKX2-5	3
GO:1903963	GO:1903963	arachidonate transport	3/532	32/18903	0.0601899391684556	0.270482417355977	0.228545411991781	SYK/ACE/PLA2G4F	3
GO:0002790	GO:0002790	peptide secretion	11/532	230/18903	0.0614198923912847	0.275011547572217	0.232372322226292	VGF/CPE/SMPD3/CPLX1/SNAP25/ANO1/MAFA/CPLX3/CFTR/GIPR/FAM3B	11
GO:0050817	GO:0050817	coagulation	11/532	230/18903	0.0614198923912847	0.275011547572217	0.232372322226292	CSRP1/PDGFRA/SERPINE1/DMTN/VAV3/SYK/PEAR1/TEC/SHH/THBD/F2RL2	11
GO:0050680	GO:0050680	negative regulation of epithelial cell proliferation	9/532	176/18903	0.0614426553139759	0.275011547572217	0.232372322226292	FLT1/IRF6/NKX3-1/SFN/DLL4/PPARG/VDR/OVOL1/CAV2	9
GO:0007632	GO:0007632	visual behavior	4/532	53/18903	0.0616394315159569	0.275011547572217	0.232372322226292	PPP1R1B/TANC1/HRH1/LRRN4	4
GO:0009409	GO:0009409	response to cold	4/532	53/18903	0.0616394315159569	0.275011547572217	0.232372322226292	VGF/LRP11/ADM/PLAC8	4
GO:0010662	GO:0010662	regulation of striated muscle cell apoptotic process	4/532	53/18903	0.0616394315159569	0.275011547572217	0.232372322226292	LTK/MAP3K5/CXCR2/NKX2-5	4
GO:0019933	GO:0019933	cAMP-mediated signaling	4/532	53/18903	0.0616394315159569	0.275011547572217	0.232372322226292	PDE3A/ADM/ADCYAP1R1/GIPR	4
GO:0034614	GO:0034614	cellular response to reactive oxygen species	8/532	150/18903	0.061917107571756	0.275967967183317	0.23318045355029	NQO1/PDGFRA/SPHK1/SMPD3/CYP1B1/KLF2/MAP3K5/FBLN5	8
GO:0006809	GO:0006809	nitric oxide biosynthetic process	5/532	76/18903	0.0629388573142367	0.279392025098126	0.236073627659252	NQO1/CYP1B1/KLF2/MTARC2/PTGS2	5
GO:0019226	GO:0019226	transmission of nerve impulse	5/532	76/18903	0.0629388573142367	0.279392025098126	0.236073627659252	SCN5A/CHRNB4/KCNA2/KCNA1/CACNG4	5
GO:0007599	GO:0007599	hemostasis	11/532	231/18903	0.0629434049057866	0.279392025098126	0.236073627659252	CSRP1/PDGFRA/SERPINE1/DMTN/VAV3/SYK/PEAR1/TEC/SHH/THBD/F2RL2	11
GO:0001764	GO:0001764	neuron migration	9/532	177/18903	0.0632080944629861	0.279392025098126	0.236073627659252	GATA2/CX3CL1/KIAA0319/CDK5R2/RELN/CAMK2B/GFRA3/FEZF2/NR4A2	9
GO:0061025	GO:0061025	membrane fusion	9/532	177/18903	0.0632080944629861	0.279392025098126	0.236073627659252	VAMP8/DYSF/SPHK1/VAV3/RAB7B/CPLX1/SNAP25/CPLX3/CAV2	9
GO:0001952	GO:0001952	regulation of cell-matrix adhesion	7/532	125/18903	0.0632806866278278	0.279392025098126	0.236073627659252	SERPINE1/PLEKHA2/DMTN/CX3CL1/ARHGAP6/AJAP1/DLC1	7
GO:0002063	GO:0002063	chondrocyte development	3/532	33/18903	0.064878959122075	0.279392025098126	0.236073627659252	SMPD3/FGF18/RUNX2	3
GO:0045907	GO:0045907	positive regulation of vasoconstriction	3/532	33/18903	0.064878959122075	0.279392025098126	0.236073627659252	ACE/HRH1/PTGS2	3
GO:0048566	GO:0048566	embryonic digestive tract development	3/532	33/18903	0.064878959122075	0.279392025098126	0.236073627659252	PDGFRA/SHH/STRA6	3
GO:0051497	GO:0051497	negative regulation of stress fiber assembly	3/532	33/18903	0.064878959122075	0.279392025098126	0.236073627659252	ARHGAP6/DLC1/TACSTD2	3
GO:0051968	GO:0051968	positive regulation of synaptic transmission, glutamatergic	3/532	33/18903	0.064878959122075	0.279392025098126	0.236073627659252	CACNG4/RELN/PTGS2	3
GO:0090183	GO:0090183	regulation of kidney development	3/532	33/18903	0.064878959122075	0.279392025098126	0.236073627659252	SIX1/TACSTD2/OSR1	3
GO:1905476	GO:1905476	negative regulation of protein localization to membrane	3/532	33/18903	0.064878959122075	0.279392025098126	0.236073627659252	DMTN/MRAP2/ABI3	3
GO:0009395	GO:0009395	phospholipid catabolic process	4/532	54/18903	0.0651577800750747	0.279392025098126	0.236073627659252	SMPD1/PLD1/SMPD3/PLA2G4F	4
GO:0032330	GO:0032330	regulation of chondrocyte differentiation	4/532	54/18903	0.0651577800750747	0.279392025098126	0.236073627659252	CHADL/NKX3-2/FGF18/RUNX2	4
GO:1902743	GO:1902743	regulation of lamellipodium organization	4/532	54/18903	0.0651577800750747	0.279392025098126	0.236073627659252	EPHA2/DMTN/SLIT2/ABI3	4
GO:0001768	GO:0001768	establishment of T cell polarity	2/532	15/18903	0.0651850629788471	0.279392025098126	0.236073627659252	RIPOR2/TRAF3IP2	2
GO:0003214	GO:0003214	cardiac left ventricle morphogenesis	2/532	15/18903	0.0651850629788471	0.279392025098126	0.236073627659252	CPE/RYR2	2
GO:0003413	GO:0003413	chondrocyte differentiation involved in endochondral bone morphogenesis	2/532	15/18903	0.0651850629788471	0.279392025098126	0.236073627659252	SMPD3/NPPC	2
GO:0007567	GO:0007567	parturition	2/532	15/18903	0.0651850629788471	0.279392025098126	0.236073627659252	PTAFR/CYP1A1	2
GO:0021534	GO:0021534	cell proliferation in hindbrain	2/532	15/18903	0.0651850629788471	0.279392025098126	0.236073627659252	SHH/GBX2	2
GO:0021924	GO:0021924	cell proliferation in external granule layer	2/532	15/18903	0.0651850629788471	0.279392025098126	0.236073627659252	SHH/GBX2	2
GO:0021930	GO:0021930	cerebellar granule cell precursor proliferation	2/532	15/18903	0.0651850629788471	0.279392025098126	0.236073627659252	SHH/GBX2	2
GO:0033147	GO:0033147	negative regulation of intracellular estrogen receptor signaling pathway	2/532	15/18903	0.0651850629788471	0.279392025098126	0.236073627659252	LBH/CYP7B1	2
GO:0042074	GO:0042074	cell migration involved in gastrulation	2/532	15/18903	0.0651850629788471	0.279392025098126	0.236073627659252	CER1/MIXL1	2
GO:0042976	GO:0042976	activation of Janus kinase activity	2/532	15/18903	0.0651850629788471	0.279392025098126	0.236073627659252	GHR/IL6R	2
GO:0046007	GO:0046007	negative regulation of activated T cell proliferation	2/532	15/18903	0.0651850629788471	0.279392025098126	0.236073627659252	PRNP/CD274	2
GO:0048368	GO:0048368	lateral mesoderm development	2/532	15/18903	0.0651850629788471	0.279392025098126	0.236073627659252	CER1/SHH	2
GO:0060330	GO:0060330	regulation of response to interferon-gamma	2/532	15/18903	0.0651850629788471	0.279392025098126	0.236073627659252	PPARG/HPX	2
GO:0060334	GO:0060334	regulation of interferon-gamma-mediated signaling pathway	2/532	15/18903	0.0651850629788471	0.279392025098126	0.236073627659252	PPARG/HPX	2
GO:0060347	GO:0060347	heart trabecula formation	2/532	15/18903	0.0651850629788471	0.279392025098126	0.236073627659252	HEY1/NKX2-5	2
GO:0060576	GO:0060576	intestinal epithelial cell development	2/532	15/18903	0.0651850629788471	0.279392025098126	0.236073627659252	PRDM1/NKX3-2	2
GO:0070571	GO:0070571	negative regulation of neuron projection regeneration	2/532	15/18903	0.0651850629788471	0.279392025098126	0.236073627659252	KIAA0319/SPP1	2
GO:0071599	GO:0071599	otic vesicle development	2/532	15/18903	0.0651850629788471	0.279392025098126	0.236073627659252	COL2A1/SIX1	2
GO:0072498	GO:0072498	embryonic skeletal joint development	2/532	15/18903	0.0651850629788471	0.279392025098126	0.236073627659252	COL2A1/OSR1	2
GO:0090205	GO:0090205	positive regulation of cholesterol metabolic process	2/532	15/18903	0.0651850629788471	0.279392025098126	0.236073627659252	ABCG1/FGF1	2
GO:0098969	GO:0098969	neurotransmitter receptor transport to postsynaptic membrane	2/532	15/18903	0.0651850629788471	0.279392025098126	0.236073627659252	CPLX1/SNAP25	2
GO:1902563	GO:1902563	regulation of neutrophil activation	2/532	15/18903	0.0651850629788471	0.279392025098126	0.236073627659252	PTAFR/SYK	2
GO:1904936	GO:1904936	interneuron migration	2/532	15/18903	0.0651850629788471	0.279392025098126	0.236073627659252	RELN/FEZF2	2
GO:0006690	GO:0006690	icosanoid metabolic process	7/532	126/18903	0.0654650360480244	0.280316396987562	0.236854680107577	ATP6V1B1/EPHX1/CYP1B1/SYK/PLA2G4F/CYP1A1/PTGS2	7
GO:0061337	GO:0061337	cardiac conduction	6/532	101/18903	0.0655848973193611	0.28055404064288	0.237055478250549	SCN5A/RYR2/CACNA1D/SCN3B/KCNJ2/NKX2-5	6
GO:0006024	GO:0006024	glycosaminoglycan biosynthetic process	5/532	77/18903	0.0658301838123573	0.28105168583552	0.237475965935809	HAS3/SMPD3/GALNT5/CHSY3/CSGALNACT1	5
GO:0006919	GO:0006919	activation of cysteine-type endopeptidase activity involved in apoptotic process	5/532	77/18903	0.0658301838123573	0.28105168583552	0.237475965935809	BBC3/NKX3-1/PMAIP1/DLC1/PPARG	5
GO:0060560	GO:0060560	developmental growth involved in morphogenesis	11/532	233/18903	0.0660640254133601	0.281774057511582	0.238086337337879	SPRY2/SEMA3C/SLIT2/KIAA0319/SPP1/PLXNA4/SIX1/FGF1/SHH/NRN1/ISLR2	11
GO:0043087	GO:0043087	regulation of GTPase activity	16/532	376/18903	0.0671604679941936	0.28617055717174	0.24180118074979	EPHA2/RGS16/RIPOR2/SPRY2/FOXJ1/FGD5/GRHL3/ARAP2/CX3CL1/RASGEF1B/ARHGAP6/VAV3/PLXNA4/ELMOD1/ARHGAP9/CAV2	16
GO:0002688	GO:0002688	regulation of leukocyte chemotaxis	7/532	127/18903	0.0676944754099193	0.288164275695155	0.243485782750111	RIPOR2/SERPINE1/MPP1/SLIT2/IL6R/CXCR2/C5AR1	7
GO:0035249	GO:0035249	synaptic transmission, glutamatergic	6/532	102/18903	0.0681150014047494	0.289671503534929	0.244759322120891	MAPK8IP2/FRRS1L/GRID2/CACNG4/RELN/PTGS2	6
GO:0002043	GO:0002043	blood vessel endothelial cell proliferation involved in sprouting angiogenesis	4/532	55/18903	0.0687787365656009	0.29001500623209	0.245049566367487	EPHA2/PPP1R16B/GATA2/DLL4	4
GO:0002448	GO:0002448	mast cell mediated immunity	4/532	55/18903	0.0687787365656009	0.29001500623209	0.245049566367487	GATA2/VAMP8/SERPINB9/SYK	4
GO:0002931	GO:0002931	response to ischemia	4/532	55/18903	0.0687787365656009	0.29001500623209	0.245049566367487	NQO1/CX3CL1/SLC26A5/MAP3K5	4
GO:0003229	GO:0003229	ventricular cardiac muscle tissue development	4/532	55/18903	0.0687787365656009	0.29001500623209	0.245049566367487	RYR2/DLL4/NKX2-5/FOXC1	4
GO:0010659	GO:0010659	cardiac muscle cell apoptotic process	4/532	55/18903	0.0687787365656009	0.29001500623209	0.245049566367487	LTK/MAP3K5/CXCR2/NKX2-5	4
GO:0043525	GO:0043525	positive regulation of neuron apoptotic process	4/532	55/18903	0.0687787365656009	0.29001500623209	0.245049566367487	NQO1/PRNP/NR3C1/DDIT3	4
GO:0050772	GO:0050772	positive regulation of axonogenesis	5/532	78/18903	0.0687945667455794	0.29001500623209	0.245049566367487	NEFL/CHODL/SLIT2/PLXNA4/ISLR2	5
GO:0051966	GO:0051966	regulation of synaptic transmission, glutamatergic	5/532	78/18903	0.0687945667455794	0.29001500623209	0.245049566367487	MAPK8IP2/FRRS1L/CACNG4/RELN/PTGS2	5
GO:0055117	GO:0055117	regulation of cardiac muscle contraction	5/532	78/18903	0.0687945667455794	0.29001500623209	0.245049566367487	SCN5A/RYR2/TMEM38B/KCNJ2/NKX2-5	5
GO:0019221	GO:0019221	cytokine-mediated signaling pathway	20/532	496/18903	0.0693125093511148	0.291916162571507	0.246655957507806	SPHK1/GPR75/TRAF3IP2/CX3CL1/SLIT2/TRADD/OSMR/GHR/ACSL1/IL17RD/SYK/IL1R1/CLCF1/IL6R/CXCR2/PPARG/FOXC1/HPX/IL10RA/IFNE	20
GO:0033006	GO:0033006	regulation of mast cell activation involved in immune response	3/532	34/18903	0.0697305641513724	0.292264931861377	0.246950651787097	GATA2/VAMP8/SYK	3
GO:0035335	GO:0035335	peptidyl-tyrosine dephosphorylation	3/532	34/18903	0.0697305641513724	0.292264931861377	0.246950651787097	DUSP5/DUSP6/TNS2	3
GO:0055094	GO:0055094	response to lipoprotein particle	3/532	34/18903	0.0697305641513724	0.292264931861377	0.246950651787097	SMPD3/SYK/PPARG	3
GO:0086004	GO:0086004	regulation of cardiac muscle cell contraction	3/532	34/18903	0.0697305641513724	0.292264931861377	0.246950651787097	SCN5A/RYR2/KCNJ2	3
GO:0099084	GO:0099084	postsynaptic specialization organization	3/532	34/18903	0.0697305641513724	0.292264931861377	0.246950651787097	GRID2/RELN/ABI3	3
GO:0045834	GO:0045834	positive regulation of lipid metabolic process	8/532	154/18903	0.0699044688287009	0.292701564357361	0.247319586502556	FLT1/PDGFRA/ABCG1/ADM/VAV3/FGF1/PPARG/PTGS2	8
GO:0050868	GO:0050868	negative regulation of T cell activation	7/532	128/18903	0.0699690364901056	0.292701564357361	0.247319586502556	PRNP/RIPOR2/FOXJ1/PAG1/SPN/SHH/CD274	7
GO:0019722	GO:0019722	calcium-mediated signaling	10/532	208/18903	0.0702719331194841	0.293686823075581	0.248152085568022	PRNP/RYR2/TMEM38B/SPHK1/DMTN/MCTP2/SYK/CXCR2/NR5A2/LMCD1	10
GO:0048144	GO:0048144	fibroblast proliferation	6/532	103/18903	0.0707010891815939	0.294632932832283	0.248951505531244	CDKN1A/PDGFRA/FOSL2/PDGFC/LIF/SPHK1	6
GO:0070167	GO:0070167	regulation of biomineral tissue development	6/532	103/18903	0.0707010891815939	0.294632932832283	0.248951505531244	WNT6/TGFB3/HEY1/VDR/CFTR/OSR1	6
GO:1903076	GO:1903076	regulation of protein localization to plasma membrane	6/532	103/18903	0.0707010891815939	0.294632932832283	0.248951505531244	PRNP/EPHA2/VAMP8/MRAP2/PRKCH/ABI3	6
GO:0032368	GO:0032368	regulation of lipid transport	8/532	155/18903	0.0719953113302816	0.296569996257167	0.250588236535137	LRAT/ABCG1/SPP1/ACSL1/SYK/NKX3-1/SHH/PPARG	8
GO:1905039	GO:1905039	carboxylic acid transmembrane transport	8/532	155/18903	0.0719953113302816	0.296569996257167	0.250588236535137	ACSL1/SLC38A8/SLC32A1/SLC66A1L/SLC43A2/ABCB1/SLC16A11/SLC6A13	8
GO:0071383	GO:0071383	cellular response to steroid hormone stimulus	10/532	209/18903	0.0720504781329308	0.296569996257167	0.250588236535137	SSTR3/LBH/CYP7B1/NR3C1/CYP1B1/RXRG/NKX3-1/ACE/NPAS4/MYOD1	10
GO:0045761	GO:0045761	regulation of adenylate cyclase activity	4/532	56/18903	0.072501306354534	0.296569996257167	0.250588236535137	GABBR2/CACNA1D/NPFFR2/GIPR	4
GO:0060986	GO:0060986	endocrine hormone secretion	4/532	56/18903	0.072501306354534	0.296569996257167	0.250588236535137	SPP1/NKX3-1/FOXL2/PPARG	4
GO:0097120	GO:0097120	receptor localization to synapse	4/532	56/18903	0.072501306354534	0.296569996257167	0.250588236535137	CACNG4/RELN/CPLX1/SNAP25	4
GO:2000630	GO:2000630	positive regulation of miRNA metabolic process	4/532	56/18903	0.072501306354534	0.296569996257167	0.250588236535137	GATA2/NR3C1/FOSL1/PPARG	4
GO:0042129	GO:0042129	regulation of T cell proliferation	9/532	182/18903	0.0725158516069217	0.296569996257167	0.250588236535137	PRNP/KITLG/FOXJ1/SPN/SYK/IGF2/SHH/ICOSLG/CD274	9
GO:0002274	GO:0002274	myeloid leukocyte activation	11/532	237/18903	0.0726018284506283	0.296569996257167	0.250588236535137	GATA2/VAMP8/DYSF/SPHK1/TRAF3IP2/CX3CL1/PTAFR/SYK/CXCR2/C5AR1/BATF3	11
GO:0001767	GO:0001767	establishment of lymphocyte polarity	2/532	16/18903	0.0731479541049124	0.296569996257167	0.250588236535137	RIPOR2/TRAF3IP2	2
GO:0007028	GO:0007028	cytoplasm organization	2/532	16/18903	0.0731479541049124	0.296569996257167	0.250588236535137	TFCP2L1/FOSL1	2
GO:0021542	GO:0021542	dentate gyrus development	2/532	16/18903	0.0731479541049124	0.296569996257167	0.250588236535137	BTG2/FEZF2	2
GO:0030033	GO:0030033	microvillus assembly	2/532	16/18903	0.0731479541049124	0.296569996257167	0.250588236535137	PLD1/ATP8B1	2
GO:0043249	GO:0043249	erythrocyte maturation	2/532	16/18903	0.0731479541049124	0.296569996257167	0.250588236535137	KLF2/TRIM58	2
GO:0043517	GO:0043517	positive regulation of DNA damage response, signal transduction by p53 class mediator	2/532	16/18903	0.0731479541049124	0.296569996257167	0.250588236535137	PMAIP1/MSX1	2
GO:0045836	GO:0045836	positive regulation of meiotic nuclear division	2/532	16/18903	0.0731479541049124	0.296569996257167	0.250588236535137	NPM2/MSX1	2
GO:0045986	GO:0045986	negative regulation of smooth muscle contraction	2/532	16/18903	0.0731479541049124	0.296569996257167	0.250588236535137	DOCK5/PTGS2	2
GO:0046068	GO:0046068	cGMP metabolic process	2/532	16/18903	0.0731479541049124	0.296569996257167	0.250588236535137	NPPC/GUCY2C	2
GO:0048385	GO:0048385	regulation of retinoic acid receptor signaling pathway	2/532	16/18903	0.0731479541049124	0.296569996257167	0.250588236535137	DHRS3/KLF2	2
GO:0048532	GO:0048532	anatomical structure arrangement	2/532	16/18903	0.0731479541049124	0.296569996257167	0.250588236535137	KCNA2/PLXNA4	2
GO:0050872	GO:0050872	white fat cell differentiation	2/532	16/18903	0.0731479541049124	0.296569996257167	0.250588236535137	PDGFRA/PPARG	2
GO:0060841	GO:0060841	venous blood vessel development	2/532	16/18903	0.0731479541049124	0.296569996257167	0.250588236535137	SEMA3C/NKX2-5	2
GO:0090336	GO:0090336	positive regulation of brown fat cell differentiation	2/532	16/18903	0.0731479541049124	0.296569996257167	0.250588236535137	SIX1/PTGS2	2
GO:0097154	GO:0097154	GABAergic neuron differentiation	2/532	16/18903	0.0731479541049124	0.296569996257167	0.250588236535137	GATA2/FEZF2	2
GO:0098877	GO:0098877	neurotransmitter receptor transport to plasma membrane	2/532	16/18903	0.0731479541049124	0.296569996257167	0.250588236535137	CPLX1/SNAP25	2
GO:1902033	GO:1902033	regulation of hematopoietic stem cell proliferation	2/532	16/18903	0.0731479541049124	0.296569996257167	0.250588236535137	KITLG/ACE	2
GO:1903540	GO:1903540	establishment of protein localization to postsynaptic membrane	2/532	16/18903	0.0731479541049124	0.296569996257167	0.250588236535137	CPLX1/SNAP25	2
GO:2000696	GO:2000696	regulation of epithelial cell differentiation involved in kidney development	2/532	16/18903	0.0731479541049124	0.296569996257167	0.250588236535137	LIF/OSR1	2
GO:2001212	GO:2001212	regulation of vasculogenesis	2/532	16/18903	0.0731479541049124	0.296569996257167	0.250588236535137	ADM/HEY1	2
GO:0015914	GO:0015914	phospholipid transport	6/532	104/18903	0.073343073173945	0.296569996257167	0.250588236535137	XKR7/ABCG1/XKR4/TMEM30B/ATP8B1/ABCB1	6
GO:0046425	GO:0046425	regulation of receptor signaling pathway via JAK-STAT	6/532	104/18903	0.073343073173945	0.296569996257167	0.250588236535137	LIF/CYP1B1/GHR/IL6R/IL10RA/IFNE	6
GO:0070252	GO:0070252	actin-mediated cell contraction	6/532	104/18903	0.073343073173945	0.296569996257167	0.250588236535137	SCN5A/RYR2/KCNJ8/CACNA1D/SCN3B/KCNJ2	6
GO:0050770	GO:0050770	regulation of axonogenesis	8/532	156/18903	0.0741238427451876	0.297802085714274	0.251629296413771	NEFL/CHODL/SEMA3C/SLIT2/KIAA0319/SPP1/PLXNA4/ISLR2	8
GO:1903825	GO:1903825	organic acid transmembrane transport	8/532	156/18903	0.0741238427451876	0.297802085714274	0.251629296413771	ACSL1/SLC38A8/SLC32A1/SLC66A1L/SLC43A2/ABCB1/SLC16A11/SLC6A13	8
GO:0007219	GO:0007219	Notch signaling pathway	9/532	183/18903	0.0744739913808691	0.297802085714274	0.251629296413771	GATA2/CNTN1/BEND6/NEURL1/SIX1/DLK2/HEY1/DLL4/FOXC1	9
GO:0030073	GO:0030073	insulin secretion	9/532	183/18903	0.0744739913808691	0.297802085714274	0.251629296413771	VGF/CPLX1/SNAP25/ANO1/MAFA/CPLX3/CFTR/GIPR/FAM3B	9
GO:0097696	GO:0097696	receptor signaling pathway via STAT	9/532	183/18903	0.0744739913808691	0.297802085714274	0.251629296413771	LIF/CYP1B1/GHR/CLCF1/IL6R/PPARG/HPX/IL10RA/IFNE	9
GO:0042542	GO:0042542	response to hydrogen peroxide	7/532	130/18903	0.0746535472222687	0.297802085714274	0.251629296413771	NQO1/SPHK1/SMPD3/CYP1B1/KLF2/MAP3K5/FOSL1	7
GO:0002446	GO:0002446	neutrophil mediated immunity	3/532	35/18903	0.0747408767541675	0.297802085714274	0.251629296413771	PTAFR/SYK/ACE	3
GO:0032633	GO:0032633	interleukin-4 production	3/532	35/18903	0.0747408767541675	0.297802085714274	0.251629296413771	CD83/SYK/DDIT3	3
GO:0032673	GO:0032673	regulation of interleukin-4 production	3/532	35/18903	0.0747408767541675	0.297802085714274	0.251629296413771	CD83/SYK/DDIT3	3
GO:0035137	GO:0035137	hindlimb morphogenesis	3/532	35/18903	0.0747408767541675	0.297802085714274	0.251629296413771	MSX1/SHH/OSR1	3
GO:0042462	GO:0042462	eye photoreceptor cell development	3/532	35/18903	0.0747408767541675	0.297802085714274	0.251629296413771	MYO7A/PRDM1/THRB	3
GO:0048730	GO:0048730	epidermis morphogenesis	3/532	35/18903	0.0747408767541675	0.297802085714274	0.251629296413771	IGFBP5/WNT10A/SHH	3
GO:0060218	GO:0060218	hematopoietic stem cell differentiation	3/532	35/18903	0.0747408767541675	0.297802085714274	0.251629296413771	ACE/MEOX1/FOXC1	3
GO:0090050	GO:0090050	positive regulation of cell migration involved in sprouting angiogenesis	3/532	35/18903	0.0747408767541675	0.297802085714274	0.251629296413771	PLK2/GATA2/PTGS2	3
GO:1901099	GO:1901099	negative regulation of signal transduction in absence of ligand	3/532	35/18903	0.0747408767541675	0.297802085714274	0.251629296413771	CX3CL1/COL2A1/EYA4	3
GO:2001240	GO:2001240	negative regulation of extrinsic apoptotic signaling pathway in absence of ligand	3/532	35/18903	0.0747408767541675	0.297802085714274	0.251629296413771	CX3CL1/COL2A1/EYA4	3
GO:0014068	GO:0014068	positive regulation of phosphatidylinositol 3-kinase signaling	5/532	80/18903	0.0749412787506265	0.298327884999069	0.25207357303383	FLT1/PDGFRA/PDGFC/NKX3-1/RELN	5
GO:0110149	GO:0110149	regulation of biomineralization	6/532	105/18903	0.0760408339312561	0.301706911251609	0.254928697424416	WNT6/TGFB3/HEY1/VDR/CFTR/OSR1	6
GO:0008347	GO:0008347	glial cell migration	4/532	57/18903	0.0763243964954543	0.301706911251609	0.254928697424416	CSPG4/CX3CL1/CDK5R2/RELN	4
GO:0010658	GO:0010658	striated muscle cell apoptotic process	4/532	57/18903	0.0763243964954543	0.301706911251609	0.254928697424416	LTK/MAP3K5/CXCR2/NKX2-5	4
GO:0038066	GO:0038066	p38MAPK cascade	4/532	57/18903	0.0763243964954543	0.301706911251609	0.254928697424416	GADD45G/SPHK1/MAPK11/MAP3K5	4
GO:0050879	GO:0050879	multicellular organismal movement	4/532	57/18903	0.0763243964954543	0.301706911251609	0.254928697424416	SYNM/MAP1A/CHRND/KCNJ2	4
GO:0050881	GO:0050881	musculoskeletal movement	4/532	57/18903	0.0763243964954543	0.301706911251609	0.254928697424416	SYNM/MAP1A/CHRND/KCNJ2	4
GO:0035725	GO:0035725	sodium ion transmembrane transport	9/532	184/18903	0.0764644386679183	0.301706911251609	0.254928697424416	SCN5A/NETO2/SLC34A3/SLC9A9/SLC6A17/SLC4A4/SCN3B/OSR1/SLC6A13	9
GO:0030217	GO:0030217	T cell differentiation	13/532	296/18903	0.0764822521066822	0.301706911251609	0.254928697424416	SMARCA2/FOXJ1/TRAF3IP2/SPN/PRDM1/CD83/SYK/IL6R/DLL4/SHH/CD3G/RUNX2/CD8A	13
GO:0042886	GO:0042886	amide transport	13/532	296/18903	0.0764822521066822	0.301706911251609	0.254928697424416	VGF/CPE/SMPD3/CPLX1/SNAP25/ANO1/MAFA/CPLX3/CFTR/TAPBP/GIPR/ABCB1/FAM3B	13
GO:0044262	GO:0044262	cellular carbohydrate metabolic process	13/532	296/18903	0.0764822521066822	0.301706911251609	0.254928697424416	IGFBP3/PPP1R3D/HAS3/NR3C1/INPP1/PTAFR/PMAIP1/ITPKA/CSGALNACT1/IGF2/PTH1R/HRH1/ADCYAP1R1	13
GO:0016051	GO:0016051	carbohydrate biosynthetic process	10/532	212/18903	0.077555122036123	0.305662546976004	0.258271030745593	PPP1R3D/HAS3/NR3C1/SMPD3/PTAFR/CSGALNACT1/IGF2/PTH1R/HRH1/ADCYAP1R1	10
GO:0006023	GO:0006023	aminoglycan biosynthetic process	5/532	81/18903	0.0781228622929929	0.307344365284437	0.259692091167758	HAS3/SMPD3/GALNT5/CHSY3/CSGALNACT1	5
GO:0120193	GO:0120193	tight junction organization	5/532	81/18903	0.0781228622929929	0.307344365284437	0.259692091167758	EPHA2/TGFB3/CLDN4/PRKCH/FRMPD2	5
GO:0042102	GO:0042102	positive regulation of T cell proliferation	6/532	106/18903	0.0787942203971284	0.309706047530282	0.261687605874949	KITLG/SYK/IGF2/SHH/ICOSLG/CD274	6
GO:0070663	GO:0070663	regulation of leukocyte proliferation	12/532	269/18903	0.079013364720271	0.310287618752848	0.262179007260529	CDKN1A/PRNP/KITLG/FOXJ1/SPN/VAV3/SYK/CLCF1/IGF2/SHH/ICOSLG/CD274	12
GO:0002703	GO:0002703	regulation of leukocyte mediated immunity	11/532	241/18903	0.0795383555638106	0.310715612512405	0.262540642634333	FOXJ1/GATA2/VAMP8/SERPINB9/PTAFR/SYK/IL1R1/CLCF1/CR2/HPX/RAET1G	11
GO:0048738	GO:0048738	cardiac muscle tissue development	11/532	241/18903	0.0795383555638106	0.310715612512405	0.262540642634333	SCN5A/RYR2/PDGFRA/MAPK11/JPH2/MSX1/HEY1/DLL4/NKX2-5/FOXC1/MYL7	11
GO:0001569	GO:0001569	branching involved in blood vessel morphogenesis	3/532	36/18903	0.0799058575438214	0.310715612512405	0.262540642634333	DLL4/SHH/GBX2	3
GO:0016486	GO:0016486	peptide hormone processing	3/532	36/18903	0.0799058575438214	0.310715612512405	0.262540642634333	CPE/BACE2/ACE	3
GO:0032232	GO:0032232	negative regulation of actin filament bundle assembly	3/532	36/18903	0.0799058575438214	0.310715612512405	0.262540642634333	ARHGAP6/DLC1/TACSTD2	3
GO:0050775	GO:0050775	positive regulation of dendrite morphogenesis	3/532	36/18903	0.0799058575438214	0.310715612512405	0.262540642634333	RELN/ITPKA/CAMK2B	3
GO:0090218	GO:0090218	positive regulation of lipid kinase activity	3/532	36/18903	0.0799058575438214	0.310715612512405	0.262540642634333	FLT1/PDGFRA/VAV3	3
GO:1905332	GO:1905332	positive regulation of morphogenesis of an epithelium	3/532	36/18903	0.0799058575438214	0.310715612512405	0.262540642634333	LIF/SIX1/ITGAX	3
GO:0009948	GO:0009948	anterior/posterior axis specification	4/532	58/18903	0.0802468201716432	0.310715612512405	0.262540642634333	DDIT3/CER1/SHH/TDGF1	4
GO:0019369	GO:0019369	arachidonic acid metabolic process	4/532	58/18903	0.0802468201716432	0.310715612512405	0.262540642634333	EPHX1/CYP1B1/CYP1A1/PTGS2	4
GO:0031529	GO:0031529	ruffle organization	4/532	58/18903	0.0802468201716432	0.310715612512405	0.262540642634333	EPS8L2/CSPG4/TACSTD2/ABI3	4
GO:0048008	GO:0048008	platelet-derived growth factor receptor signaling pathway	4/532	58/18903	0.0802468201716432	0.310715612512405	0.262540642634333	PDGFRA/PDGFC/CSPG4/SMPD3	4
GO:0051898	GO:0051898	negative regulation of protein kinase B signaling	4/532	58/18903	0.0802468201716432	0.310715612512405	0.262540642634333	PHLDA3/EPHA2/DDIT3/SFRP5	4
GO:0061005	GO:0061005	cell differentiation involved in kidney development	4/532	58/18903	0.0802468201716432	0.310715612512405	0.262540642634333	FOXJ1/LIF/SHH/OSR1	4
GO:0010770	GO:0010770	positive regulation of cell morphogenesis involved in differentiation	5/532	82/18903	0.0813760136504917	0.310715612512405	0.262540642634333	DOCK5/DMTN/RELN/ITPKA/CAMK2B	5
GO:0042509	GO:0042509	regulation of tyrosine phosphorylation of STAT protein	5/532	82/18903	0.0813760136504917	0.310715612512405	0.262540642634333	LIF/GHR/CLCF1/IL6R/HPX	5
GO:0046209	GO:0046209	nitric oxide metabolic process	5/532	82/18903	0.0813760136504917	0.310715612512405	0.262540642634333	NQO1/CYP1B1/KLF2/MTARC2/PTGS2	5
GO:2000736	GO:2000736	regulation of stem cell differentiation	5/532	82/18903	0.0813760136504917	0.310715612512405	0.262540642634333	PDGFRA/LBH/NKX2-5/TACSTD2/FOXC1	5
GO:0002713	GO:0002713	negative regulation of B cell mediated immunity	2/532	17/18903	0.0814033561571843	0.310715612512405	0.262540642634333	FOXJ1/CR2	2
GO:0002890	GO:0002890	negative regulation of immunoglobulin mediated immune response	2/532	17/18903	0.0814033561571843	0.310715612512405	0.262540642634333	FOXJ1/CR2	2
GO:0002921	GO:0002921	negative regulation of humoral immune response	2/532	17/18903	0.0814033561571843	0.310715612512405	0.262540642634333	FOXJ1/CR2	2
GO:0007379	GO:0007379	segment specification	2/532	17/18903	0.0814033561571843	0.310715612512405	0.262540642634333	MEOX1/OSR1	2
GO:0009404	GO:0009404	toxin metabolic process	2/532	17/18903	0.0814033561571843	0.310715612512405	0.262540642634333	CYP1B1/CYP1A1	2
GO:0016114	GO:0016114	terpenoid biosynthetic process	2/532	17/18903	0.0814033561571843	0.310715612512405	0.262540642634333	ALDH1A3/CYP1A1	2
GO:0021513	GO:0021513	spinal cord dorsal/ventral patterning	2/532	17/18903	0.0814033561571843	0.310715612512405	0.262540642634333	DLL4/SHH	2
GO:0033189	GO:0033189	response to vitamin A	2/532	17/18903	0.0814033561571843	0.310715612512405	0.262540642634333	LRAT/CYP1A1	2
GO:0038065	GO:0038065	collagen-activated signaling pathway	2/532	17/18903	0.0814033561571843	0.310715612512405	0.262540642634333	SYK/ITGA11	2
GO:0048557	GO:0048557	embryonic digestive tract morphogenesis	2/532	17/18903	0.0814033561571843	0.310715612512405	0.262540642634333	PDGFRA/SHH	2
GO:0061548	GO:0061548	ganglion development	2/532	17/18903	0.0814033561571843	0.310715612512405	0.262540642634333	CYP1B1/SIX1	2
GO:0072224	GO:0072224	metanephric glomerulus development	2/532	17/18903	0.0814033561571843	0.310715612512405	0.262540642634333	PDGFRA/OSR1	2
GO:0090399	GO:0090399	replicative senescence	2/532	17/18903	0.0814033561571843	0.310715612512405	0.262540642634333	CDKN1A/SERPINE1	2
GO:0097107	GO:0097107	postsynaptic density assembly	2/532	17/18903	0.0814033561571843	0.310715612512405	0.262540642634333	GRID2/ABI3	2
GO:0014013	GO:0014013	regulation of gliogenesis	6/532	107/18903	0.0816030503065265	0.311205333583682	0.262954434795355	LIF/ZNF488/ZNF365/CLCF1/PRKCH/SHH	6
GO:0051147	GO:0051147	regulation of muscle cell differentiation	8/532	160/18903	0.0830150311667447	0.315761362003351	0.266804072795481	MAPK11/MSX1/IGF2/SHH/NKX2-5/TBX1/MYOD1/PRDM6	8
GO:0120254	GO:0120254	olefinic compound metabolic process	8/532	160/18903	0.0830150311667447	0.315761362003351	0.266804072795481	EPHX1/LRAT/ADM/CYP1B1/DHRS3/ALDH1A3/CYP1A1/PTGS2	8
GO:1990845	GO:1990845	adaptive thermogenesis	8/532	160/18903	0.0830150311667447	0.315761362003351	0.266804072795481	GADD45G/PDGFC/EPAS1/ACSL1/SYK/DDIT3/G0S2/PLAC8	8
GO:0032231	GO:0032231	regulation of actin filament bundle assembly	6/532	108/18903	0.0844671106101285	0.320777025680674	0.271042081804537	CX3CL1/ARHGAP6/TGFB3/SYNPO2/DLC1/TACSTD2	6
GO:0030048	GO:0030048	actin filament-based movement	7/532	134/18903	0.0845631348481035	0.320777025680674	0.271042081804537	SCN5A/RYR2/MYO7A/KCNJ8/CACNA1D/SCN3B/KCNJ2	7
GO:0042310	GO:0042310	vasoconstriction	5/532	83/18903	0.0847002316725013	0.320777025680674	0.271042081804537	DOCK5/ADM/ACE/HRH1/PTGS2	5
GO:2001057	GO:2001057	reactive nitrogen species metabolic process	5/532	83/18903	0.0847002316725013	0.320777025680674	0.271042081804537	NQO1/CYP1B1/KLF2/MTARC2/PTGS2	5
GO:0045444	GO:0045444	fat cell differentiation	11/532	244/18903	0.0850040689264354	0.320777025680674	0.271042081804537	PDGFRA/GATA2/CEBPD/SIX1/DDIT3/DLK2/PPARG/LRG1/NR4A2/PLAC8/PTGS2	11
GO:0001941	GO:0001941	postsynaptic membrane organization	3/532	37/18903	0.0852213243843742	0.320777025680674	0.271042081804537	FRRS1L/GLRB/RELN	3
GO:0007588	GO:0007588	excretion	3/532	37/18903	0.0852213243843742	0.320777025680674	0.271042081804537	ATP6V1B1/CHRNB4/ACE	3
GO:0021955	GO:0021955	central nervous system neuron axonogenesis	3/532	37/18903	0.0852213243843742	0.320777025680674	0.271042081804537	SLIT2/PLXNA4/NR4A2	3
GO:0048846	GO:0048846	axon extension involved in axon guidance	3/532	37/18903	0.0852213243843742	0.320777025680674	0.271042081804537	SEMA3C/SLIT2/PLXNA4	3
GO:0060416	GO:0060416	response to growth hormone	3/532	37/18903	0.0852213243843742	0.320777025680674	0.271042081804537	IGFBP5/GDF15/GHR	3
GO:0120033	GO:0120033	negative regulation of plasma membrane bounded cell projection assembly	3/532	37/18903	0.0852213243843742	0.320777025680674	0.271042081804537	SLIT2/TACSTD2/ABI3	3
GO:1902284	GO:1902284	neuron projection extension involved in neuron projection guidance	3/532	37/18903	0.0852213243843742	0.320777025680674	0.271042081804537	SEMA3C/SLIT2/PLXNA4	3
GO:0007179	GO:0007179	transforming growth factor beta receptor signaling pathway	10/532	216/18903	0.0852903355732739	0.320777025680674	0.271042081804537	SPRY2/GDF15/SPRED3/NPNT/IL17RD/TGFB3/WFIKKN2/PPARG/LRG1/CAV2	10
GO:0048511	GO:0048511	rhythmic process	13/532	302/18903	0.0861693235694766	0.323803518482197	0.273599331369872	SPSB4/PDGFRA/KCNA2/KLF10/CYP1B1/SLIT2/GABRB1/TGFB3/PROKR2/CLDN4/FBXL21P/PPARG/FBXL8	13
GO:2001235	GO:2001235	positive regulation of apoptotic signaling pathway	7/532	135/18903	0.0871527063718891	0.327216750279987	0.276483357899488	BBC3/TIMP3/NKX3-1/PMAIP1/DDIT3/MSX1/G0S2	7
GO:0021675	GO:0021675	nerve development	5/532	84/18903	0.0880949661880042	0.330135338447977	0.278949432928719	KCNA2/PLXNA4/SIX1/ATP8B1/TBX1	5
GO:0097194	GO:0097194	execution phase of apoptosis	5/532	84/18903	0.0880949661880042	0.330135338447977	0.278949432928719	BBC3/XKR7/XKR4/FOXL2/DLC1	5
GO:0002886	GO:0002886	regulation of myeloid leukocyte mediated immunity	4/532	60/18903	0.0883844780841452	0.330135338447977	0.278949432928719	GATA2/VAMP8/PTAFR/SYK	4
GO:0022029	GO:0022029	telencephalon cell migration	4/532	60/18903	0.0883844780841452	0.330135338447977	0.278949432928719	SLIT2/CDK5R2/RELN/FEZF2	4
GO:0043407	GO:0043407	negative regulation of MAP kinase activity	4/532	60/18903	0.0883844780841452	0.330135338447977	0.278949432928719	SPRY2/SPRY4/SMPD1/PPARG	4
GO:0055008	GO:0055008	cardiac muscle tissue morphogenesis	4/532	60/18903	0.0883844780841452	0.330135338447977	0.278949432928719	RYR2/DLL4/NKX2-5/FOXC1	4
GO:0051302	GO:0051302	regulation of cell division	9/532	190/18903	0.0890863992617975	0.331079925968219	0.279747566670965	PLK2/LBH/PDGFC/TGFB3/NKX3-1/SFN/IGF2/FGF1/SHH	9
GO:0002295	GO:0002295	T-helper cell lineage commitment	2/532	18/18903	0.0899285690172909	0.331079925968219	0.279747566670965	SPN/IL6R	2
GO:0006977	GO:0006977	DNA damage response, signal transduction by p53 class mediator resulting in cell cycle arrest	2/532	18/18903	0.0899285690172909	0.331079925968219	0.279747566670965	CDKN1A/PLK2	2
GO:0015812	GO:0015812	gamma-aminobutyric acid transport	2/532	18/18903	0.0899285690172909	0.331079925968219	0.279747566670965	SLC32A1/SLC6A13	2
GO:0030206	GO:0030206	chondroitin sulfate biosynthetic process	2/532	18/18903	0.0899285690172909	0.331079925968219	0.279747566670965	CHSY3/CSGALNACT1	2
GO:0030903	GO:0030903	notochord development	2/532	18/18903	0.0899285690172909	0.331079925968219	0.279747566670965	EPHA2/COL2A1	2
GO:0031643	GO:0031643	positive regulation of myelination	2/532	18/18903	0.0899285690172909	0.331079925968219	0.279747566670965	ZNF488/ITGAX	2
GO:0033033	GO:0033033	negative regulation of myeloid cell apoptotic process	2/532	18/18903	0.0899285690172909	0.331079925968219	0.279747566670965	KITLG/CXCR2	2
GO:0035864	GO:0035864	response to potassium ion	2/532	18/18903	0.0899285690172909	0.331079925968219	0.279747566670965	SLC26A5/KCNC1	2
GO:0043117	GO:0043117	positive regulation of vascular permeability	2/532	18/18903	0.0899285690172909	0.331079925968219	0.279747566670965	PDE3A/CXCR2	2
GO:0045780	GO:0045780	positive regulation of bone resorption	2/532	18/18903	0.0899285690172909	0.331079925968219	0.279747566670965	SPP1/SYK	2
GO:0051917	GO:0051917	regulation of fibrinolysis	2/532	18/18903	0.0899285690172909	0.331079925968219	0.279747566670965	SERPINE1/THBD	2
GO:0060644	GO:0060644	mammary gland epithelial cell differentiation	2/532	18/18903	0.0899285690172909	0.331079925968219	0.279747566670965	LBH/IRF6	2
GO:0090520	GO:0090520	sphingolipid mediated signaling pathway	2/532	18/18903	0.0899285690172909	0.331079925968219	0.279747566670965	SPHK1/SMPD3	2
GO:0097094	GO:0097094	craniofacial suture morphogenesis	2/532	18/18903	0.0899285690172909	0.331079925968219	0.279747566670965	FREM1/TGFB3	2
GO:0098962	GO:0098962	regulation of postsynaptic neurotransmitter receptor activity	2/532	18/18903	0.0899285690172909	0.331079925968219	0.279747566670965	DLGAP3/CACNG4	2
GO:1903830	GO:1903830	magnesium ion transmembrane transport	2/532	18/18903	0.0899285690172909	0.331079925968219	0.279747566670965	NIPAL2/SLC41A2	2
GO:0010742	GO:0010742	macrophage derived foam cell differentiation	3/532	38/18903	0.0906829703867717	0.332174006652048	0.28067201537666	ABCG1/PRKCH/PPARG	3
GO:0032885	GO:0032885	regulation of polysaccharide biosynthetic process	3/532	38/18903	0.0906829703867717	0.332174006652048	0.28067201537666	PPP1R3D/SMPD3/IGF2	3
GO:0040036	GO:0040036	regulation of fibroblast growth factor receptor signaling pathway	3/532	38/18903	0.0906829703867717	0.332174006652048	0.28067201537666	SPRY2/SPRY4/RUNX2	3
GO:0048821	GO:0048821	erythrocyte development	3/532	38/18903	0.0906829703867717	0.332174006652048	0.28067201537666	DMTN/KLF2/TRIM58	3
GO:0060306	GO:0060306	regulation of membrane repolarization	3/532	38/18903	0.0906829703867717	0.332174006652048	0.28067201537666	SCN5A/CACNA1D/KCNJ2	3
GO:0140448	GO:0140448	signaling receptor ligand precursor processing	3/532	38/18903	0.0906829703867717	0.332174006652048	0.28067201537666	CPE/BACE2/ACE	3
GO:0086065	GO:0086065	cell communication involved in cardiac conduction	4/532	61/18903	0.0925969091108577	0.33833187494906	0.285875135641145	SCN5A/RYR2/CACNA1D/SCN3B	4
GO:1900024	GO:1900024	regulation of substrate adhesion-dependent cell spreading	4/532	61/18903	0.0925969091108577	0.33833187494906	0.285875135641145	DOCK5/SPRY4/DMTN/TACSTD2	4
GO:1902893	GO:1902893	regulation of miRNA transcription	4/532	61/18903	0.0925969091108577	0.33833187494906	0.285875135641145	GATA2/NR3C1/FOSL1/PPARG	4
GO:0014066	GO:0014066	regulation of phosphatidylinositol 3-kinase signaling	6/532	111/18903	0.0933880912519382	0.34065162323615	0.287835218049356	FLT1/PDGFRA/PPP1R16B/PDGFC/NKX3-1/RELN	6
GO:0042177	GO:0042177	negative regulation of protein catabolic process	6/532	111/18903	0.0933880912519382	0.34065162323615	0.287835218049356	NQO1/MAP1A/FMN2/TIMP3/SHH/LAMP3	6
GO:0031099	GO:0031099	regeneration	9/532	192/18903	0.0935522308525763	0.340965028667542	0.288100031467316	CDKN1A/NEFL/ADM/KIAA0319/SPP1/TEC/ACE/LCP1/MYOD1	9
GO:0045926	GO:0045926	negative regulation of growth	11/532	249/18903	0.0946166862142009	0.344556503932917	0.291134665667229	CDKN1A/IGFBP5/SMARCA2/GDF15/MAPK11/SEMA3C/SLIT2/KIAA0319/SPP1/MSX1/PLAC8	11
GO:0007260	GO:0007260	tyrosine phosphorylation of STAT protein	5/532	86/18903	0.0950935470371224	0.345715405783834	0.292113885328029	LIF/GHR/CLCF1/IL6R/HPX	5
GO:0019935	GO:0019935	cyclic-nucleotide-mediated signaling	5/532	86/18903	0.0950935470371224	0.345715405783834	0.292113885328029	PDE3A/ADM/ADCYAP1R1/NPPC/GIPR	5
GO:0050866	GO:0050866	negative regulation of cell activation	10/532	221/18903	0.0955962501581876	0.347249178273348	0.293409853727544	PRNP/RIPOR2/PDGFRA/FOXJ1/PAG1/SPN/CX3CL1/SHH/THBD/CD274	10
GO:0008210	GO:0008210	estrogen metabolic process	3/532	39/18903	0.0962863808202588	0.347249178273348	0.293409853727544	PDGFRA/CYP1B1/CYP1A1	3
GO:0043618	GO:0043618	regulation of transcription from RNA polymerase II promoter in response to stress	3/532	39/18903	0.0962863808202588	0.347249178273348	0.293409853727544	EPAS1/KLF2/DDIT3	3
GO:0044060	GO:0044060	regulation of endocrine process	3/532	39/18903	0.0962863808202588	0.347249178273348	0.293409853727544	SPP1/NKX3-1/FOXL2	3
GO:0090077	GO:0090077	foam cell differentiation	3/532	39/18903	0.0962863808202588	0.347249178273348	0.293409853727544	ABCG1/PRKCH/PPARG	3
GO:0000381	GO:0000381	regulation of alternative mRNA splicing, via spliceosome	4/532	62/18903	0.0969030759750679	0.347249178273348	0.293409853727544	CELF6/CELF3/RBM20/MYOD1	4
GO:0009994	GO:0009994	oocyte differentiation	4/532	62/18903	0.0969030759750679	0.347249178273348	0.293409853727544	PDE3A/NPM2/FOXL2/NPPC	4
GO:0031102	GO:0031102	neuron projection regeneration	4/532	62/18903	0.0969030759750679	0.347249178273348	0.293409853727544	NEFL/ADM/KIAA0319/SPP1	4
GO:0061614	GO:0061614	miRNA transcription	4/532	62/18903	0.0969030759750679	0.347249178273348	0.293409853727544	GATA2/NR3C1/FOSL1/PPARG	4
GO:0090303	GO:0090303	positive regulation of wound healing	4/532	62/18903	0.0969030759750679	0.347249178273348	0.293409853727544	SERPINE1/DMTN/CLDN4/THBD	4
GO:0003158	GO:0003158	endothelium development	7/532	139/18903	0.0979557625459001	0.347249178273348	0.293409853727544	PPP1R16B/SOX18/HEY1/DLL4/FGF1/ITGAX/SLC40A1	7
GO:0010952	GO:0010952	positive regulation of peptidase activity	9/532	194/18903	0.0981468007855861	0.347249178273348	0.293409853727544	BBC3/SYK/NKX3-1/CLDN4/PMAIP1/MAP3K5/FOXL2/DLC1/PPARG	9
GO:0030336	GO:0030336	negative regulation of cell migration	15/532	368/18903	0.0981485750587103	0.347249178273348	0.293409853727544	IGFBP5/RIPOR2/IGFBP3/SERPINE1/CX3CL1/CYP1B1/SLIT2/DNAI3/DLL4/PODN/SHH/DLC1/TACSTD2/PPARG/MITF	15
GO:0071692	GO:0071692	protein localization to extracellular region	15/532	368/18903	0.0981485750587103	0.347249178273348	0.293409853727544	VGF/ABCG1/STXBP5L/DMTN/TGFB3/CPLX1/CER1/SNAP25/ANO1/MAFA/PPARG/CPLX3/CFTR/GIPR/FAM3B	15
GO:0001523	GO:0001523	retinoid metabolic process	5/532	87/18903	0.0986960602087041	0.347249178273348	0.293409853727544	LRAT/CYP1B1/DHRS3/ALDH1A3/CYP1A1	5
GO:0010660	GO:0010660	regulation of muscle cell apoptotic process	5/532	87/18903	0.0986960602087041	0.347249178273348	0.293409853727544	LTK/MAP3K5/CXCR2/NKX2-5/PPARG	5
GO:0050672	GO:0050672	negative regulation of lymphocyte proliferation	5/532	87/18903	0.0986960602087041	0.347249178273348	0.293409853727544	PRNP/FOXJ1/SPN/SHH/CD274	5
GO:0071277	GO:0071277	cellular response to calcium ion	5/532	87/18903	0.0986960602087041	0.347249178273348	0.293409853727544	SCN5A/SMPD1/DMTN/CPNE4/ITPKA	5
GO:0001845	GO:0001845	phagolysosome assembly	2/532	19/18903	0.0987019343612476	0.347249178273348	0.293409853727544	MYO7A/RAB7B	2
GO:0002281	GO:0002281	macrophage activation involved in immune response	2/532	19/18903	0.0987019343612476	0.347249178273348	0.293409853727544	DYSF/SYK	2
GO:0002283	GO:0002283	neutrophil activation involved in immune response	2/532	19/18903	0.0987019343612476	0.347249178273348	0.293409853727544	PTAFR/SYK	2
GO:0003417	GO:0003417	growth plate cartilage development	2/532	19/18903	0.0987019343612476	0.347249178273348	0.293409853727544	CER1/NPPC	2
GO:0006684	GO:0006684	sphingomyelin metabolic process	2/532	19/18903	0.0987019343612476	0.347249178273348	0.293409853727544	SMPD1/SMPD3	2
GO:0006743	GO:0006743	ubiquinone metabolic process	2/532	19/18903	0.0987019343612476	0.347249178273348	0.293409853727544	NQO1/FDXR	2
GO:0010544	GO:0010544	negative regulation of platelet activation	2/532	19/18903	0.0987019343612476	0.347249178273348	0.293409853727544	PDGFRA/THBD	2
GO:0010801	GO:0010801	negative regulation of peptidyl-threonine phosphorylation	2/532	19/18903	0.0987019343612476	0.347249178273348	0.293409853727544	SPRY2/DMTN	2
GO:0010885	GO:0010885	regulation of cholesterol storage	2/532	19/18903	0.0987019343612476	0.347249178273348	0.293409853727544	ABCG1/PPARG	2
GO:0019373	GO:0019373	epoxygenase P450 pathway	2/532	19/18903	0.0987019343612476	0.347249178273348	0.293409853727544	CYP1B1/CYP1A1	2
GO:0032026	GO:0032026	response to magnesium ion	2/532	19/18903	0.0987019343612476	0.347249178273348	0.293409853727544	KCNA1/SMPD3	2
GO:0036003	GO:0036003	positive regulation of transcription from RNA polymerase II promoter in response to stress	2/532	19/18903	0.0987019343612476	0.347249178273348	0.293409853727544	KLF2/DDIT3	2
GO:0042574	GO:0042574	retinal metabolic process	2/532	19/18903	0.0987019343612476	0.347249178273348	0.293409853727544	CYP1B1/ALDH1A3	2
GO:0043652	GO:0043652	engulfment of apoptotic cell	2/532	19/18903	0.0987019343612476	0.347249178273348	0.293409853727544	XKR7/XKR4	2
GO:0048245	GO:0048245	eosinophil chemotaxis	2/532	19/18903	0.0987019343612476	0.347249178273348	0.293409853727544	CX3CL1/HRH1	2
GO:0055003	GO:0055003	cardiac myofibril assembly	2/532	19/18903	0.0987019343612476	0.347249178273348	0.293409853727544	PDGFRA/NKX2-5	2
GO:0060977	GO:0060977	coronary vasculature morphogenesis	2/532	19/18903	0.0987019343612476	0.347249178273348	0.293409853727544	ACE/TBX1	2
GO:0061298	GO:0061298	retina vasculature development in camera-type eye	2/532	19/18903	0.0987019343612476	0.347249178273348	0.293409853727544	PDGFRA/CYP1B1	2
GO:0072087	GO:0072087	renal vesicle development	2/532	19/18903	0.0987019343612476	0.347249178273348	0.293409853727544	LIF/OSR1	2
GO:0098884	GO:0098884	postsynaptic neurotransmitter receptor internalization	2/532	19/18903	0.0987019343612476	0.347249178273348	0.293409853727544	DNM3/GSG1L	2
GO:0140239	GO:0140239	postsynaptic endocytosis	2/532	19/18903	0.0987019343612476	0.347249178273348	0.293409853727544	DNM3/GSG1L	2
GO:0140354	GO:0140354	lipid import into cell	2/532	19/18903	0.0987019343612476	0.347249178273348	0.293409853727544	ACSL1/STRA6	2
GO:0062012	GO:0062012	regulation of small molecule metabolic process	14/532	339/18903	0.0993413019091608	0.349216721791961	0.295072339032389	IGFBP3/ABCG1/ADM/NR3C1/PTAFR/PMAIP1/SLC4A4/IGF2/PTH1R/FGF1/HRH1/ADCYAP1R1/PPARG/PTGS2	14
GO:1905954	GO:1905954	positive regulation of lipid localization	6/532	113/18903	0.0996063151436673	0.349866178655315	0.295621100714782	LRAT/ABCG1/SPP1/ACSL1/NKX3-1/PPARG	6
GO:0022407	GO:0022407	regulation of cell-cell adhesion	19/532	490/18903	0.100080429173989	0.35124846277731	0.296789068293744	PRNP/SMARCA2/RIPOR2/PCDH8/KITLG/FOXJ1/EPCAM/PAG1/SPN/DMTN/CX3CL1/CD83/PTAFR/SYK/IGF2/SHH/ICOSLG/CD274/CDSN	19
GO:0010951	GO:0010951	negative regulation of endopeptidase activity	11/532	252/18903	0.100685968335505	0.352805276833489	0.298104505775197	PRNP/WFDC2/SERPINE1/TIMP3/SERPINB9/WFIKKN2/SFN/LAMP3/CST1/PTGS2/CST6	11
GO:0043542	GO:0043542	endothelial cell migration	12/532	281/18903	0.10072849256592	0.352805276833489	0.298104505775197	EPHA2/PLK2/GATA2/CYP1B1/SLIT2/SOX18/DLL4/FGF1/PPARG/FGF18/PTGS2/TDGF1	12
GO:0007266	GO:0007266	Rho protein signal transduction	7/532	140/18903	0.100766820293116	0.352805276833489	0.298104505775197	EPS8L2/RIPOR2/RHOV/ARHGAP6/F2RL2/DLC1/LPAR6	7
GO:0034329	GO:0034329	cell junction assembly	17/532	430/18903	0.10127221683721	0.352975821081834	0.298248607953378	EPHA2/CDH10/CLSTN2/DNM3/GRID2/DMTN/RAB17/ARHGAP6/SIX1/CLDN4/PRKCH/ACE/DLC1/CNTN5/NPAS4/ABI3/FRMPD2	17
GO:0010573	GO:0010573	vascular endothelial growth factor production	4/532	63/18903	0.101301388431607	0.352975821081834	0.298248607953378	CYP1B1/IL6R/C5AR1/PTGS2	4
GO:0021885	GO:0021885	forebrain cell migration	4/532	63/18903	0.101301388431607	0.352975821081834	0.298248607953378	SLIT2/CDK5R2/RELN/FEZF2	4
GO:0046579	GO:0046579	positive regulation of Ras protein signal transduction	4/532	63/18903	0.101301388431607	0.352975821081834	0.298248607953378	KITLG/F2RL2/MMD2/LPAR6	4
GO:0070059	GO:0070059	intrinsic apoptotic signaling pathway in response to endoplasmic reticulum stress	4/532	63/18903	0.101301388431607	0.352975821081834	0.298248607953378	BBC3/PMAIP1/DDIT3/MAP3K5	4
GO:0070542	GO:0070542	response to fatty acid	4/532	63/18903	0.101301388431607	0.352975821081834	0.298248607953378	ACSL1/PTAFR/GIPR/PTGS2	4
GO:0009187	GO:0009187	cyclic nucleotide metabolic process	3/532	40/18903	0.10202704899075	0.354653832975024	0.299666452126781	EPHA2/NPPC/GUCY2C	3
GO:0032941	GO:0032941	secretion by tissue	3/532	40/18903	0.10202704899075	0.354653832975024	0.299666452126781	VAMP8/TRAF3IP2/ANO1	3
GO:1903115	GO:1903115	regulation of actin filament-based movement	3/532	40/18903	0.10202704899075	0.354653832975024	0.299666452126781	SCN5A/RYR2/KCNJ2	3
GO:0032945	GO:0032945	negative regulation of mononuclear cell proliferation	5/532	88/18903	0.102366426377057	0.355266920842033	0.300184483651797	PRNP/FOXJ1/SPN/SHH/CD274	5
GO:0035023	GO:0035023	regulation of Rho protein signal transduction	5/532	88/18903	0.102366426377057	0.355266920842033	0.300184483651797	EPS8L2/RIPOR2/F2RL2/DLC1/LPAR6	5
GO:0007369	GO:0007369	gastrulation	9/532	196/18903	0.102869556705672	0.356729035544969	0.301419904461874	EPHA2/DUSP5/DUSP2/CER1/WNT8B/FOXC1/MIXL1/OSR1/TLX2	9
GO:0070555	GO:0070555	response to interleukin-1	7/532	141/18903	0.103621569345563	0.359051208884984	0.303382035930153	SMPD1/MAPK11/CX3CL1/GHR/IL1R1/NKX3-1/KLF2	7
GO:0002262	GO:0002262	myeloid cell homeostasis	8/532	169/18903	0.105214053898077	0.363925644520281	0.307500713629747	KITLG/GATA2/TRAF3IP2/DMTN/EPAS1/KLF2/TRIM58/CXCR2	8
GO:1902904	GO:1902904	negative regulation of supramolecular fiber organization	8/532	169/18903	0.105214053898077	0.363925644520281	0.307500713629747	DMTN/SLIT2/DNAI3/ARHGAP6/DLC1/TACSTD2/CHADL/KANK4	8
GO:2001257	GO:2001257	regulation of cation channel activity	9/532	197/18903	0.105278788194557	0.363925644520281	0.307500713629747	MAPK8IP2/NETO2/KCNA1/CACNG4/JPH2/RELN/KCNK3/KCNC1/GSG1L	9
GO:0001947	GO:0001947	heart looping	4/532	64/18903	0.105790188462888	0.364537100007692	0.308017365867815	SOX18/MICAL2/SHH/NKX2-5	4
GO:0002712	GO:0002712	regulation of B cell mediated immunity	4/532	64/18903	0.105790188462888	0.364537100007692	0.308017365867815	FOXJ1/CLCF1/CR2/HPX	4
GO:0002889	GO:0002889	regulation of immunoglobulin mediated immune response	4/532	64/18903	0.105790188462888	0.364537100007692	0.308017365867815	FOXJ1/CLCF1/CR2/HPX	4
GO:0035306	GO:0035306	positive regulation of dephosphorylation	4/532	64/18903	0.105790188462888	0.364537100007692	0.308017365867815	SMPD1/PPP1R16B/NPNT/DLC1	4
GO:0007589	GO:0007589	body fluid secretion	5/532	89/18903	0.106103871026617	0.365040863303095	0.308443023073262	VAMP8/TRAF3IP2/NEURL1/ANO1/VDR	5
GO:0071229	GO:0071229	cellular response to acid chemical	5/532	89/18903	0.106103871026617	0.365040863303095	0.308443023073262	PDGFRA/PDGFC/NEURL1/KLF2/SIX1	5
GO:0002643	GO:0002643	regulation of tolerance induction	2/532	20/18903	0.107702795180921	0.365737017854516	0.309031242190495	FOXJ1/CD274	2
GO:0003215	GO:0003215	cardiac right ventricle morphogenesis	2/532	20/18903	0.107702795180921	0.365737017854516	0.309031242190495	SEMA3C/NKX2-5	2
GO:0006144	GO:0006144	purine nucleobase metabolic process	2/532	20/18903	0.107702795180921	0.365737017854516	0.309031242190495	DPYD/ACP3	2
GO:0015732	GO:0015732	prostaglandin transport	2/532	20/18903	0.107702795180921	0.365737017854516	0.309031242190495	SLCO2A1/PTGS2	2
GO:0032332	GO:0032332	positive regulation of chondrocyte differentiation	2/532	20/18903	0.107702795180921	0.365737017854516	0.309031242190495	FGF18/RUNX2	2
GO:0033141	GO:0033141	positive regulation of peptidyl-serine phosphorylation of STAT protein	2/532	20/18903	0.107702795180921	0.365737017854516	0.309031242190495	LIF/IFNE	2
GO:0035455	GO:0035455	response to interferon-alpha	2/532	20/18903	0.107702795180921	0.365737017854516	0.309031242190495	LAMP3/IFIT3	2
GO:0072234	GO:0072234	metanephric nephron tubule development	2/532	20/18903	0.107702795180921	0.365737017854516	0.309031242190495	LIF/OSR1	2
GO:0098698	GO:0098698	postsynaptic specialization assembly	2/532	20/18903	0.107702795180921	0.365737017854516	0.309031242190495	GRID2/ABI3	2
GO:1903978	GO:1903978	regulation of microglial cell activation	2/532	20/18903	0.107702795180921	0.365737017854516	0.309031242190495	SPHK1/CX3CL1	2
GO:2000479	GO:2000479	regulation of cAMP-dependent protein kinase activity	2/532	20/18903	0.107702795180921	0.365737017854516	0.309031242190495	PPP1R1B/NPFFR2	2
GO:2001014	GO:2001014	regulation of skeletal muscle cell differentiation	2/532	20/18903	0.107702795180921	0.365737017854516	0.309031242190495	SIX1/TBX1	2
GO:0050806	GO:0050806	positive regulation of synaptic transmission	8/532	170/18903	0.107865890660207	0.365737017854516	0.309031242190495	PRNP/PLK2/CLSTN2/CACNG4/NMU/RELN/SNAP25/PTGS2	8
GO:0002691	GO:0002691	regulation of cellular extravasation	3/532	41/18903	0.10790039113579	0.365737017854516	0.309031242190495	RIPOR2/PTAFR/IL1R1	3
GO:0032733	GO:0032733	positive regulation of interleukin-10 production	3/532	41/18903	0.10790039113579	0.365737017854516	0.309031242190495	CD83/SYK/CD274	3
GO:0046688	GO:0046688	response to copper ion	3/532	41/18903	0.10790039113579	0.365737017854516	0.309031242190495	PRNP/AOC1/CYP1A1	3
GO:0072210	GO:0072210	metanephric nephron development	3/532	41/18903	0.10790039113579	0.365737017854516	0.309031242190495	PDGFRA/LIF/OSR1	3
GO:0098703	GO:0098703	calcium ion import across plasma membrane	3/532	41/18903	0.10790039113579	0.365737017854516	0.309031242190495	PRNP/CACNA1S/CACNA1D	3
GO:0150077	GO:0150077	regulation of neuroinflammatory response	3/532	41/18903	0.10790039113579	0.365737017854516	0.309031242190495	SPHK1/CX3CL1/PTGS2	3
GO:0016101	GO:0016101	diterpenoid metabolic process	5/532	90/18903	0.109907579077115	0.371673496661866	0.314047298347006	LRAT/CYP1B1/DHRS3/ALDH1A3/CYP1A1	5
GO:0070098	GO:0070098	chemokine-mediated signaling pathway	5/532	90/18903	0.109907579077115	0.371673496661866	0.314047298347006	GPR75/CX3CL1/SLIT2/CXCR2/FOXC1	5
GO:2000177	GO:2000177	regulation of neural precursor cell proliferation	5/532	90/18903	0.109907579077115	0.371673496661866	0.314047298347006	BTG2/GATA2/CX3CL1/DLL4/SHH	5
GO:0062197	GO:0062197	cellular response to chemical stress	14/532	345/18903	0.110148377585285	0.372059522687325	0.314373472883194	NQO1/ETV5/PDGFRA/SPHK1/SMPD3/CYP1B1/EPAS1/KLF2/DDIT3/MAP3K5/PENK/FBLN5/NR4A2/PTGS2	14
GO:0001935	GO:0001935	endothelial cell proliferation	9/532	199/18903	0.110192439502027	0.372059522687325	0.314373472883194	EPHA2/FLT1/PPP1R16B/GATA2/IGF2/DLL4/PPARG/LRG1/CAV2	9
GO:0050435	GO:0050435	amyloid-beta metabolic process	4/532	65/18903	0.110367754457272	0.372363035355454	0.314629927363527	PRNP/ABCG1/BACE2/ACE	4
GO:0032970	GO:0032970	regulation of actin filament-based process	16/532	406/18903	0.111570151844478	0.37612860935041	0.317811667117539	SCN5A/RYR2/PDGFRA/GRHL3/DMTN/CX3CL1/SLIT2/DNAI3/ARHGAP6/TGFB3/SYNPO2/DLC1/KCNJ2/TACSTD2/ABI3/KANK4	16
GO:0050921	GO:0050921	positive regulation of chemotaxis	7/532	144/18903	0.112445416261825	0.378696103099604	0.319981083238675	RIPOR2/SERPINE1/SLIT2/IL6R/CXCR2/C5AR1/FGF18	7
GO:0009308	GO:0009308	amine metabolic process	6/532	117/18903	0.112679248846108	0.378696103099604	0.319981083238675	NAAA/EPAS1/AOC1/NR4A2/CYP1A1/SULT1A2	6
GO:0021782	GO:0021782	glial cell development	6/532	117/18903	0.112679248846108	0.378696103099604	0.319981083238675	LGI4/CNTN1/ZNF488/ANO1/SHH/C5AR1	6
GO:0046632	GO:0046632	alpha-beta T cell differentiation	6/532	117/18903	0.112679248846108	0.378696103099604	0.319981083238675	SPN/PRDM1/CD83/SYK/IL6R/SHH	6
GO:0007259	GO:0007259	receptor signaling pathway via JAK-STAT	8/532	172/18903	0.113278937999835	0.38012539702947	0.321188771979598	LIF/CYP1B1/GHR/CLCF1/IL6R/HPX/IL10RA/IFNE	8
GO:1903034	GO:1903034	regulation of response to wounding	8/532	172/18903	0.113278937999835	0.38012539702947	0.321188771979598	PDGFRA/SERPINE1/DMTN/KIAA0319/SPP1/AJAP1/CLDN4/THBD	8
GO:0030003	GO:0030003	cellular cation homeostasis	19/532	499/18903	0.113644702956317	0.380623652654509	0.321609775452633	ATP6V1B1/PRNP/RYR2/MCOLN3/TMEM38B/SLC9A9/CX3CL1/SLC30A4/JPH2/DDIT3/SLC4A4/SLC30A2/PTH1R/KCNJ2/VDR/CFTR/HPX/CAV2/SLC40A1	19
GO:0030901	GO:0030901	midbrain development	5/532	91/18903	0.113776696354399	0.380623652654509	0.321609775452633	MSX1/SHH/CXCR2/NR4A2/TAL2	5
GO:1901216	GO:1901216	positive regulation of neuron death	5/532	91/18903	0.113776696354399	0.380623652654509	0.321609775452633	NQO1/PRNP/NR3C1/DDIT3/MAP3K5	5
GO:2000117	GO:2000117	negative regulation of cysteine-type endopeptidase activity	5/532	91/18903	0.113776696354399	0.380623652654509	0.321609775452633	SERPINB9/SFN/LAMP3/CST1/PTGS2	5
GO:0034599	GO:0034599	cellular response to oxidative stress	12/532	288/18903	0.114897365066513	0.383353072548022	0.323916011843743	NQO1/ETV5/PDGFRA/SPHK1/SMPD3/CYP1B1/EPAS1/KLF2/MAP3K5/PENK/FBLN5/NR4A2	12
GO:0033692	GO:0033692	cellular polysaccharide biosynthetic process	4/532	66/18903	0.115032305320673	0.383353072548022	0.323916011843743	PPP1R3D/HAS3/CSGALNACT1/IGF2	4
GO:0042490	GO:0042490	mechanoreceptor differentiation	4/532	66/18903	0.115032305320673	0.383353072548022	0.323916011843743	MCOLN3/TMEM132E/MYO7A/ATP8B1	4
GO:0048278	GO:0048278	vesicle docking	4/532	66/18903	0.115032305320673	0.383353072548022	0.323916011843743	SNPH/SNAP25/CFTR/CAV2	4
GO:1903051	GO:1903051	negative regulation of proteolysis involved in protein catabolic process	4/532	66/18903	0.115032305320673	0.383353072548022	0.323916011843743	QRICH2/MAP1A/SHH/LAMP3	4
GO:0010594	GO:0010594	regulation of endothelial cell migration	10/532	230/18903	0.115919028757748	0.383459021807185	0.324005534176922	EPHA2/PLK2/GATA2/SLIT2/DLL4/FGF1/PPARG/FGF18/PTGS2/TDGF1	10
GO:0043200	GO:0043200	response to amino acid	6/532	118/18903	0.116077473975206	0.383459021807185	0.324005534176922	NQO1/PDGFRA/PDGFC/GLRB/NEURL1/SIX1	6
GO:0002029	GO:0002029	desensitization of G protein-coupled receptor signaling pathway	2/532	21/18903	0.11691145675195	0.383459021807185	0.324005534176922	ADM/GIPR	2
GO:0006670	GO:0006670	sphingosine metabolic process	2/532	21/18903	0.11691145675195	0.383459021807185	0.324005534176922	SPHK1/NAAA	2
GO:0007413	GO:0007413	axonal fasciculation	2/532	21/18903	0.11691145675195	0.383459021807185	0.324005534176922	NCAM2/FEZF2	2
GO:0008090	GO:0008090	retrograde axonal transport	2/532	21/18903	0.11691145675195	0.383459021807185	0.324005534176922	NEFL/MAP1A	2
GO:0010878	GO:0010878	cholesterol storage	2/532	21/18903	0.11691145675195	0.383459021807185	0.324005534176922	ABCG1/PPARG	2
GO:0022401	GO:0022401	negative adaptation of signaling pathway	2/532	21/18903	0.11691145675195	0.383459021807185	0.324005534176922	ADM/GIPR	2
GO:0035812	GO:0035812	renal sodium excretion	2/532	21/18903	0.11691145675195	0.383459021807185	0.324005534176922	ATP6V1B1/ACE	2
GO:0035902	GO:0035902	response to immobilization stress	2/532	21/18903	0.11691145675195	0.383459021807185	0.324005534176922	LRP11/CYP1A1	2
GO:0038083	GO:0038083	peptidyl-tyrosine autophosphorylation	2/532	21/18903	0.11691145675195	0.383459021807185	0.324005534176922	LTK/ACE	2
GO:0043373	GO:0043373	CD4-positive, alpha-beta T cell lineage commitment	2/532	21/18903	0.11691145675195	0.383459021807185	0.324005534176922	SPN/IL6R	2
GO:0045056	GO:0045056	transcytosis	2/532	21/18903	0.11691145675195	0.383459021807185	0.324005534176922	RAB17/PTAFR	2
GO:0060445	GO:0060445	branching involved in salivary gland morphogenesis	2/532	21/18903	0.11691145675195	0.383459021807185	0.324005534176922	SEMA3C/SHH	2
GO:0070166	GO:0070166	enamel mineralization	2/532	21/18903	0.11691145675195	0.383459021807185	0.324005534176922	CFTR/TBX1	2
GO:0071498	GO:0071498	cellular response to fluid shear stress	2/532	21/18903	0.11691145675195	0.383459021807185	0.324005534176922	KLF2/PTGS2	2
GO:0071636	GO:0071636	positive regulation of transforming growth factor beta production	2/532	21/18903	0.11691145675195	0.383459021807185	0.324005534176922	CX3CL1/PTGS2	2
GO:0090189	GO:0090189	regulation of branching involved in ureteric bud morphogenesis	2/532	21/18903	0.11691145675195	0.383459021807185	0.324005534176922	SIX1/TACSTD2	2
GO:0106030	GO:0106030	neuron projection fasciculation	2/532	21/18903	0.11691145675195	0.383459021807185	0.324005534176922	NCAM2/FEZF2	2
GO:1903429	GO:1903429	regulation of cell maturation	2/532	21/18903	0.11691145675195	0.383459021807185	0.324005534176922	TRIM58/NPPC	2
GO:1904754	GO:1904754	positive regulation of vascular associated smooth muscle cell migration	2/532	21/18903	0.11691145675195	0.383459021807185	0.324005534176922	IGFBP5/DOCK5	2
GO:0006816	GO:0006816	calcium ion transport	17/532	440/18903	0.117641984314333	0.384922048439758	0.325241725526307	PRNP/RYR2/MCOLN3/TMEM38B/CACNG4/CX3CL1/JPH2/CACNA1S/GRAMD2A/DDIT3/CACNA1D/CAMK2B/ACE/TRPM6/ADCYAP1R1/VDR/PTGS2	17
GO:0010657	GO:0010657	muscle cell apoptotic process	5/532	92/18903	0.117710331070792	0.384922048439758	0.325241725526307	LTK/MAP3K5/CXCR2/NKX2-5/PPARG	5
GO:0097581	GO:0097581	lamellipodium organization	5/532	92/18903	0.117710331070792	0.384922048439758	0.325241725526307	EPHA2/DMTN/SLIT2/VAV3/ABI3	5
GO:0022408	GO:0022408	negative regulation of cell-cell adhesion	9/532	202/18903	0.117799039371103	0.384922048439758	0.325241725526307	PRNP/RIPOR2/FOXJ1/EPCAM/PAG1/SPN/SHH/CD274/CDSN	9
GO:0098739	GO:0098739	import across plasma membrane	9/532	202/18903	0.117799039371103	0.384922048439758	0.325241725526307	PRNP/SLC9A9/KCNJ8/ACSL1/CACNA1S/CACNA1D/KCNJ2/SLC43A2/SLC6A13	9
GO:0010950	GO:0010950	positive regulation of endopeptidase activity	8/532	174/18903	0.118836516594166	0.387440819621518	0.327369973281098	BBC3/SYK/NKX3-1/PMAIP1/MAP3K5/FOXL2/DLC1/PPARG	8
GO:0021543	GO:0021543	pallium development	8/532	174/18903	0.118836516594166	0.387440819621518	0.327369973281098	BTG2/NEFL/KCNA1/SLIT2/CDK5R2/SLC32A1/RELN/FEZF2	8
GO:0046631	GO:0046631	alpha-beta T cell activation	8/532	174/18903	0.118836516594166	0.387440819621518	0.327369973281098	SPN/PRDM1/CD83/SYK/IL6R/SHH/CD3G/CD274	8
GO:0007187	GO:0007187	G protein-coupled receptor signaling pathway, coupled to cyclic nucleotide second messenger	4/532	67/18903	0.119782004516219	0.389282245805974	0.328925895141354	SSTR3/CHRM4/PTH1R/HRH1	4
GO:0035019	GO:0035019	somatic stem cell population maintenance	4/532	67/18903	0.119782004516219	0.389282245805974	0.328925895141354	LBH/GATA2/LIF/KLF10	4
GO:0002347	GO:0002347	response to tumor cell	3/532	43/18903	0.120026459821801	0.389282245805974	0.328925895141354	ABI3/CD274/PRF1	3
GO:0014003	GO:0014003	oligodendrocyte development	3/532	43/18903	0.120026459821801	0.389282245805974	0.328925895141354	CNTN1/ZNF488/SHH	3
GO:0021879	GO:0021879	forebrain neuron differentiation	3/532	43/18903	0.120026459821801	0.389282245805974	0.328925895141354	GATA2/FEZF2/GBX2	3
GO:0033574	GO:0033574	response to testosterone	3/532	43/18903	0.120026459821801	0.389282245805974	0.328925895141354	NQO1/SPP1/NKX3-1	3
GO:0060412	GO:0060412	ventricular septum morphogenesis	3/532	43/18903	0.120026459821801	0.389282245805974	0.328925895141354	SLIT2/HEY1/NKX2-5	3
GO:1903131	GO:1903131	mononuclear cell differentiation	18/532	473/18903	0.121501378877259	0.393563229678279	0.332543132935921	SMARCA2/FOXJ1/TRAF3IP2/SPN/PRDM1/CD83/SYK/CLCF1/IL6R/CR2/DLL4/SHH/CD3G/PPARG/RUNX2/IFNE/BATF3/CD8A	18
GO:1903038	GO:1903038	negative regulation of leukocyte cell-cell adhesion	7/532	147/18903	0.121652560938591	0.393563229678279	0.332543132935921	PRNP/RIPOR2/FOXJ1/PAG1/SPN/SHH/CD274	7
GO:0071453	GO:0071453	cellular response to oxygen levels	8/532	175/18903	0.121668970183326	0.393563229678279	0.332543132935921	FMN2/EPAS1/NKX3-1/PMAIP1/KCNK3/PPARG/PTGS2/MYOD1	8
GO:0050886	GO:0050886	endocrine process	5/532	93/18903	0.121707555312301	0.393563229678279	0.332543132935921	SPP1/NKX3-1/ACE/FOXL2/PPARG	5
GO:0031668	GO:0031668	cellular response to extracellular stimulus	11/532	262/18903	0.12253759088153	0.395953564605329	0.334562857863114	CDKN1A/KLF10/PMAIP1/MAP3K5/PENK/FOSL1/VDR/AOC1/NR4A2/MYOD1/NIM1K	11
GO:0000302	GO:0000302	response to reactive oxygen species	9/532	204/18903	0.123025860753045	0.396357722878913	0.334904353329063	NQO1/PDGFRA/SPHK1/SMPD3/CYP1B1/KLF2/MAP3K5/FBLN5/FOSL1	9
GO:0042752	GO:0042752	regulation of circadian rhythm	6/532	120/18903	0.123026381980998	0.396357722878913	0.334904353329063	SPSB4/KCNA2/KLF10/FBXL21P/PPARG/FBXL8	6
GO:0051897	GO:0051897	positive regulation of protein kinase B signaling	6/532	120/18903	0.123026381980998	0.396357722878913	0.334904353329063	IGFBP5/SPRY2/GDF15/CX3CL1/MYORG/IGF2	6
GO:0090288	GO:0090288	negative regulation of cellular response to growth factor stimulus	6/532	120/18903	0.123026381980998	0.396357722878913	0.334904353329063	SPRY2/SPRY4/SLIT2/CER1/VWC2/PPARG	6
GO:0010632	GO:0010632	regulation of epithelial cell migration	12/532	292/18903	0.123485615332753	0.396958601648674	0.335412068718975	EPHA2/PLK2/DOCK5/GATA2/SLIT2/DLL4/FGF1/TACSTD2/PPARG/FGF18/PTGS2/TDGF1	12
GO:0045861	GO:0045861	negative regulation of proteolysis	14/532	352/18903	0.123609379241583	0.396958601648674	0.335412068718975	PRNP/WFDC2/QRICH2/MAP1A/SERPINE1/TIMP3/SERPINB9/WFIKKN2/SFN/SHH/LAMP3/CST1/PTGS2/CST6	14
GO:0038034	GO:0038034	signal transduction in absence of ligand	4/532	68/18903	0.124614964027284	0.396958601648674	0.335412068718975	KITLG/CX3CL1/COL2A1/EYA4	4
GO:0097192	GO:0097192	extrinsic apoptotic signaling pathway in absence of ligand	4/532	68/18903	0.124614964027284	0.396958601648674	0.335412068718975	KITLG/CX3CL1/COL2A1/EYA4	4
GO:0010466	GO:0010466	negative regulation of peptidase activity	11/532	263/18903	0.124858266823672	0.396958601648674	0.335412068718975	PRNP/WFDC2/SERPINE1/TIMP3/SERPINB9/WFIKKN2/SFN/LAMP3/CST1/PTGS2/CST6	11
GO:2000146	GO:2000146	negative regulation of cell motility	15/532	383/18903	0.124954269740488	0.396958601648674	0.335412068718975	IGFBP5/RIPOR2/IGFBP3/SERPINE1/CX3CL1/CYP1B1/SLIT2/DNAI3/DLL4/PODN/SHH/DLC1/TACSTD2/PPARG/MITF	15
GO:0007163	GO:0007163	establishment or maintenance of cell polarity	10/532	234/18903	0.125671590608648	0.396958601648674	0.335412068718975	RIPOR2/SPRY2/FOXJ1/ANK1/TRAF3IP2/SPN/RHOV/SFRP5/SHH/CD3G	10
GO:0046883	GO:0046883	regulation of hormone secretion	10/532	234/18903	0.125671590608648	0.396958601648674	0.335412068718975	VAMP8/LIF/SPP1/NKX3-1/SNAP25/ANO1/FOXL2/PPARG/CFTR/GIPR	10
GO:0001709	GO:0001709	cell fate determination	3/532	44/18903	0.126269754719068	0.396958601648674	0.335412068718975	GATA2/FEZF2/MYOD1	3
GO:0003009	GO:0003009	skeletal muscle contraction	3/532	44/18903	0.126269754719068	0.396958601648674	0.335412068718975	SYNM/CHRND/KCNJ2	3
GO:0014911	GO:0014911	positive regulation of smooth muscle cell migration	3/532	44/18903	0.126269754719068	0.396958601648674	0.335412068718975	IGFBP5/DOCK5/CYP1B1	3
GO:0032689	GO:0032689	negative regulation of interferon-gamma production	3/532	44/18903	0.126269754719068	0.396958601648674	0.335412068718975	PRNP/DDIT3/CD274	3
GO:0032881	GO:0032881	regulation of polysaccharide metabolic process	3/532	44/18903	0.126269754719068	0.396958601648674	0.335412068718975	PPP1R3D/SMPD3/IGF2	3
GO:0045214	GO:0045214	sarcomere organization	3/532	44/18903	0.126269754719068	0.396958601648674	0.335412068718975	FLNC/CSRP1/LDB3	3
GO:0045840	GO:0045840	positive regulation of mitotic nuclear division	3/532	44/18903	0.126269754719068	0.396958601648674	0.335412068718975	SPHK1/SMPD3/IGF2	3
GO:0009190	GO:0009190	cyclic nucleotide biosynthetic process	2/532	22/18903	0.126309148999016	0.396958601648674	0.335412068718975	NPPC/GUCY2C	2
GO:0010881	GO:0010881	regulation of cardiac muscle contraction by regulation of the release of sequestered calcium ion	2/532	22/18903	0.126309148999016	0.396958601648674	0.335412068718975	RYR2/TMEM38B	2
GO:0010888	GO:0010888	negative regulation of lipid storage	2/532	22/18903	0.126309148999016	0.396958601648674	0.335412068718975	ABCG1/PPARG	2
GO:0021533	GO:0021533	cell differentiation in hindbrain	2/532	22/18903	0.126309148999016	0.396958601648674	0.335412068718975	GATA2/GRID2	2
GO:0032700	GO:0032700	negative regulation of interleukin-17 production	2/532	22/18903	0.126309148999016	0.396958601648674	0.335412068718975	PRNP/DDIT3	2
GO:0033630	GO:0033630	positive regulation of cell adhesion mediated by integrin	2/532	22/18903	0.126309148999016	0.396958601648674	0.335412068718975	LIF/SYK	2
GO:0045061	GO:0045061	thymic T cell selection	2/532	22/18903	0.126309148999016	0.396958601648674	0.335412068718975	SHH/CD3G	2
GO:0048485	GO:0048485	sympathetic nervous system development	2/532	22/18903	0.126309148999016	0.396958601648674	0.335412068718975	PLXNA4/GFRA3	2
GO:0048634	GO:0048634	regulation of muscle organ development	2/532	22/18903	0.126309148999016	0.396958601648674	0.335412068718975	JPH2/SHH	2
GO:0051151	GO:0051151	negative regulation of smooth muscle cell differentiation	2/532	22/18903	0.126309148999016	0.396958601648674	0.335412068718975	SHH/PRDM6	2
GO:0052652	GO:0052652	cyclic purine nucleotide metabolic process	2/532	22/18903	0.126309148999016	0.396958601648674	0.335412068718975	NPPC/GUCY2C	2
GO:0060065	GO:0060065	uterus development	2/532	22/18903	0.126309148999016	0.396958601648674	0.335412068718975	FOXL2/STRA6	2
GO:0061042	GO:0061042	vascular wound healing	2/532	22/18903	0.126309148999016	0.396958601648674	0.335412068718975	GATA2/SERPINE1	2
GO:0071305	GO:0071305	cellular response to vitamin D	2/532	22/18903	0.126309148999016	0.396958601648674	0.335412068718975	PENK/VDR	2
GO:0071404	GO:0071404	cellular response to low-density lipoprotein particle stimulus	2/532	22/18903	0.126309148999016	0.396958601648674	0.335412068718975	SYK/PPARG	2
GO:1903589	GO:1903589	positive regulation of blood vessel endothelial cell proliferation involved in sprouting angiogenesis	2/532	22/18903	0.126309148999016	0.396958601648674	0.335412068718975	PPP1R16B/GATA2	2
GO:2000310	GO:2000310	regulation of NMDA receptor activity	2/532	22/18903	0.126309148999016	0.396958601648674	0.335412068718975	MAPK8IP2/RELN	2
GO:2000810	GO:2000810	regulation of bicellular tight junction assembly	2/532	22/18903	0.126309148999016	0.396958601648674	0.335412068718975	EPHA2/PRKCH	2
GO:2000831	GO:2000831	regulation of steroid hormone secretion	2/532	22/18903	0.126309148999016	0.396958601648674	0.335412068718975	SPP1/NKX3-1	2
GO:0051222	GO:0051222	positive regulation of protein transport	12/532	294/18903	0.127912295617447	0.401401833081153	0.33916639836538	PRNP/BBC3/ABCG1/TMEM30B/TGFB3/SFN/ANO1/SHH/PPARG/CFTR/GIPR/PTGS2	12
GO:0016525	GO:0016525	negative regulation of angiogenesis	7/532	149/18903	0.127999208071301	0.401401833081153	0.33916639836538	EPHA2/PLK2/SPRY2/SERPINE1/KLF2/PPARG/FOXC1	7
GO:0061351	GO:0061351	neural precursor cell proliferation	7/532	149/18903	0.127999208071301	0.401401833081153	0.33916639836538	BTG2/GATA2/KCNA1/CX3CL1/DLL4/SHH/GBX2	7
GO:0035418	GO:0035418	protein localization to synapse	4/532	69/18903	0.129529248239816	0.405325192446057	0.342481459622259	MAP1A/RELN/CPLX1/SNAP25	4
GO:0070830	GO:0070830	bicellular tight junction assembly	4/532	69/18903	0.129529248239816	0.405325192446057	0.342481459622259	EPHA2/CLDN4/PRKCH/FRMPD2	4
GO:1902305	GO:1902305	regulation of sodium ion transmembrane transport	4/532	69/18903	0.129529248239816	0.405325192446057	0.342481459622259	SCN5A/NETO2/SCN3B/OSR1	4
GO:0034109	GO:0034109	homotypic cell-cell adhesion	5/532	95/18903	0.12988888903338	0.406159015277263	0.343186002210826	CSRP1/PDGFRA/DMTN/SYK/PEAR1	5
GO:0030278	GO:0030278	regulation of ossification	6/532	122/18903	0.13017484226809	0.406231771540321	0.343247477963218	KREMEN2/DHRS3/TGFB3/VDR/RUNX2/OSR1	6
GO:0071901	GO:0071901	negative regulation of protein serine/threonine kinase activity	6/532	122/18903	0.13017484226809	0.406231771540321	0.343247477963218	CDKN1A/PPP1R1B/SPRY2/SPRY4/SMPD1/PPARG	6
GO:0006694	GO:0006694	steroid biosynthetic process	8/532	178/18903	0.130378125346389	0.406231771540321	0.343247477963218	FDXR/ABCG1/CYP7B1/ADM/NR3C1/FGF1/CFTR/CYP1A1	8
GO:0048736	GO:0048736	appendage development	8/532	178/18903	0.130378125346389	0.406231771540321	0.343247477963218	KREMEN2/SEMA3C/IRF6/COL2A1/MSX1/SHH/RUNX2/OSR1	8
GO:0060173	GO:0060173	limb development	8/532	178/18903	0.130378125346389	0.406231771540321	0.343247477963218	KREMEN2/SEMA3C/IRF6/COL2A1/MSX1/SHH/RUNX2/OSR1	8
GO:0043535	GO:0043535	regulation of blood vessel endothelial cell migration	7/532	150/18903	0.131233996207643	0.408606421049367	0.34525394942146	EPHA2/PLK2/GATA2/DLL4/PPARG/FGF18/PTGS2	7
GO:0072507	GO:0072507	divalent inorganic cation homeostasis	14/532	356/18903	0.131709442645013	0.409433843557112	0.345953084026113	ATP6V1B1/RYR2/MCOLN3/TMEM38B/KCNA1/ADM/CX3CL1/SLC30A4/JPH2/DDIT3/SLC30A2/PTH1R/VDR/CAV2	14
GO:0051091	GO:0051091	positive regulation of DNA-binding transcription factor activity	11/532	266/18903	0.131965661908524	0.409433843557112	0.345953084026113	SPHK1/CX3CL1/TRADD/RAB7B/NKX3-1/DDIT3/RELN/PRKCH/SHH/FOSL1/PPARG	11
GO:0006775	GO:0006775	fat-soluble vitamin metabolic process	3/532	45/18903	0.132626883941877	0.409433843557112	0.345953084026113	NQO1/LRAT/CYP1A1	3
GO:0006904	GO:0006904	vesicle docking involved in exocytosis	3/532	45/18903	0.132626883941877	0.409433843557112	0.345953084026113	SNPH/SNAP25/CFTR	3
GO:0010799	GO:0010799	regulation of peptidyl-threonine phosphorylation	3/532	45/18903	0.132626883941877	0.409433843557112	0.345953084026113	SPRY2/SPHK1/DMTN	3
GO:0021575	GO:0021575	hindbrain morphogenesis	3/532	45/18903	0.132626883941877	0.409433843557112	0.345953084026113	GRID2/ZNF365/DLC1	3
GO:0030501	GO:0030501	positive regulation of bone mineralization	3/532	45/18903	0.132626883941877	0.409433843557112	0.345953084026113	TGFB3/VDR/OSR1	3
GO:0030890	GO:0030890	positive regulation of B cell proliferation	3/532	45/18903	0.132626883941877	0.409433843557112	0.345953084026113	CDKN1A/VAV3/CLCF1	3
GO:0033003	GO:0033003	regulation of mast cell activation	3/532	45/18903	0.132626883941877	0.409433843557112	0.345953084026113	GATA2/VAMP8/SYK	3
GO:0042551	GO:0042551	neuron maturation	3/532	45/18903	0.132626883941877	0.409433843557112	0.345953084026113	LGI4/CX3CL1/NR4A2	3
GO:0043620	GO:0043620	regulation of DNA-templated transcription in response to stress	3/532	45/18903	0.132626883941877	0.409433843557112	0.345953084026113	EPAS1/KLF2/DDIT3	3
GO:1900744	GO:1900744	regulation of p38MAPK cascade	3/532	45/18903	0.132626883941877	0.409433843557112	0.345953084026113	GADD45G/SPHK1/MAP3K5	3
GO:0002683	GO:0002683	negative regulation of immune system process	17/532	449/18903	0.133654997882068	0.410458876874219	0.346819190829112	PRNP/RIPOR2/PLK2/KITLG/FOXJ1/GATA2/PAG1/SPN/SERPINB9/CX3CL1/SLIT2/SYK/TGFB3/CR2/SHH/PPARG/CD274	17
GO:0030203	GO:0030203	glycosaminoglycan metabolic process	6/532	123/18903	0.133822422568834	0.410458876874219	0.346819190829112	HAS3/SMPD3/GALNT5/CHSY3/CSGALNACT1/FOXC1	6
GO:0002275	GO:0002275	myeloid cell activation involved in immune response	5/532	96/18903	0.134070975482533	0.410458876874219	0.346819190829112	GATA2/VAMP8/DYSF/PTAFR/SYK	5
GO:0051153	GO:0051153	regulation of striated muscle cell differentiation	5/532	96/18903	0.134070975482533	0.410458876874219	0.346819190829112	MSX1/SHH/NKX2-5/TBX1/MYOD1	5
GO:0070664	GO:0070664	negative regulation of leukocyte proliferation	5/532	96/18903	0.134070975482533	0.410458876874219	0.346819190829112	PRNP/FOXJ1/SPN/SHH/CD274	5
GO:0007269	GO:0007269	neurotransmitter secretion	7/532	151/18903	0.134509234288951	0.410458876874219	0.346819190829112	CHRNB4/SNPH/MCTP2/SLC32A1/CPLX1/SNAP25/CPLX3	7
GO:0046718	GO:0046718	viral entry into host cell	7/532	151/18903	0.134509234288951	0.410458876874219	0.346819190829112	EPHA2/SMPD1/VAMP8/SLC52A1/CR2/NECTIN4/CAV2	7
GO:0071456	GO:0071456	cellular response to hypoxia	7/532	151/18903	0.134509234288951	0.410458876874219	0.346819190829112	FMN2/EPAS1/NKX3-1/PMAIP1/KCNK3/PPARG/PTGS2	7
GO:0099643	GO:0099643	signal release from synapse	7/532	151/18903	0.134509234288951	0.410458876874219	0.346819190829112	CHRNB4/SNPH/MCTP2/SLC32A1/CPLX1/SNAP25/CPLX3	7
GO:2000181	GO:2000181	negative regulation of blood vessel morphogenesis	7/532	151/18903	0.134509234288951	0.410458876874219	0.346819190829112	EPHA2/PLK2/SPRY2/SERPINE1/KLF2/PPARG/FOXC1	7
GO:0030193	GO:0030193	regulation of blood coagulation	4/532	70/18903	0.134522877740323	0.410458876874219	0.346819190829112	PDGFRA/SERPINE1/DMTN/THBD	4
GO:0030098	GO:0030098	lymphocyte differentiation	16/532	419/18903	0.135299717089407	0.410458876874219	0.346819190829112	SMARCA2/FOXJ1/TRAF3IP2/SPN/PRDM1/CD83/SYK/CLCF1/IL6R/CR2/DLL4/SHH/CD3G/RUNX2/IFNE/CD8A	16
GO:0040013	GO:0040013	negative regulation of locomotion	16/532	419/18903	0.135299717089407	0.410458876874219	0.346819190829112	IGFBP5/RIPOR2/IGFBP3/SERPINE1/SEMA3C/CX3CL1/CYP1B1/SLIT2/DNAI3/DLL4/PODN/SHH/DLC1/TACSTD2/PPARG/MITF	16
GO:0002363	GO:0002363	alpha-beta T cell lineage commitment	2/532	23/18903	0.135877990210943	0.410458876874219	0.346819190829112	SPN/IL6R	2
GO:0016338	GO:0016338	calcium-independent cell-cell adhesion via plasma membrane cell-adhesion molecules	2/532	23/18903	0.135877990210943	0.410458876874219	0.346819190829112	CX3CL1/CLDN4	2
GO:0019430	GO:0019430	removal of superoxide radicals	2/532	23/18903	0.135877990210943	0.410458876874219	0.346819190829112	NQO1/FBLN5	2
GO:0023058	GO:0023058	adaptation of signaling pathway	2/532	23/18903	0.135877990210943	0.410458876874219	0.346819190829112	ADM/GIPR	2
GO:0033139	GO:0033139	regulation of peptidyl-serine phosphorylation of STAT protein	2/532	23/18903	0.135877990210943	0.410458876874219	0.346819190829112	LIF/IFNE	2
GO:0035024	GO:0035024	negative regulation of Rho protein signal transduction	2/532	23/18903	0.135877990210943	0.410458876874219	0.346819190829112	RIPOR2/DLC1	2
GO:0045540	GO:0045540	regulation of cholesterol biosynthetic process	2/532	23/18903	0.135877990210943	0.410458876874219	0.346819190829112	ABCG1/FGF1	2
GO:0046519	GO:0046519	sphingoid metabolic process	2/532	23/18903	0.135877990210943	0.410458876874219	0.346819190829112	SPHK1/NAAA	2
GO:0048169	GO:0048169	regulation of long-term neuronal synaptic plasticity	2/532	23/18903	0.135877990210943	0.410458876874219	0.346819190829112	NEURL1/CAMK2B	2
GO:0050650	GO:0050650	chondroitin sulfate proteoglycan biosynthetic process	2/532	23/18903	0.135877990210943	0.410458876874219	0.346819190829112	CHSY3/CSGALNACT1	2
GO:0051904	GO:0051904	pigment granule transport	2/532	23/18903	0.135877990210943	0.410458876874219	0.346819190829112	MYO7A/RAB17	2
GO:0060444	GO:0060444	branching involved in mammary gland duct morphogenesis	2/532	23/18903	0.135877990210943	0.410458876874219	0.346819190829112	EPHA2/VDR	2
GO:0072243	GO:0072243	metanephric nephron epithelium development	2/532	23/18903	0.135877990210943	0.410458876874219	0.346819190829112	LIF/OSR1	2
GO:0072677	GO:0072677	eosinophil migration	2/532	23/18903	0.135877990210943	0.410458876874219	0.346819190829112	CX3CL1/HRH1	2
GO:0106118	GO:0106118	regulation of sterol biosynthetic process	2/532	23/18903	0.135877990210943	0.410458876874219	0.346819190829112	ABCG1/FGF1	2
GO:0140112	GO:0140112	extracellular vesicle biogenesis	2/532	23/18903	0.135877990210943	0.410458876874219	0.346819190829112	SMPD3/ARRDC4	2
GO:0150146	GO:0150146	cell junction disassembly	2/532	23/18903	0.135877990210943	0.410458876874219	0.346819190829112	CX3CL1/TGFB3	2
GO:2000178	GO:2000178	negative regulation of neural precursor cell proliferation	2/532	23/18903	0.135877990210943	0.410458876874219	0.346819190829112	BTG2/GATA2	2
GO:0051924	GO:0051924	regulation of calcium ion transport	11/532	268/18903	0.136823954488129	0.413030206103709	0.348991847757665	PRNP/RYR2/TMEM38B/CX3CL1/JPH2/GRAMD2A/CACNA1D/CAMK2B/ACE/ADCYAP1R1/PTGS2	11
GO:0097193	GO:0097193	intrinsic apoptotic signaling pathway	12/532	298/18903	0.137027566912892	0.413358591123389	0.349269318250381	CDKN1A/PHLDA3/EPHA2/BBC3/CYP1B1/NKX3-1/PMAIP1/DDIT3/SFN/MAP3K5/MSX1/PTGS2	12
GO:0051209	GO:0051209	release of sequestered calcium ion into cytosol	6/532	124/18903	0.137518069077743	0.414551357614025	0.350277152000452	RYR2/MCOLN3/TMEM38B/CX3CL1/JPH2/DDIT3	6
GO:1901343	GO:1901343	negative regulation of vasculature development	7/532	152/18903	0.137824508224131	0.415187996785754	0.350815083313013	EPHA2/PLK2/SPRY2/SERPINE1/KLF2/PPARG/FOXC1	7
GO:0009306	GO:0009306	protein secretion	14/532	359/18903	0.137976769574098	0.41522359498655	0.350845162183007	VGF/ABCG1/STXBP5L/DMTN/TGFB3/CPLX1/SNAP25/ANO1/MAFA/PPARG/CPLX3/CFTR/GIPR/FAM3B	14
GO:0002690	GO:0002690	positive regulation of leukocyte chemotaxis	5/532	97/18903	0.138312608378176	0.41522359498655	0.350845162183007	RIPOR2/SERPINE1/IL6R/CXCR2/C5AR1	5
GO:0006576	GO:0006576	cellular biogenic amine metabolic process	5/532	97/18903	0.138312608378176	0.41522359498655	0.350845162183007	NAAA/EPAS1/AOC1/NR4A2/SULT1A2	5
GO:0006942	GO:0006942	regulation of striated muscle contraction	5/532	97/18903	0.138312608378176	0.41522359498655	0.350845162183007	SCN5A/RYR2/TMEM38B/KCNJ2/NKX2-5	5
GO:0043502	GO:0043502	regulation of muscle adaptation	5/532	97/18903	0.138312608378176	0.41522359498655	0.350845162183007	IGFBP5/SCN5A/CAMK2B/PPARG/LMCD1	5
GO:0002920	GO:0002920	regulation of humoral immune response	3/532	46/18903	0.139093070605755	0.415563190384158	0.35113210493816	FOXJ1/CR2/HPX	3
GO:0010830	GO:0010830	regulation of myotube differentiation	3/532	46/18903	0.139093070605755	0.415563190384158	0.35113210493816	NKX2-5/TBX1/MYOD1	3
GO:0021795	GO:0021795	cerebral cortex cell migration	3/532	46/18903	0.139093070605755	0.415563190384158	0.35113210493816	SLIT2/CDK5R2/RELN	3
GO:0048806	GO:0048806	genitalia development	3/532	46/18903	0.139093070605755	0.415563190384158	0.35113210493816	PDGFRA/SHH/STRA6	3
GO:0085029	GO:0085029	extracellular matrix assembly	3/532	46/18903	0.139093070605755	0.415563190384158	0.35113210493816	HAS3/SMPD3/FBLN5	3
GO:2000273	GO:2000273	positive regulation of signaling receptor activity	3/532	46/18903	0.139093070605755	0.415563190384158	0.35113210493816	CACNG4/NEURL1/RELN	3
GO:2001239	GO:2001239	regulation of extrinsic apoptotic signaling pathway in absence of ligand	3/532	46/18903	0.139093070605755	0.415563190384158	0.35113210493816	CX3CL1/COL2A1/EYA4	3
GO:0035592	GO:0035592	establishment of protein localization to extracellular region	14/532	360/18903	0.140102168524967	0.418291337397486	0.35343726580307	VGF/ABCG1/STXBP5L/DMTN/TGFB3/CPLX1/SNAP25/ANO1/MAFA/PPARG/CPLX3/CFTR/GIPR/FAM3B	14
GO:0010811	GO:0010811	positive regulation of cell-substrate adhesion	6/532	125/18903	0.141261130377738	0.4208867172362	0.355630244408897	DOCK5/PLEKHA2/DMTN/CX3CL1/NPNT/VWC2	6
GO:0051283	GO:0051283	negative regulation of sequestering of calcium ion	6/532	125/18903	0.141261130377738	0.4208867172362	0.355630244408897	RYR2/MCOLN3/TMEM38B/CX3CL1/JPH2/DDIT3	6
GO:1904375	GO:1904375	regulation of protein localization to cell periphery	6/532	125/18903	0.141261130377738	0.4208867172362	0.355630244408897	PRNP/EPHA2/VAMP8/MRAP2/PRKCH/ABI3	6
GO:0008360	GO:0008360	regulation of cell shape	7/532	154/18903	0.144573432756582	0.424430037423657	0.358624189745446	FGD5/DMTN/SLC26A5/PLXNA4/ERMN/SYNE3/DLC1	7
GO:0016125	GO:0016125	sterol metabolic process	7/532	154/18903	0.144573432756582	0.424430037423657	0.358624189745446	FDXR/SMPD1/ABCG1/CYP7B1/CYP1B1/FGF1/CFTR	7
GO:0043524	GO:0043524	negative regulation of neuron apoptotic process	7/532	154/18903	0.144573432756582	0.424430037423657	0.358624189745446	BTG2/NEFL/CX3CL1/TGFB3/SIX1/CLCF1/NR4A2	7
GO:0050729	GO:0050729	positive regulation of inflammatory response	7/532	154/18903	0.144573432756582	0.424430037423657	0.358624189745446	VAMP8/SERPINE1/CX3CL1/TRADD/OSMR/ACE/PTGS2	7
GO:0001819	GO:0001819	positive regulation of cytokine production	18/532	486/18903	0.144594815744012	0.424430037423657	0.358624189745446	SERPINE1/SPHK1/MAPK11/SPN/CX3CL1/CYP1B1/CD83/TNFRSF8/PTAFR/SYK/IL1R1/RAB7B/DDIT3/IL6R/C5AR1/CD274/PTGS2/RAET1G	18
GO:1900046	GO:1900046	regulation of hemostasis	4/532	72/18903	0.144740058127048	0.424430037423657	0.358624189745446	PDGFRA/SERPINE1/DMTN/THBD	4
GO:1900076	GO:1900076	regulation of cellular response to insulin stimulus	4/532	72/18903	0.144740058127048	0.424430037423657	0.358624189745446	TNS2/PTPRE/IGF2/PPARG	4
GO:0098659	GO:0098659	inorganic cation import across plasma membrane	6/532	126/18903	0.145050935094224	0.424430037423657	0.358624189745446	PRNP/SLC9A9/KCNJ8/CACNA1S/CACNA1D/KCNJ2	6
GO:0099587	GO:0099587	inorganic ion import across plasma membrane	6/532	126/18903	0.145050935094224	0.424430037423657	0.358624189745446	PRNP/SLC9A9/KCNJ8/CACNA1S/CACNA1D/KCNJ2	6
GO:0006836	GO:0006836	neurotransmitter transport	9/532	212/18903	0.145148492273575	0.424430037423657	0.358624189745446	CHRNB4/SNPH/SLC6A17/MCTP2/SLC32A1/CPLX1/SNAP25/CPLX3/SLC6A13	9
GO:0042098	GO:0042098	T cell proliferation	9/532	212/18903	0.145148492273575	0.424430037423657	0.358624189745446	PRNP/KITLG/FOXJ1/SPN/SYK/IGF2/SHH/ICOSLG/CD274	9
GO:0001936	GO:0001936	regulation of endothelial cell proliferation	8/532	183/18903	0.145583100567054	0.424430037423657	0.358624189745446	FLT1/PPP1R16B/GATA2/IGF2/DLL4/PPARG/LRG1/CAV2	8
GO:0001759	GO:0001759	organ induction	2/532	24/18903	0.145600952059685	0.424430037423657	0.358624189745446	SIX1/FGF1	2
GO:0007097	GO:0007097	nuclear migration	2/532	24/18903	0.145600952059685	0.424430037423657	0.358624189745446	SYNE3/TRIM58	2
GO:0014850	GO:0014850	response to muscle activity	2/532	24/18903	0.145600952059685	0.424430037423657	0.358624189745446	RYR2/TNS2	2
GO:0021871	GO:0021871	forebrain regionalization	2/532	24/18903	0.145600952059685	0.424430037423657	0.358624189745446	SHH/FEZF2	2
GO:0030539	GO:0030539	male genitalia development	2/532	24/18903	0.145600952059685	0.424430037423657	0.358624189745446	PDGFRA/SHH	2
GO:0032528	GO:0032528	microvillus organization	2/532	24/18903	0.145600952059685	0.424430037423657	0.358624189745446	PLD1/ATP8B1	2
GO:0035162	GO:0035162	embryonic hemopoiesis	2/532	24/18903	0.145600952059685	0.424430037423657	0.358624189745446	KITLG/GATA2	2
GO:0038095	GO:0038095	Fc-epsilon receptor signaling pathway	2/532	24/18903	0.145600952059685	0.424430037423657	0.358624189745446	VAV3/SYK	2
GO:0040037	GO:0040037	negative regulation of fibroblast growth factor receptor signaling pathway	2/532	24/18903	0.145600952059685	0.424430037423657	0.358624189745446	SPRY2/SPRY4	2
GO:0051905	GO:0051905	establishment of pigment granule localization	2/532	24/18903	0.145600952059685	0.424430037423657	0.358624189745446	MYO7A/RAB17	2
GO:0060706	GO:0060706	cell differentiation involved in embryonic placenta development	2/532	24/18903	0.145600952059685	0.424430037423657	0.358624189745446	LIF/PRDM1	2
GO:0060972	GO:0060972	left/right pattern formation	2/532	24/18903	0.145600952059685	0.424430037423657	0.358624189745446	FOXJ1/NKX2-5	2
GO:0071676	GO:0071676	negative regulation of mononuclear cell migration	2/532	24/18903	0.145600952059685	0.424430037423657	0.358624189745446	RIPOR2/SLIT2	2
GO:0072202	GO:0072202	cell differentiation involved in metanephros development	2/532	24/18903	0.145600952059685	0.424430037423657	0.358624189745446	LIF/OSR1	2
GO:2001026	GO:2001026	regulation of endothelial cell chemotaxis	2/532	24/18903	0.145600952059685	0.424430037423657	0.358624189745446	FGF1/FGF18	2
GO:0001774	GO:0001774	microglial cell activation	3/532	47/18903	0.145663531999493	0.424430037423657	0.358624189745446	SPHK1/CX3CL1/C5AR1	3
GO:0031018	GO:0031018	endocrine pancreas development	3/532	47/18903	0.145663531999493	0.424430037423657	0.358624189745446	IL6R/NEUROG3/GIPR	3
GO:0046677	GO:0046677	response to antibiotic	3/532	47/18903	0.145663531999493	0.424430037423657	0.358624189745446	PLA2G4F/AOC1/CYP1A1	3
GO:0050919	GO:0050919	negative chemotaxis	3/532	47/18903	0.145663531999493	0.424430037423657	0.358624189745446	SEMA3C/SLIT2/PLXNA4	3
GO:0140353	GO:0140353	lipid export from cell	3/532	47/18903	0.145663531999493	0.424430037423657	0.358624189745446	SPP1/NKX3-1/PTGS2	3
GO:2001222	GO:2001222	regulation of neuron migration	3/532	47/18903	0.145663531999493	0.424430037423657	0.358624189745446	CX3CL1/RELN/CAMK2B	3
GO:0045055	GO:0045055	regulated exocytosis	10/532	242/18903	0.146466224698178	0.426483816606118	0.360359540286837	GATA2/VAMP8/SNPH/DMTN/CDK5R2/PTAFR/SYK/CPLX1/SNAP25/CPLX3	10
GO:0016055	GO:0016055	Wnt signaling pathway	17/532	456/18903	0.146935343949386	0.427564195110395	0.361272411270396	CPE/KREMEN2/VAX2/GRHL3/TPBGL/BICC1/AMER3/WNT6/WNT10A/DDIT3/SFRP5/SHH/GPC5/NKX2-5/WNT8B/MITF/NR4A2	17
GO:0035148	GO:0035148	tube formation	7/532	155/18903	0.148006181742962	0.429938277752387	0.363278403751609	ADM/GRHL3/WNT6/SIX1/SHH/DLC1/OSR1	7
GO:2001236	GO:2001236	regulation of extrinsic apoptotic signaling pathway	7/532	155/18903	0.148006181742962	0.429938277752387	0.363278403751609	SERPINE1/TIMP3/CX3CL1/COL2A1/PMAIP1/EYA4/G0S2	7
GO:0017157	GO:0017157	regulation of exocytosis	9/532	213/18903	0.148047110554332	0.429938277752387	0.363278403751609	GATA2/VAMP8/STXBP5L/SMPD3/CDK5R2/PTAFR/SYK/CPLX1/CFTR	9
GO:0007416	GO:0007416	synapse assembly	8/532	184/18903	0.148724857926106	0.431227593980098	0.364367817663723	CLSTN2/DNM3/GRID2/RAB17/SIX1/CNTN5/NPAS4/ABI3	8
GO:0001704	GO:0001704	formation of primary germ layer	6/532	127/18903	0.148886792599231	0.431227593980098	0.364367817663723	EPHA2/DUSP5/DUSP2/FOXC1/MIXL1/TLX2	6
GO:0001838	GO:0001838	embryonic epithelial tube formation	6/532	127/18903	0.148886792599231	0.431227593980098	0.364367817663723	ADM/GRHL3/WNT6/SIX1/DLC1/OSR1	6
GO:0051282	GO:0051282	regulation of sequestering of calcium ion	6/532	127/18903	0.148886792599231	0.431227593980098	0.364367817663723	RYR2/MCOLN3/TMEM38B/CX3CL1/JPH2/DDIT3	6
GO:0046637	GO:0046637	regulation of alpha-beta T cell differentiation	4/532	73/18903	0.149959464130596	0.433470360839037	0.366262854246095	PRDM1/CD83/SYK/SHH	4
GO:0071260	GO:0071260	cellular response to mechanical stimulus	4/532	73/18903	0.149959464130596	0.433470360839037	0.366262854246095	TNFRSF10A/TNFRSF8/KCNJ2/PTGS2	4
GO:0150076	GO:0150076	neuroinflammatory response	4/532	73/18903	0.149959464130596	0.433470360839037	0.366262854246095	SPHK1/CX3CL1/C5AR1/PTGS2	4
GO:0198738	GO:0198738	cell-cell signaling by wnt	17/532	458/18903	0.150860239471636	0.435424050990732	0.367913634082315	CPE/KREMEN2/VAX2/GRHL3/TPBGL/BICC1/AMER3/WNT6/WNT10A/DDIT3/SFRP5/SHH/GPC5/NKX2-5/WNT8B/MITF/NR4A2	17
GO:0001776	GO:0001776	leukocyte homeostasis	5/532	100/18903	0.151383789484862	0.435424050990732	0.367913634082315	KITLG/TRAF3IP2/PMAIP1/CXCR2/SLC40A1	5
GO:0048709	GO:0048709	oligodendrocyte differentiation	5/532	100/18903	0.151383789484862	0.435424050990732	0.367913634082315	DUSP15/CNTN1/ZNF488/ZNF365/SHH	5
GO:0097306	GO:0097306	cellular response to alcohol	5/532	100/18903	0.151383789484862	0.435424050990732	0.367913634082315	CYP1B1/KLF2/ACE/NPAS4/CFTR	5
GO:1990830	GO:1990830	cellular response to leukemia inhibitory factor	5/532	100/18903	0.151383789484862	0.435424050990732	0.367913634082315	SPRY2/SPRY4/LRAT/NEFH/NR5A2	5
GO:1905952	GO:1905952	regulation of lipid localization	8/532	185/18903	0.151899440392762	0.435424050990732	0.367913634082315	LRAT/ABCG1/SPP1/ACSL1/SYK/NKX3-1/SHH/PPARG	8
GO:0001754	GO:0001754	eye photoreceptor cell differentiation	3/532	48/18903	0.152333488818735	0.435424050990732	0.367913634082315	MYO7A/PRDM1/THRB	3
GO:0008038	GO:0008038	neuron recognition	3/532	48/18903	0.152333488818735	0.435424050990732	0.367913634082315	NEXN/NCAM2/FEZF2	3
GO:0032620	GO:0032620	interleukin-17 production	3/532	48/18903	0.152333488818735	0.435424050990732	0.367913634082315	PRNP/SPHK1/DDIT3	3
GO:0032660	GO:0032660	regulation of interleukin-17 production	3/532	48/18903	0.152333488818735	0.435424050990732	0.367913634082315	PRNP/SPHK1/DDIT3	3
GO:0032924	GO:0032924	activin receptor signaling pathway	3/532	48/18903	0.152333488818735	0.435424050990732	0.367913634082315	CER1/SHH/TDGF1	3
GO:0035850	GO:0035850	epithelial cell differentiation involved in kidney development	3/532	48/18903	0.152333488818735	0.435424050990732	0.367913634082315	FOXJ1/LIF/OSR1	3
GO:0042220	GO:0042220	response to cocaine	3/532	48/18903	0.152333488818735	0.435424050990732	0.367913634082315	PPP1R1B/SMPD1/CACNG4	3
GO:0048538	GO:0048538	thymus development	3/532	48/18903	0.152333488818735	0.435424050990732	0.367913634082315	SIX1/SHH/TBX1	3
GO:0060976	GO:0060976	coronary vasculature development	3/532	48/18903	0.152333488818735	0.435424050990732	0.367913634082315	PRDM1/ACE/TBX1	3
GO:1903587	GO:1903587	regulation of blood vessel endothelial cell proliferation involved in sprouting angiogenesis	3/532	48/18903	0.152333488818735	0.435424050990732	0.367913634082315	PPP1R16B/GATA2/DLL4	3
GO:1904738	GO:1904738	vascular associated smooth muscle cell migration	3/532	48/18903	0.152333488818735	0.435424050990732	0.367913634082315	IGFBP5/DOCK5/DDIT3	3
GO:0006801	GO:0006801	superoxide metabolic process	4/532	74/18903	0.155249932618128	0.438613656314277	0.370608706353137	NQO1/SYK/FBLN5/NOXO1	4
GO:0030330	GO:0030330	DNA damage response, signal transduction by p53 class mediator	4/532	74/18903	0.155249932618128	0.438613656314277	0.370608706353137	CDKN1A/PLK2/PMAIP1/MSX1	4
GO:2000628	GO:2000628	regulation of miRNA metabolic process	4/532	74/18903	0.155249932618128	0.438613656314277	0.370608706353137	GATA2/NR3C1/FOSL1/PPARG	4
GO:0017121	GO:0017121	plasma membrane phospholipid scrambling	2/532	25/18903	0.15546182587877	0.438613656314277	0.370608706353137	XKR7/XKR4	2
GO:0021801	GO:0021801	cerebral cortex radial glia-guided migration	2/532	25/18903	0.15546182587877	0.438613656314277	0.370608706353137	CDK5R2/RELN	2
GO:0022030	GO:0022030	telencephalon glial cell migration	2/532	25/18903	0.15546182587877	0.438613656314277	0.370608706353137	CDK5R2/RELN	2
GO:0032331	GO:0032331	negative regulation of chondrocyte differentiation	2/532	25/18903	0.15546182587877	0.438613656314277	0.370608706353137	CHADL/NKX3-2	2
GO:0045649	GO:0045649	regulation of macrophage differentiation	2/532	25/18903	0.15546182587877	0.438613656314277	0.370608706353137	GATA2/LIF	2
GO:0045932	GO:0045932	negative regulation of muscle contraction	2/532	25/18903	0.15546182587877	0.438613656314277	0.370608706353137	DOCK5/PTGS2	2
GO:0046885	GO:0046885	regulation of hormone biosynthetic process	2/532	25/18903	0.15546182587877	0.438613656314277	0.370608706353137	ADM/NR3C1	2
GO:0060396	GO:0060396	growth hormone receptor signaling pathway	2/532	25/18903	0.15546182587877	0.438613656314277	0.370608706353137	GDF15/GHR	2
GO:0060575	GO:0060575	intestinal epithelial cell differentiation	2/532	25/18903	0.15546182587877	0.438613656314277	0.370608706353137	PRDM1/NKX3-2	2
GO:0062149	GO:0062149	detection of stimulus involved in sensory perception of pain	2/532	25/18903	0.15546182587877	0.438613656314277	0.370608706353137	KCNA1/ANO1	2
GO:0071378	GO:0071378	cellular response to growth hormone stimulus	2/532	25/18903	0.15546182587877	0.438613656314277	0.370608706353137	GDF15/GHR	2
GO:0071450	GO:0071450	cellular response to oxygen radical	2/532	25/18903	0.15546182587877	0.438613656314277	0.370608706353137	NQO1/FBLN5	2
GO:0071451	GO:0071451	cellular response to superoxide	2/532	25/18903	0.15546182587877	0.438613656314277	0.370608706353137	NQO1/FBLN5	2
GO:0071577	GO:0071577	zinc ion transmembrane transport	2/532	25/18903	0.15546182587877	0.438613656314277	0.370608706353137	SLC30A4/SLC30A2	2
GO:1903077	GO:1903077	negative regulation of protein localization to plasma membrane	2/532	25/18903	0.15546182587877	0.438613656314277	0.370608706353137	MRAP2/ABI3	2
GO:1905563	GO:1905563	negative regulation of vascular endothelial cell proliferation	2/532	25/18903	0.15546182587877	0.438613656314277	0.370608706353137	FLT1/PPARG	2
GO:2000291	GO:2000291	regulation of myoblast proliferation	2/532	25/18903	0.15546182587877	0.438613656314277	0.370608706353137	SIX1/MYOD1	2
GO:0006721	GO:0006721	terpenoid metabolic process	5/532	101/18903	0.155852481785149	0.438863674484149	0.370819960401357	LRAT/CYP1B1/DHRS3/ALDH1A3/CYP1A1	5
GO:0015908	GO:0015908	fatty acid transport	5/532	101/18903	0.155852481785149	0.438863674484149	0.370819960401357	ACSL1/SYK/ACE/PPARG/PLA2G4F	5
GO:1990823	GO:1990823	response to leukemia inhibitory factor	5/532	101/18903	0.155852481785149	0.438863674484149	0.370819960401357	SPRY2/SPRY4/LRAT/NEFH/NR5A2	5
GO:0050714	GO:0050714	positive regulation of protein secretion	6/532	129/18903	0.156693811446549	0.440947917427699	0.372581051443358	ABCG1/TGFB3/ANO1/PPARG/CFTR/GIPR	6
GO:1990778	GO:1990778	protein localization to cell periphery	13/532	337/18903	0.157290469905767	0.442341392464026	0.3737584748389	PRNP/EPHA2/VAMP8/ANK1/FYB2/MRAP2/CPLX1/SNAP25/PRKCH/SCN3B/KCNB2/ABI3/VAMP5	13
GO:0044409	GO:0044409	entry into host	7/532	158/18903	0.158531874828578	0.445545095021129	0.376465458634629	EPHA2/SMPD1/VAMP8/SLC52A1/CR2/NECTIN4/CAV2	7
GO:0008206	GO:0008206	bile acid metabolic process	3/532	49/18903	0.159098173743887	0.446273448744919	0.377080884596533	CYP7B1/ATP8B1/NR5A2	3
GO:0010862	GO:0010862	positive regulation of pathway-restricted SMAD protein phosphorylation	3/532	49/18903	0.159098173743887	0.446273448744919	0.377080884596533	GDF15/TGFB3/PPARG	3
GO:0035307	GO:0035307	positive regulation of protein dephosphorylation	3/532	49/18903	0.159098173743887	0.446273448744919	0.377080884596533	SMPD1/PPP1R16B/DLC1	3
GO:0001933	GO:0001933	negative regulation of protein phosphorylation	13/532	338/18903	0.159677847391686	0.447611406289619	0.37821139822204	CDKN1A/PPP1R1B/PRNP/SPRY2/SPRY4/SMPD1/DUSP6/IGFBP3/DMTN/NIBAN1/SLIT2/SFN/PPARG	13
GO:0006887	GO:0006887	exocytosis	14/532	369/18903	0.160032411370629	0.448317018743299	0.378807608839015	GATA2/VAMP8/SNPH/STXBP5L/ANK1/DMTN/SMPD3/CDK5R2/PTAFR/SYK/CPLX1/SNAP25/CPLX3/CFTR	14
GO:0043536	GO:0043536	positive regulation of blood vessel endothelial cell migration	4/532	75/18903	0.160609319001047	0.448779500977926	0.379198385414753	PLK2/GATA2/FGF18/PTGS2	4
GO:0050810	GO:0050810	regulation of steroid biosynthetic process	4/532	75/18903	0.160609319001047	0.448779500977926	0.379198385414753	ABCG1/ADM/NR3C1/FGF1	4
GO:0050818	GO:0050818	regulation of coagulation	4/532	75/18903	0.160609319001047	0.448779500977926	0.379198385414753	PDGFRA/SERPINE1/DMTN/THBD	4
GO:0120192	GO:0120192	tight junction assembly	4/532	75/18903	0.160609319001047	0.448779500977926	0.379198385414753	EPHA2/CLDN4/PRKCH/FRMPD2	4
GO:0010721	GO:0010721	negative regulation of cell development	8/532	188/18903	0.161616612954497	0.450372465254544	0.380544368197836	SPRY4/DMTN/SEMA3C/KIAA0319/SPP1/TACSTD2/NPPC/TLX2	8
GO:0007292	GO:0007292	female gamete generation	7/532	159/18903	0.162114593749548	0.450372465254544	0.380544368197836	PDE3A/FMN2/NPM2/FOXL2/FOSL1/NPPC/PTGS2	7
GO:0036294	GO:0036294	cellular response to decreased oxygen levels	7/532	159/18903	0.162114593749548	0.450372465254544	0.380544368197836	FMN2/EPAS1/NKX3-1/PMAIP1/KCNK3/PPARG/PTGS2	7
GO:0002573	GO:0002573	myeloid leukocyte differentiation	9/532	218/18903	0.162967547742241	0.450372465254544	0.380544368197836	EPHA2/KITLG/GATA2/LIF/KLF10/PPARG/MITF/BATF3/GAB3	9
GO:0032103	GO:0032103	positive regulation of response to external stimulus	17/532	464/18903	0.162976581674699	0.450372465254544	0.380544368197836	RIPOR2/VAMP8/SERPINE1/CX3CL1/SLIT2/TRADD/OSMR/SYK/IL6R/ACE/THBD/CXCR2/C5AR1/FGF18/HPX/PTGS2/RAET1G	17
GO:0010595	GO:0010595	positive regulation of endothelial cell migration	6/532	131/18903	0.164676303794777	0.450372465254544	0.380544368197836	PLK2/GATA2/FGF1/FGF18/PTGS2/TDGF1	6
GO:0051208	GO:0051208	sequestering of calcium ion	6/532	131/18903	0.164676303794777	0.450372465254544	0.380544368197836	RYR2/MCOLN3/TMEM38B/CX3CL1/JPH2/DDIT3	6
GO:0045639	GO:0045639	positive regulation of myeloid cell differentiation	5/532	103/18903	0.164950233500763	0.450372465254544	0.380544368197836	KITLG/GATA2/LIF/KLF10/RAB7B	5
GO:0046620	GO:0046620	regulation of organ growth	5/532	103/18903	0.164950233500763	0.450372465254544	0.380544368197836	DUSP6/MAPK11/IGF2/NKX2-5/FOXC1	5
GO:0048477	GO:0048477	oogenesis	5/532	103/18903	0.164950233500763	0.450372465254544	0.380544368197836	PDE3A/FMN2/NPM2/FOXL2/NPPC	5
GO:0000737	GO:0000737	DNA catabolic process, endonucleolytic	2/532	26/18903	0.16544519015821	0.450372465254544	0.380544368197836	DNASE1L2/FOXL2	2
GO:0001835	GO:0001835	blastocyst hatching	2/532	26/18903	0.16544519015821	0.450372465254544	0.380544368197836	FBLL1/LPAR6	2
GO:0002026	GO:0002026	regulation of the force of heart contraction	2/532	26/18903	0.16544519015821	0.450372465254544	0.380544368197836	RYR2/ADM	2
GO:0002433	GO:0002433	immune response-regulating cell surface receptor signaling pathway involved in phagocytosis	2/532	26/18903	0.16544519015821	0.450372465254544	0.380544368197836	VAV3/SYK	2
GO:0006706	GO:0006706	steroid catabolic process	2/532	26/18903	0.16544519015821	0.450372465254544	0.380544368197836	STS/SPP1	2
GO:0010882	GO:0010882	regulation of cardiac muscle contraction by calcium ion signaling	2/532	26/18903	0.16544519015821	0.450372465254544	0.380544368197836	RYR2/TMEM38B	2
GO:0030318	GO:0030318	melanocyte differentiation	2/532	26/18903	0.16544519015821	0.450372465254544	0.380544368197836	KITLG/MITF	2
GO:0032925	GO:0032925	regulation of activin receptor signaling pathway	2/532	26/18903	0.16544519015821	0.450372465254544	0.380544368197836	CER1/SHH	2
GO:0035188	GO:0035188	hatching	2/532	26/18903	0.16544519015821	0.450372465254544	0.380544368197836	FBLL1/LPAR6	2
GO:0035821	GO:0035821	modulation of process of another organism	2/532	26/18903	0.16544519015821	0.450372465254544	0.380544368197836	SYK/PRF1	2
GO:0038096	GO:0038096	Fc-gamma receptor signaling pathway involved in phagocytosis	2/532	26/18903	0.16544519015821	0.450372465254544	0.380544368197836	VAV3/SYK	2
GO:0042178	GO:0042178	xenobiotic catabolic process	2/532	26/18903	0.16544519015821	0.450372465254544	0.380544368197836	ACSL1/CYP1A1	2
GO:0048596	GO:0048596	embryonic camera-type eye morphogenesis	2/532	26/18903	0.16544519015821	0.450372465254544	0.380544368197836	ALDH1A3/STRA6	2
GO:0051238	GO:0051238	sequestering of metal ion	2/532	26/18903	0.16544519015821	0.450372465254544	0.380544368197836	SLC30A4/SLC30A2	2
GO:0051875	GO:0051875	pigment granule localization	2/532	26/18903	0.16544519015821	0.450372465254544	0.380544368197836	MYO7A/RAB17	2
GO:0060333	GO:0060333	interferon-gamma-mediated signaling pathway	2/532	26/18903	0.16544519015821	0.450372465254544	0.380544368197836	PPARG/HPX	2
GO:0060669	GO:0060669	embryonic placenta morphogenesis	2/532	26/18903	0.16544519015821	0.450372465254544	0.380544368197836	ADM/IGF2	2
GO:0071684	GO:0071684	organism emergence from protective structure	2/532	26/18903	0.16544519015821	0.450372465254544	0.380544368197836	FBLL1/LPAR6	2
GO:0072010	GO:0072010	glomerular epithelium development	2/532	26/18903	0.16544519015821	0.450372465254544	0.380544368197836	FOXJ1/FOXC1	2
GO:0086013	GO:0086013	membrane repolarization during cardiac muscle cell action potential	2/532	26/18903	0.16544519015821	0.450372465254544	0.380544368197836	KCNJ8/KCNJ2	2
GO:0097186	GO:0097186	amelogenesis	2/532	26/18903	0.16544519015821	0.450372465254544	0.380544368197836	CFTR/TBX1	2
GO:1905048	GO:1905048	regulation of metallopeptidase activity	2/532	26/18903	0.16544519015821	0.450372465254544	0.380544368197836	TIMP3/CLDN4	2
GO:1905523	GO:1905523	positive regulation of macrophage migration	2/532	26/18903	0.16544519015821	0.450372465254544	0.380544368197836	CX3CL1/C5AR1	2
GO:0002066	GO:0002066	columnar/cuboidal epithelial cell development	3/532	50/18903	0.165952839395758	0.450372465254544	0.380544368197836	GATA2/PRDM1/NKX3-2	3
GO:0006692	GO:0006692	prostanoid metabolic process	3/532	50/18903	0.165952839395758	0.450372465254544	0.380544368197836	ATP6V1B1/PLA2G4F/PTGS2	3
GO:0006693	GO:0006693	prostaglandin metabolic process	3/532	50/18903	0.165952839395758	0.450372465254544	0.380544368197836	ATP6V1B1/PLA2G4F/PTGS2	3
GO:0030195	GO:0030195	negative regulation of blood coagulation	3/532	50/18903	0.165952839395758	0.450372465254544	0.380544368197836	PDGFRA/SERPINE1/THBD	3
GO:0042461	GO:0042461	photoreceptor cell development	3/532	50/18903	0.165952839395758	0.450372465254544	0.380544368197836	MYO7A/PRDM1/THRB	3
GO:0050885	GO:0050885	neuromuscular process controlling balance	3/532	50/18903	0.165952839395758	0.450372465254544	0.380544368197836	NEFL/MYO7A/ALDH1A3	3
GO:1902041	GO:1902041	regulation of extrinsic apoptotic signaling pathway via death domain receptors	3/532	50/18903	0.165952839395758	0.450372465254544	0.380544368197836	SERPINE1/TIMP3/PMAIP1	3
GO:2000059	GO:2000059	negative regulation of ubiquitin-dependent protein catabolic process	3/532	50/18903	0.165952839395758	0.450372465254544	0.380544368197836	QRICH2/MAP1A/SHH	3
GO:2001238	GO:2001238	positive regulation of extrinsic apoptotic signaling pathway	3/532	50/18903	0.165952839395758	0.450372465254544	0.380544368197836	TIMP3/PMAIP1/G0S2	3
GO:0006979	GO:0006979	response to oxidative stress	16/532	434/18903	0.165963090025096	0.450372465254544	0.380544368197836	NQO1/PRNP/SELENOP/ETV5/PDGFRA/SPHK1/SMPD3/CYP1B1/EPAS1/KLF2/MAP3K5/PENK/FBLN5/FOSL1/NR4A2/PTGS2	16
GO:0001505	GO:0001505	regulation of neurotransmitter levels	9/532	219/18903	0.166035198761632	0.450372465254544	0.380544368197836	CHRNB4/ALDH5A1/SNPH/MCTP2/SLC32A1/CPLX1/SNAP25/CPLX3/SLC6A13	9
GO:0001937	GO:0001937	negative regulation of endothelial cell proliferation	4/532	76/18903	0.166035455761425	0.450372465254544	0.380544368197836	FLT1/DLL4/PPARG/CAV2	4
GO:0010822	GO:0010822	positive regulation of mitochondrion organization	4/532	76/18903	0.166035455761425	0.450372465254544	0.380544368197836	BBC3/BIK/HRK/PMAIP1	4
GO:0051339	GO:0051339	regulation of lyase activity	4/532	76/18903	0.166035455761425	0.450372465254544	0.380544368197836	GABBR2/CACNA1D/NPFFR2/GIPR	4
GO:0060070	GO:0060070	canonical Wnt signaling pathway	12/532	310/18903	0.166408158621976	0.450822351419013	0.380924501663859	TPBGL/BICC1/AMER3/WNT6/WNT10A/DDIT3/SFRP5/SHH/GPC5/NKX2-5/WNT8B/NR4A2	12
GO:1904951	GO:1904951	positive regulation of establishment of protein localization	12/532	310/18903	0.166408158621976	0.450822351419013	0.380924501663859	PRNP/BBC3/ABCG1/TMEM30B/TGFB3/SFN/ANO1/SHH/PPARG/CFTR/GIPR/PTGS2	12
GO:0051260	GO:0051260	protein homooligomerization	8/532	190/18903	0.16825221886257	0.455535044734127	0.384906514416564	PRNP/KCNA2/KCNA1/KCNB2/KCNJ2/ALDH1A3/KCNC1/PRF1	8
GO:0003333	GO:0003333	amino acid transmembrane transport	5/532	104/18903	0.169576857759693	0.4582675281925	0.387215339381451	SLC38A8/SLC32A1/SLC66A1L/SLC43A2/SLC6A13	5
GO:0042100	GO:0042100	B cell proliferation	5/532	104/18903	0.169576857759693	0.4582675281925	0.387215339381451	CDKN1A/VAV3/CLCF1/CR2/IFNE	5
GO:0051963	GO:0051963	regulation of synapse assembly	5/532	104/18903	0.169576857759693	0.4582675281925	0.387215339381451	CLSTN2/GRID2/RAB17/SIX1/ABI3	5
GO:0031279	GO:0031279	regulation of cyclase activity	4/532	77/18903	0.171526155594251	0.462355561773034	0.390669542904299	GABBR2/CACNA1D/NPFFR2/GIPR	4
GO:0043297	GO:0043297	apical junction assembly	4/532	77/18903	0.171526155594251	0.462355561773034	0.390669542904299	EPHA2/CLDN4/PRKCH/FRMPD2	4
GO:1903036	GO:1903036	positive regulation of response to wounding	4/532	77/18903	0.171526155594251	0.462355561773034	0.390669542904299	SERPINE1/DMTN/CLDN4/THBD	4
GO:2001233	GO:2001233	regulation of apoptotic signaling pathway	14/532	374/18903	0.171712490811849	0.462355561773034	0.390669542904299	BBC3/MAPK8IP2/SERPINE1/TIMP3/CX3CL1/COL2A1/NKX3-1/PMAIP1/DDIT3/MSX1/EYA4/NR4A2/G0S2/PTGS2	14
GO:0022602	GO:0022602	ovulation cycle process	3/532	51/18903	0.172892765700859	0.462355561773034	0.390669542904299	PDGFRA/SLIT2/TGFB3	3
GO:0030225	GO:0030225	macrophage differentiation	3/532	51/18903	0.172892765700859	0.462355561773034	0.390669542904299	GATA2/LIF/GAB3	3
GO:0030850	GO:0030850	prostate gland development	3/532	51/18903	0.172892765700859	0.462355561773034	0.390669542904299	CYP7B1/NKX3-1/SHH	3
GO:0035315	GO:0035315	hair cell differentiation	3/532	51/18903	0.172892765700859	0.462355561773034	0.390669542904299	MCOLN3/TMEM132E/MYO7A	3
GO:0043277	GO:0043277	apoptotic cell clearance	3/532	51/18903	0.172892765700859	0.462355561773034	0.390669542904299	XKR7/XKR4/PEAR1	3
GO:0060425	GO:0060425	lung morphogenesis	3/532	51/18903	0.172892765700859	0.462355561773034	0.390669542904299	SPRY2/LIF/SHH	3
GO:0060688	GO:0060688	regulation of morphogenesis of a branching structure	3/532	51/18903	0.172892765700859	0.462355561773034	0.390669542904299	SIX1/SHH/TACSTD2	3
GO:0097720	GO:0097720	calcineurin-mediated signaling	3/532	51/18903	0.172892765700859	0.462355561773034	0.390669542904299	PRNP/NR5A2/LMCD1	3
GO:0101023	GO:0101023	vascular endothelial cell proliferation	3/532	51/18903	0.172892765700859	0.462355561773034	0.390669542904299	FLT1/IGF2/PPARG	3
GO:1900047	GO:1900047	negative regulation of hemostasis	3/532	51/18903	0.172892765700859	0.462355561773034	0.390669542904299	PDGFRA/SERPINE1/THBD	3
GO:1901799	GO:1901799	negative regulation of proteasomal protein catabolic process	3/532	51/18903	0.172892765700859	0.462355561773034	0.390669542904299	MAP1A/SHH/LAMP3	3
GO:1903793	GO:1903793	positive regulation of anion transport	3/532	51/18903	0.172892765700859	0.462355561773034	0.390669542904299	PTAFR/CFTR/ABCB1	3
GO:1905562	GO:1905562	regulation of vascular endothelial cell proliferation	3/532	51/18903	0.172892765700859	0.462355561773034	0.390669542904299	FLT1/IGF2/PPARG	3
GO:0098742	GO:0098742	cell-cell adhesion via plasma-membrane adhesion molecules	11/532	282/18903	0.173422520070731	0.463487900054148	0.391626317549768	CDH10/PCDH8/SCARF2/CLSTN2/NEXN/GRID2/CDH15/CX3CL1/CLDN4/NECTIN4/JAML	11
GO:0002418	GO:0002418	immune response to tumor cell	2/532	27/18903	0.175536379214325	0.464862136692127	0.392787485368627	CD274/PRF1	2
GO:0006817	GO:0006817	phosphate ion transport	2/532	27/18903	0.175536379214325	0.464862136692127	0.392787485368627	SLC34A3/ADAMTS8	2
GO:0007350	GO:0007350	blastoderm segmentation	2/532	27/18903	0.175536379214325	0.464862136692127	0.392787485368627	SHH/TDGF1	2
GO:0010875	GO:0010875	positive regulation of cholesterol efflux	2/532	27/18903	0.175536379214325	0.464862136692127	0.392787485368627	ABCG1/PPARG	2
GO:0031954	GO:0031954	positive regulation of protein autophosphorylation	2/532	27/18903	0.175536379214325	0.464862136692127	0.392787485368627	PDGFC/ACE	2
GO:0033081	GO:0033081	regulation of T cell differentiation in thymus	2/532	27/18903	0.175536379214325	0.464862136692127	0.392787485368627	FOXJ1/SHH	2
GO:0035774	GO:0035774	positive regulation of insulin secretion involved in cellular response to glucose stimulus	2/532	27/18903	0.175536379214325	0.464862136692127	0.392787485368627	ANO1/CFTR	2
GO:0035929	GO:0035929	steroid hormone secretion	2/532	27/18903	0.175536379214325	0.464862136692127	0.392787485368627	SPP1/NKX3-1	2
GO:0042501	GO:0042501	serine phosphorylation of STAT protein	2/532	27/18903	0.175536379214325	0.464862136692127	0.392787485368627	LIF/IFNE	2
GO:0042730	GO:0042730	fibrinolysis	2/532	27/18903	0.175536379214325	0.464862136692127	0.392787485368627	SERPINE1/THBD	2
GO:0044342	GO:0044342	type B pancreatic cell proliferation	2/532	27/18903	0.175536379214325	0.464862136692127	0.392787485368627	IGFBP5/IGFBP3	2
GO:0045745	GO:0045745	positive regulation of G protein-coupled receptor signaling pathway	2/532	27/18903	0.175536379214325	0.464862136692127	0.392787485368627	MRAP2/ACP3	2
GO:0048520	GO:0048520	positive regulation of behavior	2/532	27/18903	0.175536379214325	0.464862136692127	0.392787485368627	PENK/STRA6	2
GO:1904376	GO:1904376	negative regulation of protein localization to cell periphery	2/532	27/18903	0.175536379214325	0.464862136692127	0.392787485368627	MRAP2/ABI3	2
GO:1904861	GO:1904861	excitatory synapse assembly	2/532	27/18903	0.175536379214325	0.464862136692127	0.392787485368627	GRID2/ABI3	2
GO:0050863	GO:0050863	regulation of T cell activation	14/532	376/18903	0.176502222857831	0.466962066419619	0.394561831033735	PRNP/SMARCA2/RIPOR2/KITLG/FOXJ1/PAG1/SPN/PRDM1/CD83/SYK/IGF2/SHH/ICOSLG/CD274	14
GO:0006022	GO:0006022	aminoglycan metabolic process	6/532	134/18903	0.176965545361288	0.466962066419619	0.394561831033735	HAS3/SMPD3/GALNT5/CHSY3/CSGALNACT1/FOXC1	6
GO:0034637	GO:0034637	cellular carbohydrate biosynthetic process	4/532	78/18903	0.177079214450936	0.466962066419619	0.394561831033735	PPP1R3D/HAS3/CSGALNACT1/IGF2	4
GO:0043154	GO:0043154	negative regulation of cysteine-type endopeptidase activity involved in apoptotic process	4/532	78/18903	0.177079214450936	0.466962066419619	0.394561831033735	SERPINB9/SFN/LAMP3/PTGS2	4
GO:0061045	GO:0061045	negative regulation of wound healing	4/532	78/18903	0.177079214450936	0.466962066419619	0.394561831033735	PDGFRA/SERPINE1/AJAP1/THBD	4
GO:0090049	GO:0090049	regulation of cell migration involved in sprouting angiogenesis	4/532	78/18903	0.177079214450936	0.466962066419619	0.394561831033735	PLK2/GATA2/DLL4/PTGS2	4
GO:0140115	GO:0140115	export across plasma membrane	4/532	78/18903	0.177079214450936	0.466962066419619	0.394561831033735	KCNA2/SLC4A4/SLC40A1/ABCB1	4
GO:1903037	GO:1903037	regulation of leukocyte cell-cell adhesion	14/532	377/18903	0.178921849004815	0.471535876548966	0.398426493774485	PRNP/SMARCA2/RIPOR2/KITLG/FOXJ1/PAG1/SPN/CD83/PTAFR/SYK/IGF2/SHH/ICOSLG/CD274	14
GO:0006636	GO:0006636	unsaturated fatty acid biosynthetic process	3/532	52/18903	0.179913266696918	0.472719668192806	0.39942674418484	SCD5/PLA2G4F/PTGS2	3
GO:0010043	GO:0010043	response to zinc ion	3/532	52/18903	0.179913266696918	0.472719668192806	0.39942674418484	SLC30A4/SLC30A2/KCNK3	3
GO:0021872	GO:0021872	forebrain generation of neurons	3/532	52/18903	0.179913266696918	0.472719668192806	0.39942674418484	GATA2/FEZF2/GBX2	3
GO:0035176	GO:0035176	social behavior	3/532	52/18903	0.179913266696918	0.472719668192806	0.39942674418484	MAPK8IP2/NPAS4/TBX1	3
GO:0043303	GO:0043303	mast cell degranulation	3/532	52/18903	0.179913266696918	0.472719668192806	0.39942674418484	GATA2/VAMP8/SYK	3
GO:0021915	GO:0021915	neural tube development	7/532	164/18903	0.180560542189501	0.473849129081299	0.400381087563653	EPHA2/ADM/GRHL3/SEMA3C/SHH/DLC1/GBX2	7
GO:0051100	GO:0051100	negative regulation of binding	7/532	164/18903	0.180560542189501	0.473849129081299	0.400381087563653	CDKN1A/WFIKKN2/DDIT3/ACE/MSX1/HEY1/MYOD1	7
GO:0072659	GO:0072659	protein localization to plasma membrane	11/532	285/18903	0.181827908935275	0.476887999427716	0.402948795594736	PRNP/EPHA2/VAMP8/ANK1/FYB2/MRAP2/PRKCH/SCN3B/KCNB2/ABI3/VAMP5	11
GO:0043299	GO:0043299	leukocyte degranulation	4/532	79/18903	0.182692414483701	0.478867248788004	0.404621171806481	GATA2/VAMP8/PTAFR/SYK	4
GO:0051494	GO:0051494	negative regulation of cytoskeleton organization	7/532	165/18903	0.184352299601418	0.482927688679436	0.408052059909768	DMTN/SLIT2/DNAI3/ARHGAP6/DLC1/TACSTD2/KANK4	7
GO:0000303	GO:0000303	response to superoxide	2/532	28/18903	0.185721452994285	0.48418649138881	0.409115691278648	NQO1/FBLN5	2
GO:0002052	GO:0002052	positive regulation of neuroblast proliferation	2/532	28/18903	0.185721452994285	0.48418649138881	0.409115691278648	CX3CL1/SHH	2
GO:0002675	GO:0002675	positive regulation of acute inflammatory response	2/532	28/18903	0.185721452994285	0.48418649138881	0.409115691278648	OSMR/PTGS2	2
GO:0003416	GO:0003416	endochondral bone growth	2/532	28/18903	0.185721452994285	0.48418649138881	0.409115691278648	CER1/NPPC	2
GO:0006829	GO:0006829	zinc ion transport	2/532	28/18903	0.185721452994285	0.48418649138881	0.409115691278648	SLC30A4/SLC30A2	2
GO:0051647	GO:0051647	nucleus localization	2/532	28/18903	0.185721452994285	0.48418649138881	0.409115691278648	SYNE3/TRIM58	2
GO:0090382	GO:0090382	phagosome maturation	2/532	28/18903	0.185721452994285	0.48418649138881	0.409115691278648	MYO7A/RAB7B	2
GO:1903779	GO:1903779	regulation of cardiac conduction	2/532	28/18903	0.185721452994285	0.48418649138881	0.409115691278648	RYR2/NKX2-5	2
GO:0010874	GO:0010874	regulation of cholesterol efflux	3/532	53/18903	0.187009696807776	0.486381425050772	0.410970310972495	ABCG1/SHH/PPARG	3
GO:0015804	GO:0015804	neutral amino acid transport	3/532	53/18903	0.187009696807776	0.486381425050772	0.410970310972495	SLC6A17/SLC32A1/SLC43A2	3
GO:0046638	GO:0046638	positive regulation of alpha-beta T cell differentiation	3/532	53/18903	0.187009696807776	0.486381425050772	0.410970310972495	CD83/SYK/SHH	3
GO:0051155	GO:0051155	positive regulation of striated muscle cell differentiation	3/532	53/18903	0.187009696807776	0.486381425050772	0.410970310972495	SHH/TBX1/MYOD1	3
GO:0051250	GO:0051250	negative regulation of lymphocyte activation	7/532	166/18903	0.188176896048429	0.487826200328633	0.412191080752439	PRNP/RIPOR2/FOXJ1/PAG1/SPN/SHH/CD274	7
GO:0071230	GO:0071230	cellular response to amino acid stimulus	4/532	80/18903	0.188363526890705	0.487826200328633	0.412191080752439	PDGFRA/PDGFC/NEURL1/SIX1	4
GO:0007631	GO:0007631	feeding behavior	5/532	108/18903	0.188572412836372	0.487826200328633	0.412191080752439	GDF15/NMU/MRAP2/ACE/STRA6	5
GO:0008637	GO:0008637	apoptotic mitochondrial changes	5/532	108/18903	0.188572412836372	0.487826200328633	0.412191080752439	BBC3/BIK/HRK/PMAIP1/SFN	5
GO:0044106	GO:0044106	cellular amine metabolic process	5/532	108/18903	0.188572412836372	0.487826200328633	0.412191080752439	NAAA/EPAS1/AOC1/NR4A2/SULT1A2	5
GO:0061387	GO:0061387	regulation of extent of cell growth	5/532	108/18903	0.188572412836372	0.487826200328633	0.412191080752439	SEMA3C/KIAA0319/SPP1/PLXNA4/ISLR2	5
GO:0071867	GO:0071867	response to monoamine	5/532	108/18903	0.188572412836372	0.487826200328633	0.412191080752439	RYR2/CHRM4/PENK/HRH1/CAV2	5
GO:0071869	GO:0071869	response to catecholamine	5/532	108/18903	0.188572412836372	0.487826200328633	0.412191080752439	RYR2/CHRM4/PENK/HRH1/CAV2	5
GO:0090398	GO:0090398	cellular senescence	5/532	108/18903	0.188572412836372	0.487826200328633	0.412191080752439	CDKN1A/PLK2/MAPK11/MAP3K5/ABI3	5
GO:0061041	GO:0061041	regulation of wound healing	6/532	137/18903	0.189613989668094	0.490229763323383	0.41422198279869	PDGFRA/SERPINE1/DMTN/AJAP1/CLDN4/THBD	6
GO:0006898	GO:0006898	receptor-mediated endocytosis	10/532	257/18903	0.189808981888495	0.490443006551244	0.414402163683801	SERPINE1/DNM3/ADM/CACNG4/SYK/SNAP25/CXCR2/LRP1B/GSG1L/CAV2	10
GO:0007159	GO:0007159	leukocyte cell-cell adhesion	15/532	414/18903	0.192279066690211	0.496531073283548	0.419546304782395	PRNP/SMARCA2/RIPOR2/KITLG/FOXJ1/PAG1/SPN/CD83/PTAFR/SYK/IGF2/SHH/ICOSLG/LRG1/CD274	15
GO:0001708	GO:0001708	cell fate specification	5/532	109/18903	0.193437136630213	0.49813881353329	0.420904772594628	TBX10/SOX18/SIX1/SHH/TBX1	5
GO:0042116	GO:0042116	macrophage activation	5/532	109/18903	0.193437136630213	0.49813881353329	0.420904772594628	DYSF/SPHK1/CX3CL1/SYK/C5AR1	5
GO:0000380	GO:0000380	alternative mRNA splicing, via spliceosome	4/532	81/18903	0.194090314662014	0.49813881353329	0.420904772594628	CELF6/CELF3/RBM20/MYOD1	4
GO:0072332	GO:0072332	intrinsic apoptotic signaling pathway by p53 class mediator	4/532	81/18903	0.194090314662014	0.49813881353329	0.420904772594628	CDKN1A/PHLDA3/PMAIP1/MSX1	4
GO:0002279	GO:0002279	mast cell activation involved in immune response	3/532	54/18903	0.194177456615582	0.49813881353329	0.420904772594628	GATA2/VAMP8/SYK	3
GO:0030857	GO:0030857	negative regulation of epithelial cell differentiation	3/532	54/18903	0.194177456615582	0.49813881353329	0.420904772594628	SPRY2/SPRED3/OSR1	3
GO:0045744	GO:0045744	negative regulation of G protein-coupled receptor signaling pathway	3/532	54/18903	0.194177456615582	0.49813881353329	0.420904772594628	ADM/MRAP2/GIPR	3
GO:0045778	GO:0045778	positive regulation of ossification	3/532	54/18903	0.194177456615582	0.49813881353329	0.420904772594628	TGFB3/VDR/OSR1	3
GO:0050819	GO:0050819	negative regulation of coagulation	3/532	54/18903	0.194177456615582	0.49813881353329	0.420904772594628	PDGFRA/SERPINE1/THBD	3
GO:0051703	GO:0051703	biological process involved in intraspecies interaction between organisms	3/532	54/18903	0.194177456615582	0.49813881353329	0.420904772594628	MAPK8IP2/NPAS4/TBX1	3
GO:0061900	GO:0061900	glial cell activation	3/532	54/18903	0.194177456615582	0.49813881353329	0.420904772594628	SPHK1/CX3CL1/C5AR1	3
GO:0007018	GO:0007018	microtubule-based movement	15/532	415/18903	0.194700339115991	0.49813881353329	0.420904772594628	KIF19/BICDL1/NEFL/QRICH2/MAP1A/FMN2/NEFH/CELF3/DNAI3/NEURL1/TRIM58/DYNLT5/DYNLT4/TAC4/ROPN1L	15
GO:0002695	GO:0002695	negative regulation of leukocyte activation	8/532	198/18903	0.19598498852535	0.49813881353329	0.420904772594628	PRNP/RIPOR2/FOXJ1/PAG1/SPN/CX3CL1/SHH/CD274	8
GO:0000305	GO:0000305	response to oxygen radical	2/532	29/18903	0.195987167976507	0.49813881353329	0.420904772594628	NQO1/FBLN5	2
GO:0003209	GO:0003209	cardiac atrium morphogenesis	2/532	29/18903	0.195987167976507	0.49813881353329	0.420904772594628	DLL4/NKX2-5	2
GO:0010955	GO:0010955	negative regulation of protein processing	2/532	29/18903	0.195987167976507	0.49813881353329	0.420904772594628	PRNP/SERPINE1	2
GO:0031571	GO:0031571	mitotic G1 DNA damage checkpoint signaling	2/532	29/18903	0.195987167976507	0.49813881353329	0.420904772594628	CDKN1A/PLK2	2
GO:0042104	GO:0042104	positive regulation of activated T cell proliferation	2/532	29/18903	0.195987167976507	0.49813881353329	0.420904772594628	IGF2/ICOSLG	2
GO:0043153	GO:0043153	entrainment of circadian clock by photoperiod	2/532	29/18903	0.195987167976507	0.49813881353329	0.420904772594628	FBXL21P/FBXL8	2
GO:0060441	GO:0060441	epithelial tube branching involved in lung morphogenesis	2/532	29/18903	0.195987167976507	0.49813881353329	0.420904772594628	SPRY2/SHH	2
GO:0090025	GO:0090025	regulation of monocyte chemotaxis	2/532	29/18903	0.195987167976507	0.49813881353329	0.420904772594628	SERPINE1/SLIT2	2
GO:0095500	GO:0095500	acetylcholine receptor signaling pathway	2/532	29/18903	0.195987167976507	0.49813881353329	0.420904772594628	CHRND/CHRM4	2
GO:0097254	GO:0097254	renal tubular secretion	2/532	29/18903	0.195987167976507	0.49813881353329	0.420904772594628	ATP6V1B1/ACE	2
GO:0099068	GO:0099068	postsynapse assembly	2/532	29/18903	0.195987167976507	0.49813881353329	0.420904772594628	GRID2/ABI3	2
GO:0099623	GO:0099623	regulation of cardiac muscle cell membrane repolarization	2/532	29/18903	0.195987167976507	0.49813881353329	0.420904772594628	SCN5A/CACNA1D	2
GO:0099625	GO:0099625	ventricular cardiac muscle cell membrane repolarization	2/532	29/18903	0.195987167976507	0.49813881353329	0.420904772594628	SCN5A/KCNJ8	2
GO:1903318	GO:1903318	negative regulation of protein maturation	2/532	29/18903	0.195987167976507	0.49813881353329	0.420904772594628	PRNP/SERPINE1	2
GO:0008203	GO:0008203	cholesterol metabolic process	6/532	139/18903	0.19823463625078	0.502375574599881	0.424484644118034	FDXR/SMPD1/ABCG1/CYP7B1/FGF1/CFTR	6
GO:0008277	GO:0008277	regulation of G protein-coupled receptor signaling pathway	6/532	139/18903	0.19823463625078	0.502375574599881	0.424484644118034	RGS16/ADM/MRAP2/FRMPD1/GIPR/ACP3	6
GO:0050852	GO:0050852	T cell receptor signaling pathway	6/532	139/18903	0.19823463625078	0.502375574599881	0.424484644118034	PRNP/FYB2/TEC/ICOSLG/CD3G/CD8A	6
GO:0072175	GO:0072175	epithelial tube formation	6/532	139/18903	0.19823463625078	0.502375574599881	0.424484644118034	ADM/GRHL3/WNT6/SIX1/DLC1/OSR1	6
GO:0005976	GO:0005976	polysaccharide metabolic process	5/532	110/18903	0.19834557556467	0.502375574599881	0.424484644118034	PPP1R3D/HAS3/SMPD3/CSGALNACT1/IGF2	5
GO:0006766	GO:0006766	vitamin metabolic process	5/532	110/18903	0.19834557556467	0.502375574599881	0.424484644118034	NQO1/LRAT/SLC52A1/CYP1A1/ACP3	5
GO:0048708	GO:0048708	astrocyte differentiation	4/532	82/18903	0.199870535226708	0.50506415249462	0.426756370866972	LIF/CLCF1/SHH/C5AR1	4
GO:0051149	GO:0051149	positive regulation of muscle cell differentiation	4/532	82/18903	0.199870535226708	0.50506415249462	0.426756370866972	MAPK11/SHH/TBX1/MYOD1	4
GO:0051279	GO:0051279	regulation of release of sequestered calcium ion into cytosol	4/532	82/18903	0.199870535226708	0.50506415249462	0.426756370866972	RYR2/TMEM38B/CX3CL1/JPH2	4
GO:0060395	GO:0060395	SMAD protein signal transduction	4/532	82/18903	0.199870535226708	0.50506415249462	0.426756370866972	GDF15/KIAA0319/TGFB3/PPARG	4
GO:0006584	GO:0006584	catecholamine metabolic process	3/532	55/18903	0.201411998156927	0.50719520506415	0.428557013926289	EPAS1/NR4A2/SULT1A2	3
GO:0009712	GO:0009712	catechol-containing compound metabolic process	3/532	55/18903	0.201411998156927	0.50719520506415	0.428557013926289	EPAS1/NR4A2/SULT1A2	3
GO:0031103	GO:0031103	axon regeneration	3/532	55/18903	0.201411998156927	0.50719520506415	0.428557013926289	NEFL/KIAA0319/SPP1	3
GO:0060632	GO:0060632	regulation of microtubule-based movement	3/532	55/18903	0.201411998156927	0.50719520506415	0.428557013926289	NEFH/TRIM58/TAC4	3
GO:2000179	GO:2000179	positive regulation of neural precursor cell proliferation	3/532	55/18903	0.201411998156927	0.50719520506415	0.428557013926289	CX3CL1/DLL4/SHH	3
GO:2000648	GO:2000648	positive regulation of stem cell proliferation	3/532	55/18903	0.201411998156927	0.50719520506415	0.428557013926289	KITLG/EPCAM/RUNX2	3
GO:0006470	GO:0006470	protein dephosphorylation	10/532	261/18903	0.202247525512285	0.509005175351069	0.430086356975499	PPP1R1B/DUSP5/SMPD1/DUSP6/PPP1R16B/DUSP15/DUSP2/TNS2/PTPRE/DLC1	10
GO:0001676	GO:0001676	long-chain fatty acid metabolic process	5/532	111/18903	0.203296400296402	0.510172140985617	0.43107239016884	EPHX1/CYP1B1/ACSL1/CYP1A1/PTGS2	5
GO:0030510	GO:0030510	regulation of BMP signaling pathway	5/532	111/18903	0.203296400296402	0.510172140985617	0.43107239016884	CER1/MSX1/SFRP5/VWC2/PPARG	5
GO:0031532	GO:0031532	actin cytoskeleton reorganization	5/532	111/18903	0.203296400296402	0.510172140985617	0.43107239016884	CDC42BPG/PDGFRA/DMTN/THSD7A/ABI3	5
GO:0071347	GO:0071347	cellular response to interleukin-1	5/532	111/18903	0.203296400296402	0.510172140985617	0.43107239016884	MAPK11/CX3CL1/IL1R1/NKX3-1/KLF2	5
GO:0120034	GO:0120034	positive regulation of plasma membrane bounded cell projection assembly	5/532	111/18903	0.203296400296402	0.510172140985617	0.43107239016884	EPS8L2/RIPOR2/DNM3/NEURL1/TGFB3	5
GO:1903829	GO:1903829	positive regulation of protein localization	16/532	451/18903	0.204700008581805	0.51303651868491	0.433492659803311	PRNP/EPHA2/BBC3/ABCG1/MAP1A/LIF/TMEM30B/TGFB3/PRKCH/SFN/ANO1/SHH/PPARG/CFTR/GIPR/PTGS2	16
GO:0031669	GO:0031669	cellular response to nutrient levels	9/532	231/18903	0.20487621631365	0.51303651868491	0.433492659803311	CDKN1A/KLF10/PMAIP1/MAP3K5/PENK/VDR/AOC1/MYOD1/NIM1K	9
GO:0001556	GO:0001556	oocyte maturation	2/532	30/18903	0.206320949129307	0.51303651868491	0.433492659803311	PDE3A/NPPC	2
GO:0001778	GO:0001778	plasma membrane repair	2/532	30/18903	0.206320949129307	0.51303651868491	0.433492659803311	SMPD1/DYSF	2
GO:0001975	GO:0001975	response to amphetamine	2/532	30/18903	0.206320949129307	0.51303651868491	0.433492659803311	PPP1R1B/NR4A2	2
GO:0002474	GO:0002474	antigen processing and presentation of peptide antigen via MHC class I	2/532	30/18903	0.206320949129307	0.51303651868491	0.433492659803311	ACE/TAPBP	2
GO:0005979	GO:0005979	regulation of glycogen biosynthetic process	2/532	30/18903	0.206320949129307	0.51303651868491	0.433492659803311	PPP1R3D/IGF2	2
GO:0007271	GO:0007271	synaptic transmission, cholinergic	2/532	30/18903	0.206320949129307	0.51303651868491	0.433492659803311	NQO1/CHRNB4	2
GO:0008299	GO:0008299	isoprenoid biosynthetic process	2/532	30/18903	0.206320949129307	0.51303651868491	0.433492659803311	ALDH1A3/CYP1A1	2
GO:0010962	GO:0010962	regulation of glucan biosynthetic process	2/532	30/18903	0.206320949129307	0.51303651868491	0.433492659803311	PPP1R3D/IGF2	2
GO:0021522	GO:0021522	spinal cord motor neuron differentiation	2/532	30/18903	0.206320949129307	0.51303651868491	0.433492659803311	MDGA2/SHH	2
GO:0030204	GO:0030204	chondroitin sulfate metabolic process	2/532	30/18903	0.206320949129307	0.51303651868491	0.433492659803311	CHSY3/CSGALNACT1	2
GO:0044819	GO:0044819	mitotic G1/S transition checkpoint signaling	2/532	30/18903	0.206320949129307	0.51303651868491	0.433492659803311	CDKN1A/PLK2	2
GO:0060292	GO:0060292	long-term synaptic depression	2/532	30/18903	0.206320949129307	0.51303651868491	0.433492659803311	PLK2/GRID2	2
GO:0090330	GO:0090330	regulation of platelet aggregation	2/532	30/18903	0.206320949129307	0.51303651868491	0.433492659803311	DMTN/SYK	2
GO:1901798	GO:1901798	positive regulation of signal transduction by p53 class mediator	2/532	30/18903	0.206320949129307	0.51303651868491	0.433492659803311	PMAIP1/MSX1	2
GO:0045785	GO:0045785	positive regulation of cell adhesion	17/532	484/18903	0.206895006131719	0.513898091702438	0.434220650044513	SMARCA2/DOCK5/KITLG/LIF/PLEKHA2/DMTN/CX3CL1/NPNT/CD83/VAV3/PTAFR/SYK/IGF2/VWC2/SHH/ICOSLG/CD274	17
GO:0090090	GO:0090090	negative regulation of canonical Wnt signaling pathway	6/532	141/18903	0.206997857814736	0.513898091702438	0.434220650044513	TPBGL/BICC1/DDIT3/SFRP5/SHH/NKX2-5	6
GO:0006875	GO:0006875	cellular metal ion homeostasis	15/532	420/18903	0.207021117006075	0.513898091702438	0.434220650044513	PRNP/RYR2/MCOLN3/TMEM38B/CX3CL1/SLC30A4/JPH2/DDIT3/SLC30A2/PTH1R/KCNJ2/VDR/HPX/CAV2/SLC40A1	15
GO:0046661	GO:0046661	male sex differentiation	7/532	171/18903	0.207771214784703	0.51546654823365	0.435545924890919	KITLG/PDGFRA/BIK/CYP1B1/NKX3-1/ACE/SHH	7
GO:0043473	GO:0043473	pigmentation	5/532	112/18903	0.208288272122694	0.515737975601123	0.435775268743031	KITLG/MYO7A/RAB17/BACE2/MITF	5
GO:0016311	GO:0016311	dephosphorylation	13/532	357/18903	0.208433553695329	0.515737975601123	0.435775268743031	PPP1R1B/DUSP5/SMPD1/DUSP6/PPP1R16B/DUSP15/DUSP2/TNS2/INPP1/NPNT/PTPRE/DLC1/ACP3	13
GO:0002707	GO:0002707	negative regulation of lymphocyte mediated immunity	3/532	56/18903	0.208708829768383	0.515737975601123	0.435775268743031	FOXJ1/SERPINB9/CR2	3
GO:0010718	GO:0010718	positive regulation of epithelial to mesenchymal transition	3/532	56/18903	0.208708829768383	0.515737975601123	0.435775268743031	TGFB3/FOXC1/LRG1	3
GO:0042733	GO:0042733	embryonic digit morphogenesis	3/532	56/18903	0.208708829768383	0.515737975601123	0.435775268743031	MSX1/SHH/OSR1	3
GO:0043331	GO:0043331	response to dsRNA	3/532	56/18903	0.208708829768383	0.515737975601123	0.435775268743031	KCNJ8/PMAIP1/IFNE	3
GO:0043551	GO:0043551	regulation of phosphatidylinositol 3-kinase activity	3/532	56/18903	0.208708829768383	0.515737975601123	0.435775268743031	FLT1/PDGFRA/VAV3	3
GO:0043434	GO:0043434	response to peptide hormone	15/532	421/18903	0.209527264179066	0.517467050740253	0.437236259050277	VGF/BTG2/IGFBP5/GDF15/NEFL/ADM/TNS2/CYP1B1/GHR/PTPRE/IGF2/PPARG/NR4A2/CAV2/PTGS2	15
GO:0010977	GO:0010977	negative regulation of neuron projection development	6/532	142/18903	0.211430714895672	0.521066220418371	0.44027739468103	DNM3/SEMA3C/SLIT2/KIAA0319/SPP1/ZNF365	6
GO:0035107	GO:0035107	appendage morphogenesis	6/532	142/18903	0.211430714895672	0.521066220418371	0.44027739468103	SEMA3C/COL2A1/MSX1/SHH/RUNX2/OSR1	6
GO:0035108	GO:0035108	limb morphogenesis	6/532	142/18903	0.211430714895672	0.521066220418371	0.44027739468103	SEMA3C/COL2A1/MSX1/SHH/RUNX2/OSR1	6
GO:0031424	GO:0031424	keratinization	4/532	84/18903	0.211582291842284	0.521066220418371	0.44027739468103	PPL/SFN/CDSN/KRT80	4
GO:0051899	GO:0051899	membrane depolarization	4/532	84/18903	0.211582291842284	0.521066220418371	0.44027739468103	SCN5A/CACNA1D/SCN3B/KCNJ2	4
GO:0007015	GO:0007015	actin filament organization	16/532	454/18903	0.211943302736041	0.521327307208716	0.440498001213049	ACTA1/MYO7A/FMN2/DMTN/CX3CL1/SLIT2/DNAI3/ARHGAP6/TGFB3/ERMN/SYNPO2/MICAL2/DLC1/TACSTD2/LCP1/KANK4	16
GO:0051090	GO:0051090	regulation of DNA-binding transcription factor activity	16/532	454/18903	0.211943302736041	0.521327307208716	0.440498001213049	PRNP/FOXJ1/SPHK1/CX3CL1/CYP1B1/TRADD/SYK/RAB7B/NKX3-1/DDIT3/RELN/PRKCH/SFRP5/SHH/FOSL1/PPARG	16
GO:0001558	GO:0001558	regulation of cell growth	15/532	422/18903	0.212047101555644	0.521327307208716	0.440498001213049	CDKN1A/IGFBP5/SMARCA2/IGFBP3/SPHK1/SEMA3C/SLIT2/KIAA0319/KAZALD1/SPP1/PLXNA4/SFN/MSX1/FBLN5/ISLR2	15
GO:0030534	GO:0030534	adult behavior	6/532	143/18903	0.215896535683112	0.52802831265734	0.446160047811071	PPP1R1B/ATP6V1B1/CHRNB4/LGI4/GLRB/NR4A2	6
GO:0055076	GO:0055076	transition metal ion homeostasis	6/532	143/18903	0.215896535683112	0.52802831265734	0.446160047811071	PRNP/SLC30A4/EPAS1/SLC30A2/HPX/SLC40A1	6
GO:0043113	GO:0043113	receptor clustering	3/532	57/18903	0.216063520505768	0.52802831265734	0.446160047811071	FRRS1L/GLRB/RELN	3
GO:0048168	GO:0048168	regulation of neuronal synaptic plasticity	3/532	57/18903	0.216063520505768	0.52802831265734	0.446160047811071	VGF/NEURL1/CAMK2B	3
GO:0051932	GO:0051932	synaptic transmission, GABAergic	3/532	57/18903	0.216063520505768	0.52802831265734	0.446160047811071	GABBR2/GABRG1/NPAS4	3
GO:0061756	GO:0061756	leukocyte adhesion to vascular endothelial cell	3/532	57/18903	0.216063520505768	0.52802831265734	0.446160047811071	SPN/PTAFR/LRG1	3
GO:0002237	GO:0002237	response to molecule of bacterial origin	13/532	360/18903	0.216683233820035	0.52802831265734	0.446160047811071	SERPINE1/ADM/CX3CL1/KCNJ8/PTAFR/ACE/PENK/THBD/C5AR1/CD274/CYP1A1/IL10RA/PTGS2	13
GO:0002507	GO:0002507	tolerance induction	2/532	31/18903	0.216710862891485	0.52802831265734	0.446160047811071	FOXJ1/CD274	2
GO:0010039	GO:0010039	response to iron ion	2/532	31/18903	0.216710862891485	0.52802831265734	0.446160047811071	CYP1A1/SLC40A1	2
GO:0010880	GO:0010880	regulation of release of sequestered calcium ion into cytosol by sarcoplasmic reticulum	2/532	31/18903	0.216710862891485	0.52802831265734	0.446160047811071	RYR2/TMEM38B	2
GO:0035767	GO:0035767	endothelial cell chemotaxis	2/532	31/18903	0.216710862891485	0.52802831265734	0.446160047811071	FGF1/FGF18	2
GO:0040018	GO:0040018	positive regulation of multicellular organism growth	2/532	31/18903	0.216710862891485	0.52802831265734	0.446160047811071	GHR/IGF2	2
GO:0048679	GO:0048679	regulation of axon regeneration	2/532	31/18903	0.216710862891485	0.52802831265734	0.446160047811071	KIAA0319/SPP1	2
GO:0071295	GO:0071295	cellular response to vitamin	2/532	31/18903	0.216710862891485	0.52802831265734	0.446160047811071	PENK/VDR	2
GO:0086011	GO:0086011	membrane repolarization during action potential	2/532	31/18903	0.216710862891485	0.52802831265734	0.446160047811071	KCNJ8/KCNJ2	2
GO:1905145	GO:1905145	cellular response to acetylcholine	2/532	31/18903	0.216710862891485	0.52802831265734	0.446160047811071	CHRND/CHRM4	2
GO:0051453	GO:0051453	regulation of intracellular pH	4/532	85/18903	0.217509337397223	0.529677766320947	0.447553761571822	ATP6V1B1/SLC9A9/SLC4A4/CFTR	4
GO:0030004	GO:0030004	cellular monovalent inorganic cation homeostasis	5/532	114/18903	0.218389762767166	0.531524832999483	0.449114449394524	ATP6V1B1/SLC9A9/SLC4A4/KCNJ2/CFTR	5
GO:0072593	GO:0072593	reactive oxygen species metabolic process	9/532	235/18903	0.218593668634329	0.531724219630045	0.449282922081484	CDKN1A/NQO1/CYP1B1/SYK/PMAIP1/FBLN5/GLS2/NOXO1/CYP1A1	9
GO:0001706	GO:0001706	endoderm formation	3/532	58/18903	0.223471704160356	0.541234431652148	0.457318621207391	DUSP5/DUSP2/MIXL1	3
GO:0006695	GO:0006695	cholesterol biosynthetic process	3/532	58/18903	0.223471704160356	0.541234431652148	0.457318621207391	ABCG1/FGF1/CFTR	3
GO:0048010	GO:0048010	vascular endothelial growth factor receptor signaling pathway	3/532	58/18903	0.223471704160356	0.541234431652148	0.457318621207391	FLT1/FOXC1/FGF18	3
GO:0048016	GO:0048016	inositol phosphate-mediated signaling	3/532	58/18903	0.223471704160356	0.541234431652148	0.457318621207391	PRNP/HRH1/LMCD1	3
GO:0048599	GO:0048599	oocyte development	3/532	58/18903	0.223471704160356	0.541234431652148	0.457318621207391	PDE3A/FOXL2/NPPC	3
GO:1902653	GO:1902653	secondary alcohol biosynthetic process	3/532	58/18903	0.223471704160356	0.541234431652148	0.457318621207391	ABCG1/FGF1/CFTR	3
GO:0001938	GO:0001938	positive regulation of endothelial cell proliferation	5/532	115/18903	0.223496668266544	0.541234431652148	0.457318621207391	PPP1R16B/GATA2/IGF2/LRG1/CAV2	5
GO:0046634	GO:0046634	regulation of alpha-beta T cell activation	5/532	115/18903	0.223496668266544	0.541234431652148	0.457318621207391	PRDM1/CD83/SYK/SHH/CD274	5
GO:0009267	GO:0009267	cellular response to starvation	7/532	175/18903	0.223974496248921	0.542090410410353	0.458041884552426	CDKN1A/KLF10/PMAIP1/MAP3K5/AOC1/MYOD1/NIM1K	7
GO:0001516	GO:0001516	prostaglandin biosynthetic process	2/532	32/18903	0.227145591139687	0.545825596349445	0.461197947773321	PLA2G4F/PTGS2	2
GO:0002862	GO:0002862	negative regulation of inflammatory response to antigenic stimulus	2/532	32/18903	0.227145591139687	0.545825596349445	0.461197947773321	PLK2/SYK	2
GO:0003338	GO:0003338	metanephros morphogenesis	2/532	32/18903	0.227145591139687	0.545825596349445	0.461197947773321	FOXJ1/LIF	2
GO:0006308	GO:0006308	DNA catabolic process	2/532	32/18903	0.227145591139687	0.545825596349445	0.461197947773321	DNASE1L2/FOXL2	2
GO:0010644	GO:0010644	cell communication by electrical coupling	2/532	32/18903	0.227145591139687	0.545825596349445	0.461197947773321	RYR2/KCNA1	2
GO:0034311	GO:0034311	diol metabolic process	2/532	32/18903	0.227145591139687	0.545825596349445	0.461197947773321	SPHK1/NAAA	2
GO:0046457	GO:0046457	prostanoid biosynthetic process	2/532	32/18903	0.227145591139687	0.545825596349445	0.461197947773321	PLA2G4F/PTGS2	2
GO:0048240	GO:0048240	sperm capacitation	2/532	32/18903	0.227145591139687	0.545825596349445	0.461197947773321	CFTR/ROPN1L	2
GO:0051482	GO:0051482	positive regulation of cytosolic calcium ion concentration involved in phospholipase C-activating G protein-coupled signaling pathway	2/532	32/18903	0.227145591139687	0.545825596349445	0.461197947773321	F2RL2/LPAR6	2
GO:0060674	GO:0060674	placenta blood vessel development	2/532	32/18903	0.227145591139687	0.545825596349445	0.461197947773321	HEY1/FOSL1	2
GO:0061036	GO:0061036	positive regulation of cartilage development	2/532	32/18903	0.227145591139687	0.545825596349445	0.461197947773321	FGF18/RUNX2	2
GO:0061037	GO:0061037	negative regulation of cartilage development	2/532	32/18903	0.227145591139687	0.545825596349445	0.461197947773321	CHADL/NKX3-2	2
GO:1902235	GO:1902235	regulation of endoplasmic reticulum stress-induced intrinsic apoptotic signaling pathway	2/532	32/18903	0.227145591139687	0.545825596349445	0.461197947773321	PMAIP1/DDIT3	2
GO:0009895	GO:0009895	negative regulation of catabolic process	12/532	332/18903	0.227503121893089	0.546383530761419	0.46166937712276	NQO1/LZTS1/QRICH2/MAP1A/FMN2/TIMP3/TRAF3IP2/TENT5C/SHH/LAMP3/IL10RA/RBM46	12
GO:0010634	GO:0010634	positive regulation of epithelial cell migration	7/532	176/18903	0.228093213670041	0.546896764789719	0.462103036669257	PLK2/DOCK5/GATA2/FGF1/FGF18/PTGS2/TDGF1	7
GO:0032635	GO:0032635	interleukin-6 production	7/532	176/18903	0.228093213670041	0.546896764789719	0.462103036669257	FOXJ1/CX3CL1/PTAFR/SYK/RAB7B/KLF2/IL6R	7
GO:0032675	GO:0032675	regulation of interleukin-6 production	7/532	176/18903	0.228093213670041	0.546896764789719	0.462103036669257	FOXJ1/CX3CL1/PTAFR/SYK/RAB7B/KLF2/IL6R	7
GO:0016049	GO:0016049	cell growth	17/532	493/18903	0.228297323758776	0.54700233683619	0.462192240274769	CDKN1A/IGFBP5/SMARCA2/IGFBP3/SPHK1/SEMA3C/SLIT2/KIAA0319/KAZALD1/SPP1/PLXNA4/SFN/MSX1/FOXL2/NRN1/FBLN5/ISLR2	17
GO:0001824	GO:0001824	blastocyst development	5/532	116/18903	0.228639196539468	0.54700233683619	0.462192240274769	ELF3/NPM2/FBLL1/RBM46/LPAR6	5
GO:0002065	GO:0002065	columnar/cuboidal epithelial cell differentiation	5/532	116/18903	0.228639196539468	0.54700233683619	0.462192240274769	GATA2/SERPINE1/PRDM1/NR5A2/NKX3-2	5
GO:0046916	GO:0046916	cellular transition metal ion homeostasis	5/532	116/18903	0.228639196539468	0.54700233683619	0.462192240274769	PRNP/SLC30A4/SLC30A2/HPX/SLC40A1	5
GO:0060294	GO:0060294	cilium movement involved in cell motility	6/532	146/18903	0.229482650043128	0.548719073800325	0.46364280538205	QRICH2/CELF3/DNAI3/NEURL1/TAC4/ROPN1L	6
GO:0032956	GO:0032956	regulation of actin cytoskeleton organization	13/532	365/18903	0.230735931840166	0.550667326223122	0.465288990583235	PDGFRA/GRHL3/DMTN/CX3CL1/SLIT2/DNAI3/ARHGAP6/TGFB3/SYNPO2/DLC1/TACSTD2/ABI3/KANK4	13
GO:0002763	GO:0002763	positive regulation of myeloid leukocyte differentiation	3/532	59/18903	0.230929082894211	0.550667326223122	0.465288990583235	KITLG/LIF/KLF10	3
GO:0007566	GO:0007566	embryo implantation	3/532	59/18903	0.230929082894211	0.550667326223122	0.465288990583235	LIF/SPP1/PTGS2	3
GO:0010574	GO:0010574	regulation of vascular endothelial growth factor production	3/532	59/18903	0.230929082894211	0.550667326223122	0.465288990583235	CYP1B1/C5AR1/PTGS2	3
GO:1903078	GO:1903078	positive regulation of protein localization to plasma membrane	3/532	59/18903	0.230929082894211	0.550667326223122	0.465288990583235	PRNP/EPHA2/PRKCH	3
GO:0071887	GO:0071887	leukocyte apoptotic process	5/532	117/18903	0.233815979918635	0.556941160446657	0.470590096811885	KITLG/TRAF3IP2/CXCR2/CD3G/CD274	5
GO:0006865	GO:0006865	amino acid transport	6/532	147/18903	0.234071164473108	0.556941160446657	0.470590096811885	SLC6A17/SLC38A8/SLC32A1/SLC66A1L/SLC43A2/SLC6A13	6
GO:0008584	GO:0008584	male gonad development	6/532	147/18903	0.234071164473108	0.556941160446657	0.470590096811885	KITLG/PDGFRA/BIK/CYP1B1/NKX3-1/ACE	6
GO:0045598	GO:0045598	regulation of fat cell differentiation	6/532	147/18903	0.234071164473108	0.556941160446657	0.470590096811885	GATA2/SIX1/DDIT3/DLK2/PPARG/PTGS2	6
GO:0002443	GO:0002443	leukocyte mediated immunity	16/532	463/18903	0.234347050381421	0.557293394769566	0.47088771888741	FOXJ1/GATA2/VAMP8/C1S/TRAF3IP2/SERPINB9/PTAFR/SYK/IL1R1/CLCF1/ACE/CR2/HPX/PRF1/RAET1G/CD8A	16
GO:0046889	GO:0046889	positive regulation of lipid biosynthetic process	4/532	88/18903	0.235548284485874	0.559253844422703	0.472544210196698	ABCG1/ADM/FGF1/PTGS2	4
GO:0072384	GO:0072384	organelle transport along microtubule	4/532	88/18903	0.235548284485874	0.559253844422703	0.472544210196698	BICDL1/NEFL/NEFH/TRIM58	4
GO:0002431	GO:0002431	Fc receptor mediated stimulatory signaling pathway	2/532	33/18903	0.237614406108565	0.559253844422703	0.472544210196698	VAV3/SYK	2
GO:0006654	GO:0006654	phosphatidic acid biosynthetic process	2/532	33/18903	0.237614406108565	0.559253844422703	0.472544210196698	PLD1/LIPH	2
GO:0009648	GO:0009648	photoperiodism	2/532	33/18903	0.237614406108565	0.559253844422703	0.472544210196698	FBXL21P/FBXL8	2
GO:0030511	GO:0030511	positive regulation of transforming growth factor beta receptor signaling pathway	2/532	33/18903	0.237614406108565	0.559253844422703	0.472544210196698	NPNT/LRG1	2
GO:0033032	GO:0033032	regulation of myeloid cell apoptotic process	2/532	33/18903	0.237614406108565	0.559253844422703	0.472544210196698	KITLG/CXCR2	2
GO:0038094	GO:0038094	Fc-gamma receptor signaling pathway	2/532	33/18903	0.237614406108565	0.559253844422703	0.472544210196698	VAV3/SYK	2
GO:0048841	GO:0048841	regulation of axon extension involved in axon guidance	2/532	33/18903	0.237614406108565	0.559253844422703	0.472544210196698	SEMA3C/PLXNA4	2
GO:0050901	GO:0050901	leukocyte tethering or rolling	2/532	33/18903	0.237614406108565	0.559253844422703	0.472544210196698	SPN/PTAFR	2
GO:0070633	GO:0070633	transepithelial transport	2/532	33/18903	0.237614406108565	0.559253844422703	0.472544210196698	CFTR/ABCB1	2
GO:1903846	GO:1903846	positive regulation of cellular response to transforming growth factor beta stimulus	2/532	33/18903	0.237614406108565	0.559253844422703	0.472544210196698	NPNT/LRG1	2
GO:2000191	GO:2000191	regulation of fatty acid transport	2/532	33/18903	0.237614406108565	0.559253844422703	0.472544210196698	ACSL1/SYK	2
GO:1903670	GO:1903670	regulation of sprouting angiogenesis	3/532	60/18903	0.238431430515794	0.559253844422703	0.472544210196698	PPP1R16B/KLF2/FGF1	3
GO:2000649	GO:2000649	regulation of sodium ion transmembrane transporter activity	3/532	60/18903	0.238431430515794	0.559253844422703	0.472544210196698	NETO2/SCN3B/OSR1	3
GO:0015748	GO:0015748	organophosphate ester transport	6/532	148/18903	0.238688033311551	0.559253844422703	0.472544210196698	XKR7/ABCG1/XKR4/TMEM30B/ATP8B1/ABCB1	6
GO:0032147	GO:0032147	activation of protein kinase activity	6/532	148/18903	0.238688033311551	0.559253844422703	0.472544210196698	PRNP/PDGFC/TNFRSF10A/GHR/IL6R/FGF1	6
GO:0046546	GO:0046546	development of primary male sexual characteristics	6/532	148/18903	0.238688033311551	0.559253844422703	0.472544210196698	KITLG/PDGFRA/BIK/CYP1B1/NKX3-1/ACE	6
GO:0071346	GO:0071346	cellular response to interferon-gamma	5/532	118/18903	0.239025648323212	0.559253844422703	0.472544210196698	CX3CL1/RAB7B/PPARG/HPX/TDGF1	5
GO:0002706	GO:0002706	regulation of lymphocyte mediated immunity	7/532	179/18903	0.240601610579547	0.559253844422703	0.472544210196698	FOXJ1/SERPINB9/IL1R1/CLCF1/CR2/HPX/RAET1G	7
GO:0007623	GO:0007623	circadian rhythm	8/532	210/18903	0.240759138751519	0.559253844422703	0.472544210196698	SPSB4/KCNA2/KLF10/PROKR2/CLDN4/FBXL21P/PPARG/FBXL8	8
GO:0048678	GO:0048678	response to axon injury	4/532	89/18903	0.241639786295722	0.559253844422703	0.472544210196698	NEFL/KIAA0319/SPP1/GIPR	4
GO:1902652	GO:1902652	secondary alcohol metabolic process	6/532	149/18903	0.243332319685268	0.559253844422703	0.472544210196698	FDXR/SMPD1/ABCG1/CYP7B1/FGF1/CFTR	6
GO:0046456	GO:0046456	icosanoid biosynthetic process	3/532	61/18903	0.245974595416049	0.559253844422703	0.472544210196698	SYK/PLA2G4F/PTGS2	3
GO:0048255	GO:0048255	mRNA stabilization	3/532	61/18903	0.245974595416049	0.559253844422703	0.472544210196698	TRAF3IP2/TENT5C/RBM46	3
GO:0060113	GO:0060113	inner ear receptor cell differentiation	3/532	61/18903	0.245974595416049	0.559253844422703	0.472544210196698	MCOLN3/MYO7A/ATP8B1	3
GO:0098900	GO:0098900	regulation of action potential	3/532	61/18903	0.245974595416049	0.559253844422703	0.472544210196698	SCN5A/RYR2/KCNJ2	3
GO:0010586	GO:0010586	miRNA metabolic process	4/532	90/18903	0.247766865701238	0.559253844422703	0.472544210196698	GATA2/NR3C1/FOSL1/PPARG	4
GO:0030641	GO:0030641	regulation of cellular pH	4/532	90/18903	0.247766865701238	0.559253844422703	0.472544210196698	ATP6V1B1/SLC9A9/SLC4A4/CFTR	4
GO:0051262	GO:0051262	protein tetramerization	4/532	90/18903	0.247766865701238	0.559253844422703	0.472544210196698	TRPM6/KCNJ2/ALDH1A3/KCNC1	4
GO:0002021	GO:0002021	response to dietary excess	2/532	34/18903	0.248107146230889	0.559253844422703	0.472544210196698	VGF/GDF15	2
GO:0006536	GO:0006536	glutamate metabolic process	2/532	34/18903	0.248107146230889	0.559253844422703	0.472544210196698	ALDH5A1/GLS2	2
GO:0009112	GO:0009112	nucleobase metabolic process	2/532	34/18903	0.248107146230889	0.559253844422703	0.472544210196698	DPYD/ACP3	2
GO:0009649	GO:0009649	entrainment of circadian clock	2/532	34/18903	0.248107146230889	0.559253844422703	0.472544210196698	FBXL21P/FBXL8	2
GO:0021696	GO:0021696	cerebellar cortex morphogenesis	2/532	34/18903	0.248107146230889	0.559253844422703	0.472544210196698	GRID2/ZNF365	2
GO:0021799	GO:0021799	cerebral cortex radially oriented cell migration	2/532	34/18903	0.248107146230889	0.559253844422703	0.472544210196698	CDK5R2/RELN	2
GO:0035025	GO:0035025	positive regulation of Rho protein signal transduction	2/532	34/18903	0.248107146230889	0.559253844422703	0.472544210196698	F2RL2/LPAR6	2
GO:0035308	GO:0035308	negative regulation of protein dephosphorylation	2/532	34/18903	0.248107146230889	0.559253844422703	0.472544210196698	PPP1R1B/PPP1R16B	2
GO:0035590	GO:0035590	purinergic nucleotide receptor signaling pathway	2/532	34/18903	0.248107146230889	0.559253844422703	0.472544210196698	PTAFR/ACP3	2
GO:0042573	GO:0042573	retinoic acid metabolic process	2/532	34/18903	0.248107146230889	0.559253844422703	0.472544210196698	ALDH1A3/CYP1A1	2
GO:0051450	GO:0051450	myoblast proliferation	2/532	34/18903	0.248107146230889	0.559253844422703	0.472544210196698	SIX1/MYOD1	2
GO:0060317	GO:0060317	cardiac epithelial to mesenchymal transition	2/532	34/18903	0.248107146230889	0.559253844422703	0.472544210196698	MSX1/HEY1	2
GO:0060563	GO:0060563	neuroepithelial cell differentiation	2/532	34/18903	0.248107146230889	0.559253844422703	0.472544210196698	GATA2/SERPINE1	2
GO:0070570	GO:0070570	regulation of neuron projection regeneration	2/532	34/18903	0.248107146230889	0.559253844422703	0.472544210196698	KIAA0319/SPP1	2
GO:0090313	GO:0090313	regulation of protein targeting to membrane	2/532	34/18903	0.248107146230889	0.559253844422703	0.472544210196698	PRNP/DMTN	2
GO:0090322	GO:0090322	regulation of superoxide metabolic process	2/532	34/18903	0.248107146230889	0.559253844422703	0.472544210196698	SYK/FBLN5	2
GO:0110110	GO:0110110	positive regulation of animal organ morphogenesis	2/532	34/18903	0.248107146230889	0.559253844422703	0.472544210196698	SIX1/FGF1	2
GO:1905144	GO:1905144	response to acetylcholine	2/532	34/18903	0.248107146230889	0.559253844422703	0.472544210196698	CHRND/CHRM4	2
GO:0001765	GO:0001765	membrane raft assembly	1/532	10/18903	0.248393238062878	0.559253844422703	0.472544210196698	CAV2	1
GO:0001821	GO:0001821	histamine secretion	1/532	10/18903	0.248393238062878	0.559253844422703	0.472544210196698	VAMP8	1
GO:0001865	GO:0001865	NK T cell differentiation	1/532	10/18903	0.248393238062878	0.559253844422703	0.472544210196698	PRDM1	1
GO:0002002	GO:0002002	regulation of angiotensin levels in blood	1/532	10/18903	0.248393238062878	0.559253844422703	0.472544210196698	ACE	1
GO:0003056	GO:0003056	regulation of vascular associated smooth muscle contraction	1/532	10/18903	0.248393238062878	0.559253844422703	0.472544210196698	DOCK5	1
GO:0003211	GO:0003211	cardiac ventricle formation	1/532	10/18903	0.248393238062878	0.559253844422703	0.472544210196698	NKX2-5	1
GO:0003253	GO:0003253	cardiac neural crest cell migration involved in outflow tract morphogenesis	1/532	10/18903	0.248393238062878	0.559253844422703	0.472544210196698	SEMA3C	1
GO:0003266	GO:0003266	regulation of secondary heart field cardioblast proliferation	1/532	10/18903	0.248393238062878	0.559253844422703	0.472544210196698	SIX1	1
GO:0003418	GO:0003418	growth plate cartilage chondrocyte differentiation	1/532	10/18903	0.248393238062878	0.559253844422703	0.472544210196698	NPPC	1
GO:0007343	GO:0007343	egg activation	1/532	10/18903	0.248393238062878	0.559253844422703	0.472544210196698	ASTL	1
GO:0007440	GO:0007440	foregut morphogenesis	1/532	10/18903	0.248393238062878	0.559253844422703	0.472544210196698	SHH	1
GO:0010496	GO:0010496	intercellular transport	1/532	10/18903	0.248393238062878	0.559253844422703	0.472544210196698	GJA3	1
GO:0014012	GO:0014012	peripheral nervous system axon regeneration	1/532	10/18903	0.248393238062878	0.559253844422703	0.472544210196698	NEFL	1
GO:0015911	GO:0015911	long-chain fatty acid import across plasma membrane	1/532	10/18903	0.248393238062878	0.559253844422703	0.472544210196698	ACSL1	1
GO:0021562	GO:0021562	vestibulocochlear nerve development	1/532	10/18903	0.248393238062878	0.559253844422703	0.472544210196698	ATP8B1	1
GO:0021936	GO:0021936	regulation of cerebellar granule cell precursor proliferation	1/532	10/18903	0.248393238062878	0.559253844422703	0.472544210196698	SHH	1
GO:0030450	GO:0030450	regulation of complement activation, classical pathway	1/532	10/18903	0.248393238062878	0.559253844422703	0.472544210196698	CR2	1
GO:0030643	GO:0030643	cellular phosphate ion homeostasis	1/532	10/18903	0.248393238062878	0.559253844422703	0.472544210196698	SLC34A3	1
GO:0032275	GO:0032275	luteinizing hormone secretion	1/532	10/18903	0.248393238062878	0.559253844422703	0.472544210196698	FOXL2	1
GO:0035457	GO:0035457	cellular response to interferon-alpha	1/532	10/18903	0.248393238062878	0.559253844422703	0.472544210196698	IFIT3	1
GO:0035878	GO:0035878	nail development	1/532	10/18903	0.248393238062878	0.559253844422703	0.472544210196698	MSX1	1
GO:0042045	GO:0042045	epithelial fluid transport	1/532	10/18903	0.248393238062878	0.559253844422703	0.472544210196698	CFTR	1
GO:0042048	GO:0042048	olfactory behavior	1/532	10/18903	0.248393238062878	0.559253844422703	0.472544210196698	ATP6V1B1	1
GO:0042135	GO:0042135	neurotransmitter catabolic process	1/532	10/18903	0.248393238062878	0.559253844422703	0.472544210196698	ALDH5A1	1
GO:0043353	GO:0043353	enucleate erythrocyte differentiation	1/532	10/18903	0.248393238062878	0.559253844422703	0.472544210196698	TRIM58	1
GO:0044341	GO:0044341	sodium-dependent phosphate transport	1/532	10/18903	0.248393238062878	0.559253844422703	0.472544210196698	SLC34A3	1
GO:0046085	GO:0046085	adenosine metabolic process	1/532	10/18903	0.248393238062878	0.559253844422703	0.472544210196698	ACP3	1
GO:0046886	GO:0046886	positive regulation of hormone biosynthetic process	1/532	10/18903	0.248393238062878	0.559253844422703	0.472544210196698	ADM	1
GO:0048340	GO:0048340	paraxial mesoderm morphogenesis	1/532	10/18903	0.248393238062878	0.559253844422703	0.472544210196698	FOXC1	1
GO:0048664	GO:0048664	neuron fate determination	1/532	10/18903	0.248393238062878	0.559253844422703	0.472544210196698	FEZF2	1
GO:0048671	GO:0048671	negative regulation of collateral sprouting	1/532	10/18903	0.248393238062878	0.559253844422703	0.472544210196698	SPP1	1
GO:0048703	GO:0048703	embryonic viscerocranium morphogenesis	1/532	10/18903	0.248393238062878	0.559253844422703	0.472544210196698	TBX1	1
GO:0048733	GO:0048733	sebaceous gland development	1/532	10/18903	0.248393238062878	0.559253844422703	0.472544210196698	WNT10A	1
GO:0048865	GO:0048865	stem cell fate commitment	1/532	10/18903	0.248393238062878	0.559253844422703	0.472544210196698	SOX18	1
GO:0050861	GO:0050861	positive regulation of B cell receptor signaling pathway	1/532	10/18903	0.248393238062878	0.559253844422703	0.472544210196698	PRKCH	1
GO:0051933	GO:0051933	amino acid neurotransmitter reuptake	1/532	10/18903	0.248393238062878	0.559253844422703	0.472544210196698	SLC6A13	1
GO:0055015	GO:0055015	ventricular cardiac muscle cell development	1/532	10/18903	0.248393238062878	0.559253844422703	0.472544210196698	NKX2-5	1
GO:0060536	GO:0060536	cartilage morphogenesis	1/532	10/18903	0.248393238062878	0.559253844422703	0.472544210196698	MSX1	1
GO:0060920	GO:0060920	cardiac pacemaker cell differentiation	1/532	10/18903	0.248393238062878	0.559253844422703	0.472544210196698	NKX2-5	1
GO:0070099	GO:0070099	regulation of chemokine-mediated signaling pathway	1/532	10/18903	0.248393238062878	0.559253844422703	0.472544210196698	SLIT2	1
GO:0071838	GO:0071838	cell proliferation in bone marrow	1/532	10/18903	0.248393238062878	0.559253844422703	0.472544210196698	ACE	1
GO:0072502	GO:0072502	cellular trivalent inorganic anion homeostasis	1/532	10/18903	0.248393238062878	0.559253844422703	0.472544210196698	SLC34A3	1
GO:0090281	GO:0090281	negative regulation of calcium ion import	1/532	10/18903	0.248393238062878	0.559253844422703	0.472544210196698	ACE	1
GO:0097050	GO:0097050	type B pancreatic cell apoptotic process	1/532	10/18903	0.248393238062878	0.559253844422703	0.472544210196698	RYR2	1
GO:0097113	GO:0097113	AMPA glutamate receptor clustering	1/532	10/18903	0.248393238062878	0.559253844422703	0.472544210196698	FRRS1L	1
GO:0097688	GO:0097688	glutamate receptor clustering	1/532	10/18903	0.248393238062878	0.559253844422703	0.472544210196698	FRRS1L	1
GO:0140059	GO:0140059	dendrite arborization	1/532	10/18903	0.248393238062878	0.559253844422703	0.472544210196698	ZNF365	1
GO:1903365	GO:1903365	regulation of fear response	1/532	10/18903	0.248393238062878	0.559253844422703	0.472544210196698	PENK	1
GO:1903596	GO:1903596	regulation of gap junction assembly	1/532	10/18903	0.248393238062878	0.559253844422703	0.472544210196698	ACE	1
GO:1905383	GO:1905383	protein localization to presynapse	1/532	10/18903	0.248393238062878	0.559253844422703	0.472544210196698	MAP1A	1
GO:1905461	GO:1905461	positive regulation of vascular associated smooth muscle cell apoptotic process	1/532	10/18903	0.248393238062878	0.559253844422703	0.472544210196698	PPARG	1
GO:2000048	GO:2000048	negative regulation of cell-cell adhesion mediated by cadherin	1/532	10/18903	0.248393238062878	0.559253844422703	0.472544210196698	EPCAM	1
GO:2000121	GO:2000121	regulation of removal of superoxide radicals	1/532	10/18903	0.248393238062878	0.559253844422703	0.472544210196698	FBLN5	1
GO:2000347	GO:2000347	positive regulation of hepatocyte proliferation	1/532	10/18903	0.248393238062878	0.559253844422703	0.472544210196698	FGF1	1
GO:2000659	GO:2000659	regulation of interleukin-1-mediated signaling pathway	1/532	10/18903	0.248393238062878	0.559253844422703	0.472544210196698	IL1R1	1
GO:0099003	GO:0099003	vesicle-mediated transport in synapse	8/532	212/18903	0.248541763811016	0.559253844422703	0.472544210196698	SNPH/DNM3/PLD1/SLC32A1/CPLX1/SNAP25/CPLX3/GSG1L	8
GO:0032496	GO:0032496	response to lipopolysaccharide	12/532	339/18903	0.248642796625648	0.559253844422703	0.472544210196698	SERPINE1/ADM/CX3CL1/KCNJ8/PTAFR/ACE/PENK/THBD/CD274/CYP1A1/IL10RA/PTGS2	12
GO:0031349	GO:0031349	positive regulation of defense response	11/532	307/18903	0.248772134029137	0.559256179594126	0.472546183310959	VAMP8/SERPINE1/CX3CL1/TRADD/OSMR/SYK/ACE/PENK/HPX/PTGS2/RAET1G	11
GO:0018210	GO:0018210	peptidyl-threonine modification	5/532	120/18903	0.249538154161765	0.560689079376874	0.473756918834518	CDC42BPG/SPRY2/SPHK1/DMTN/EOGT	5
GO:0022617	GO:0022617	extracellular matrix disassembly	3/532	62/18903	0.253554503184235	0.566538463142047	0.478699383618653	ADAMTS15/NOXO1/LCP1	3
GO:0032233	GO:0032233	positive regulation of actin filament bundle assembly	3/532	62/18903	0.253554503184235	0.566538463142047	0.478699383618653	CX3CL1/TGFB3/SYNPO2	3
GO:0046824	GO:0046824	positive regulation of nucleocytoplasmic transport	3/532	62/18903	0.253554503184235	0.566538463142047	0.478699383618653	SFN/SHH/PTGS2	3
GO:0060038	GO:0060038	cardiac muscle cell proliferation	3/532	62/18903	0.253554503184235	0.566538463142047	0.478699383618653	MAPK11/NKX2-5/FOXC1	3
GO:0060393	GO:0060393	regulation of pathway-restricted SMAD protein phosphorylation	3/532	62/18903	0.253554503184235	0.566538463142047	0.478699383618653	GDF15/TGFB3/PPARG	3
GO:1904036	GO:1904036	negative regulation of epithelial cell apoptotic process	3/532	62/18903	0.253554503184235	0.566538463142047	0.478699383618653	GATA2/SERPINE1/NKX2-5	3
GO:0046928	GO:0046928	regulation of neurotransmitter secretion	4/532	91/18903	0.253927333257415	0.566538463142047	0.478699383618653	CHRNB4/MCTP2/CPLX1/CPLX3	4
GO:0051346	GO:0051346	negative regulation of hydrolase activity	13/532	373/18903	0.253954726487988	0.566538463142047	0.478699383618653	PPP1R1B/PRNP/WFDC2/SPRY2/SERPINE1/TIMP3/SERPINB9/WFIKKN2/SFN/LAMP3/CST1/PTGS2/CST6	13
GO:1901653	GO:1901653	cellular response to peptide	13/532	373/18903	0.253954726487988	0.566538463142047	0.478699383618653	PRNP/GDF15/TNS2/SMPD3/CYP1B1/GHR/PTPRE/KLF2/ANO1/IGF2/PPARG/NR4A2/CAV2	13
GO:0006720	GO:0006720	isoprenoid metabolic process	5/532	121/18903	0.254838248783581	0.566538463142047	0.478699383618653	LRAT/CYP1B1/DHRS3/ALDH1A3/CYP1A1	5
GO:0055074	GO:0055074	calcium ion homeostasis	11/532	309/18903	0.255266065917525	0.566538463142047	0.478699383618653	ATP6V1B1/RYR2/MCOLN3/TMEM38B/ADM/CX3CL1/JPH2/DDIT3/PTH1R/VDR/CAV2	11
GO:0007043	GO:0007043	cell-cell junction assembly	6/532	152/18903	0.25742026551451	0.566538463142047	0.478699383618653	EPHA2/CDH10/CLDN4/PRKCH/ACE/FRMPD2	6
GO:0008361	GO:0008361	regulation of cell size	7/532	183/18903	0.257609191541238	0.566538463142047	0.478699383618653	SEMA3C/KIAA0319/SPP1/VAV3/SLC26A5/PLXNA4/ISLR2	7
GO:0044000	GO:0044000	movement in host	7/532	183/18903	0.257609191541238	0.566538463142047	0.478699383618653	EPHA2/SMPD1/VAMP8/SLC52A1/CR2/NECTIN4/CAV2	7
GO:0030099	GO:0030099	myeloid cell differentiation	14/532	407/18903	0.258469554313993	0.566538463142047	0.478699383618653	EPHA2/KITLG/GATA2/LIF/KLF10/DMTN/EPAS1/RAB7B/KLF2/TRIM58/PPARG/MITF/BATF3/GAB3	14
GO:0014808	GO:0014808	release of sequestered calcium ion into cytosol by sarcoplasmic reticulum	2/532	35/18903	0.258614192865842	0.566538463142047	0.478699383618653	RYR2/TMEM38B	2
GO:0030212	GO:0030212	hyaluronan metabolic process	2/532	35/18903	0.258614192865842	0.566538463142047	0.478699383618653	HAS3/SMPD3	2
GO:0031128	GO:0031128	developmental induction	2/532	35/18903	0.258614192865842	0.566538463142047	0.478699383618653	SIX1/FGF1	2
GO:0033146	GO:0033146	regulation of intracellular estrogen receptor signaling pathway	2/532	35/18903	0.258614192865842	0.566538463142047	0.478699383618653	LBH/CYP7B1	2
GO:0045762	GO:0045762	positive regulation of adenylate cyclase activity	2/532	35/18903	0.258614192865842	0.566538463142047	0.478699383618653	CACNA1D/GIPR	2
GO:0050654	GO:0050654	chondroitin sulfate proteoglycan metabolic process	2/532	35/18903	0.258614192865842	0.566538463142047	0.478699383618653	CHSY3/CSGALNACT1	2
GO:0055075	GO:0055075	potassium ion homeostasis	2/532	35/18903	0.258614192865842	0.566538463142047	0.478699383618653	ATP6V1B1/KCNJ2	2
GO:0060914	GO:0060914	heart formation	2/532	35/18903	0.258614192865842	0.566538463142047	0.478699383618653	SIX1/RBM20	2
GO:0070528	GO:0070528	protein kinase C signaling	2/532	35/18903	0.258614192865842	0.566538463142047	0.478699383618653	PRKCH/SEZ6L	2
GO:0071425	GO:0071425	hematopoietic stem cell proliferation	2/532	35/18903	0.258614192865842	0.566538463142047	0.478699383618653	KITLG/ACE	2
GO:0098664	GO:0098664	G protein-coupled serotonin receptor signaling pathway	2/532	35/18903	0.258614192865842	0.566538463142047	0.478699383618653	CHRM4/HRH1	2
GO:1903539	GO:1903539	protein localization to postsynaptic membrane	2/532	35/18903	0.258614192865842	0.566538463142047	0.478699383618653	CPLX1/SNAP25	2
GO:1905898	GO:1905898	positive regulation of response to endoplasmic reticulum stress	2/532	35/18903	0.258614192865842	0.566538463142047	0.478699383618653	PMAIP1/DDIT3	2
GO:2000352	GO:2000352	negative regulation of endothelial cell apoptotic process	2/532	35/18903	0.258614192865842	0.566538463142047	0.478699383618653	GATA2/SERPINE1	2
GO:0110053	GO:0110053	regulation of actin filament organization	10/532	278/18903	0.258633817161525	0.566538463142047	0.478699383618653	DMTN/CX3CL1/SLIT2/DNAI3/ARHGAP6/TGFB3/SYNPO2/DLC1/TACSTD2/KANK4	10
GO:0002761	GO:0002761	regulation of myeloid leukocyte differentiation	5/532	122/18903	0.260165744788516	0.566538463142047	0.478699383618653	KITLG/GATA2/LIF/KLF10/MITF	5
GO:0048675	GO:0048675	axon extension	5/532	122/18903	0.260165744788516	0.566538463142047	0.478699383618653	SEMA3C/SLIT2/KIAA0319/PLXNA4/ISLR2	5
GO:0030514	GO:0030514	negative regulation of BMP signaling pathway	3/532	63/18903	0.261167158921866	0.566538463142047	0.478699383618653	CER1/VWC2/PPARG	3
GO:0032757	GO:0032757	positive regulation of interleukin-8 production	3/532	63/18903	0.261167158921866	0.566538463142047	0.478699383618653	SERPINE1/SYK/DDIT3	3
GO:0045453	GO:0045453	bone resorption	3/532	63/18903	0.261167158921866	0.566538463142047	0.478699383618653	SPP1/SYK/PTH1R	3
GO:0031330	GO:0031330	negative regulation of cellular catabolic process	9/532	247/18903	0.261716099086007	0.566538463142047	0.478699383618653	LZTS1/QRICH2/MAP1A/TIMP3/TRAF3IP2/TENT5C/SHH/IL10RA/RBM46	9
GO:0051259	GO:0051259	protein complex oligomerization	9/532	247/18903	0.261716099086007	0.566538463142047	0.478699383618653	PRNP/KCNA2/KCNA1/TRPM6/KCNB2/KCNJ2/ALDH1A3/KCNC1/PRF1	9
GO:1902107	GO:1902107	positive regulation of leukocyte differentiation	7/532	184/18903	0.261915351627712	0.566538463142047	0.478699383618653	SMARCA2/KITLG/LIF/KLF10/CD83/SYK/SHH	7
GO:1903708	GO:1903708	positive regulation of hemopoiesis	7/532	184/18903	0.261915351627712	0.566538463142047	0.478699383618653	SMARCA2/KITLG/LIF/KLF10/CD83/SYK/SHH	7
GO:0009615	GO:0009615	response to virus	14/532	409/18903	0.264195194156349	0.566538463142047	0.478699383618653	SMPD1/VAMP8/MAPK11/TRAF3IP2/KCNJ8/PMAIP1/PENK/FOSL1/ITGAX/CYP1A1/IFIT3/PRF1/IFNE/BATF3	14
GO:0002429	GO:0002429	immune response-activating cell surface receptor signaling pathway	11/532	312/18903	0.265115765277243	0.566538463142047	0.478699383618653	PRNP/FYB2/VAV3/SYK/TEC/PRKCH/CR2/ICOSLG/CD3G/C5AR1/CD8A	11
GO:0002757	GO:0002757	immune response-activating signal transduction	11/532	312/18903	0.265115765277243	0.566538463142047	0.478699383618653	PRNP/FYB2/VAV3/SYK/TEC/PRKCH/CR2/ICOSLG/CD3G/C5AR1/CD8A	11
GO:0071675	GO:0071675	regulation of mononuclear cell migration	5/532	123/18903	0.265519275391045	0.566538463142047	0.478699383618653	RIPOR2/SERPINE1/SPN/SLIT2/C5AR1	5
GO:0097237	GO:0097237	cellular response to toxic substance	5/532	123/18903	0.265519275391045	0.566538463142047	0.478699383618653	NQO1/ABTB2/MTARC2/FBLN5/PTGS2	5
GO:0007029	GO:0007029	endoplasmic reticulum organization	4/532	93/18903	0.266339754944098	0.566538463142047	0.478699383618653	TMEM38B/CACNA1S/GRAMD2A/CAV2	4
GO:0030516	GO:0030516	regulation of axon extension	4/532	93/18903	0.266339754944098	0.566538463142047	0.478699383618653	SEMA3C/KIAA0319/PLXNA4/ISLR2	4
GO:1904427	GO:1904427	positive regulation of calcium ion transmembrane transport	4/532	93/18903	0.266339754944098	0.566538463142047	0.478699383618653	RYR2/CX3CL1/JPH2/ADCYAP1R1	4
GO:2000106	GO:2000106	regulation of leukocyte apoptotic process	4/532	93/18903	0.266339754944098	0.566538463142047	0.478699383618653	KITLG/CXCR2/CD3G/CD274	4
GO:0070588	GO:0070588	calcium ion transmembrane transport	12/532	345/18903	0.267313412339134	0.566538463142047	0.478699383618653	PRNP/RYR2/MCOLN3/TMEM38B/CACNG4/CX3CL1/JPH2/CACNA1S/DDIT3/CACNA1D/TRPM6/ADCYAP1R1	12
GO:0033059	GO:0033059	cellular pigmentation	3/532	64/18903	0.268808649272307	0.566538463142047	0.478699383618653	MYO7A/RAB17/BACE2	3
GO:0046530	GO:0046530	photoreceptor cell differentiation	3/532	64/18903	0.268808649272307	0.566538463142047	0.478699383618653	MYO7A/PRDM1/THRB	3
GO:0051893	GO:0051893	regulation of focal adhesion assembly	3/532	64/18903	0.268808649272307	0.566538463142047	0.478699383618653	DMTN/ARHGAP6/DLC1	3
GO:0090109	GO:0090109	regulation of cell-substrate junction assembly	3/532	64/18903	0.268808649272307	0.566538463142047	0.478699383618653	DMTN/ARHGAP6/DLC1	3
GO:0019934	GO:0019934	cGMP-mediated signaling	2/532	36/18903	0.269126447884784	0.566538463142047	0.478699383618653	PDE3A/NPPC	2
GO:0051930	GO:0051930	regulation of sensory perception of pain	2/532	36/18903	0.269126447884784	0.566538463142047	0.478699383618653	PTAFR/ACP3	2
GO:0051931	GO:0051931	regulation of sensory perception	2/532	36/18903	0.269126447884784	0.566538463142047	0.478699383618653	PTAFR/ACP3	2
GO:0062237	GO:0062237	protein localization to postsynapse	2/532	36/18903	0.269126447884784	0.566538463142047	0.478699383618653	CPLX1/SNAP25	2
GO:0070873	GO:0070873	regulation of glycogen metabolic process	2/532	36/18903	0.269126447884784	0.566538463142047	0.478699383618653	PPP1R3D/IGF2	2
GO:1903514	GO:1903514	release of sequestered calcium ion into cytosol by endoplasmic reticulum	2/532	36/18903	0.269126447884784	0.566538463142047	0.478699383618653	RYR2/TMEM38B	2
[truncated: 2,360 more rows]
