# Supplementary material for: Post-replicative initial expression of PAX6 during neuroectoderm differentiation
Source: EMBO J. 2025 Oct 21;44(23):7090–118. doi: 10.1038/s44318-025-00605-y (PMC12669799; doi:10.1038/s44318-025-00605-y)
Supplement: Supplementary file 8 — Source data Fig. 6 [file 44318_2025_605_MOESM8_ESM.zip › Fig. 6/6G/down_NPC_D3_24hHU.vs.NPC_D3_GO(BP).csv]

	ID	Description	GeneRatio	BgRatio	pvalue	p.adjust	qvalue	geneID	Count
GO:0030900	GO:0030900	forebrain development	28/372	383/18903	2.7836862591794e-09	5.5512774294671e-06	4.94193591196377e-06	LRP2/LHX5/OTX1/FEZF1/ID2/LMX1A/SEMA3A/HESX1/POU3F2/NR2F2/WNT1/SIX3/BMP2/PAX6/ALDH1A2/SEMA3E/CNTN2/DKK1/DLX5/EMX2/EMX1/RFX4/POU3F3/ARX/ATOH1/LHX8/RAX/FOXG1	28
GO:0003002	GO:0003002	regionalization	27/372	360/18903	3.11432113855097e-09	5.5512774294671e-06	4.94193591196377e-06	LRP2/OTX1/AURKA/FEZF1/ETS2/DBX1/NR2F2/WNT1/SIX3/BMP2/PAX6/ALDH1A2/DKK1/CYP26C1/TBX6/IRX1/HES3/FOXN4/GPC3/FOXC2/SP8/EMX2/EMX1/RFX4/TBXT/FOXG1/TDRD5	27
GO:0007389	GO:0007389	pattern specification process	31/372	472/18903	5.02695907645217e-09	5.97370303585066e-06	5.3179935492994e-06	LRP2/OTX1/AURKA/FEZF1/ETS2/DBX1/FST/NR2F2/WNT1/SIX3/BMP2/PAX6/ALDH1A2/DKK1/CYP26C1/MEIS1/TBX6/IRX1/HES3/FOXN4/GPC3/FOXC2/SP8/EMX2/EMX1/RFX4/TBXT/RAX/FOXG1/TDRD5/DAND5	31
GO:0090596	GO:0090596	sensory organ morphogenesis	22/372	272/18903	2.42165773612338e-08	2.15830245731996e-05	1.92139423010842e-05	OTX1/FJX1/MYO3B/HESX1/WNT1/SIX3/PAX6/HMX3/HMX2/INSIG1/OLFM3/MEIS1/DLX5/PRRX1/FOXN4/ATOH1/AQP5/DIO3/FOXG1/DLX6/COL8A2/MEGF11	22
GO:0061351	GO:0061351	neural precursor cell proliferation	16/372	149/18903	4.16926300049374e-08	2.97268451935204e-05	2.64638483083971e-05	LRP2/LHX5/ID2/POU3F2/WNT1/SIX3/SOX5/ZNF503/PAX6/NEUROD4/EMX2/EMX1/POU3F3/ARX/FOXG1/SLC39A5	16
GO:0006334	GO:0006334	nucleosome assembly	14/372	121/18903	1.15372067866239e-07	6.85502369905238e-05	6.10257516871423e-05	H1-0/H2BC9/H2BC21/H1-2/H4C12/H1-4/H1-3/H4C11/H3C10/H2BC8/H2BC4/H4C5/H4C8/H3C8	14
GO:0045165	GO:0045165	cell fate commitment	21/372	282/18903	2.05746847886736e-07	0.00010478393038803	9.32822175005275e-05	WNT10B/ID2/ETS2/DBX1/POU3F2/NR2F2/WNT1/SOX5/BMP2/PAX6/DKK1/TBX6/PRRX1/FOXN4/FOXC2/NEUROD4/PRDM14/TBXT/ARX/ATOH1/FOXG1	21
GO:0021536	GO:0021536	diencephalon development	11/372	76/18903	2.69773532214199e-07	0.000110997378700292	9.88136404462626e-05	OTX1/HESX1/POU3F2/WNT1/SIX3/BMP2/PAX6/ALDH1A2/SEMA3E/ARX/RAX	11
GO:0021871	GO:0021871	forebrain regionalization	7/372	24/18903	2.80217786340148e-07	0.000110997378700292	9.88136404462626e-05	FEZF1/WNT1/SIX3/BMP2/PAX6/EMX2/EMX1	7
GO:0009952	GO:0009952	anterior/posterior pattern specification	18/372	218/18903	3.40049005009683e-07	0.000121227470285952	0.000107920815800441	OTX1/AURKA/FEZF1/ETS2/NR2F2/WNT1/BMP2/PAX6/ALDH1A2/DKK1/CYP26C1/TBX6/HES3/GPC3/FOXC2/EMX2/TBXT/TDRD5	18
GO:0061644	GO:0061644	protein localization to CENP-A containing chromatin	6/372	18/18903	8.48000435500643e-07	0.000256940556483759	0.000228737219398696	CENPA/H4C12/H4C11/H4C5/H4C8/H2AC8	6
GO:0042472	GO:0042472	inner ear morphogenesis	12/372	103/18903	8.64877048472681e-07	0.000256940556483759	0.000228737219398696	OTX1/MYO3B/HESX1/WNT1/HMX3/HMX2/INSIG1/DLX5/PRRX1/ATOH1/FOXG1/DLX6	12
GO:0007218	GO:0007218	neuropeptide signaling pathway	12/372	110/18903	1.7584370198065e-06	0.000482217536585399	0.000429286446535758	OPRK1/NPY1R/PROK2/NPY2R/NMUR1/PTH2/ADCYAP1/SSTR5/GPR139/NPFFR1/PTGDR2/GLRA3	12
GO:0021953	GO:0021953	central nervous system neuron differentiation	15/372	174/18903	1.90023461914385e-06	0.000483881172660558	0.000430767471933737	LHX5/LMX1A/DBX1/EPHA4/WNT1/PAX6/SEMA3E/NKX6-1/CNTN2/FOXN4/EMX1/DCC/ARX/LHX8/FOXG1	15
GO:0001764	GO:0001764	neuron migration	15/372	177/18903	2.35345976607802e-06	0.000559338937737877	0.000497942539980718	FEZF1/SEMA3A/NR2F2/BARHL1/PAX6/SEMA3E/NKX6-1/CNTN2/NEUROD4/EMX2/DCC/ARX/ATOH1/FOXG1/UNC5C	15
GO:0034728	GO:0034728	nucleosome organization	14/372	156/18903	2.60335701199251e-06	0.000580060484234582	0.000516389565207725	H1-0/H2BC9/H2BC21/H1-2/H4C12/H1-4/H1-3/H4C11/H3C10/H2BC8/H2BC4/H4C5/H4C8/H3C8	14
GO:0021978	GO:0021978	telencephalon regionalization	5/372	13/18903	3.24747864397169e-06	0.00065046062146058	0.000579062160981368	SIX3/BMP2/PAX6/EMX2/EMX1	5
GO:0021537	GO:0021537	telencephalon development	18/372	255/18903	3.28423315183462e-06	0.00065046062146058	0.000579062160981368	LHX5/FEZF1/ID2/LMX1A/SEMA3A/POU3F2/SIX3/BMP2/PAX6/CNTN2/DLX5/EMX2/EMX1/RFX4/POU3F3/ARX/ATOH1/FOXG1	18
GO:0021846	GO:0021846	cell proliferation in forebrain	6/372	23/18903	4.24254987881947e-06	0.000796036332525863	0.000708658608567352	LHX5/POU3F2/SIX3/EMX2/POU3F3/ARX	6
GO:0048880	GO:0048880	sensory system development	23/372	398/18903	4.49030691614885e-06	0.000800397207803532	0.000712540808009936	TGFB2/MAB21L2/FJX1/SEMA3A/HESX1/SIX3/PAX6/SLC17A7/ALDH1A2/OLFM3/MEIS1/FOXN4/FOXC2/NEUROD4/NDP/RAX/AQP5/MAB21L1/DIO3/LIM2/COL8A2/SLC39A5/MEGF11	23
GO:0042471	GO:0042471	ear morphogenesis	12/372	124/18903	6.22159244851294e-06	0.00105618938471184	0.000940255700865489	OTX1/MYO3B/HESX1/WNT1/HMX3/HMX2/INSIG1/DLX5/PRRX1/ATOH1/FOXG1/DLX6	12
GO:0048839	GO:0048839	inner ear development	15/372	193/18903	6.831821353062e-06	0.001102759197216	0.000981713731337189	TGFB2/OTX1/MYO3B/HESX1/EPHA4/WNT1/BMP2/HMX3/HMX2/INSIG1/DLX5/PRRX1/ATOH1/FOXG1/DLX6	15
GO:0048663	GO:0048663	neuron fate commitment	9/372	68/18903	7.11457546590965e-06	0.001102759197216	0.000981713731337189	ID2/DBX1/POU3F2/WNT1/PAX6/PRRX1/FOXN4/ATOH1/FOXG1	9
GO:0045664	GO:0045664	regulation of neuron differentiation	15/372	196/18903	8.23540058873779e-06	0.00122330012911876	0.00108902336732651	FEZF1/ID2/LMX1A/SIX3/BMP2/PAX6/NKX6-1/CNTN2/DKK1/MEIS1/TBX6/HES3/ZNF536/ATOH1/FOXG1	15
GO:0001654	GO:0001654	eye development	22/372	388/18903	9.78104110546805e-06	0.00139477646163974	0.00124167742875731	TGFB2/MAB21L2/FJX1/HESX1/SIX3/PAX6/SLC17A7/ALDH1A2/OLFM3/MEIS1/FOXN4/FOXC2/NEUROD4/NDP/RAX/AQP5/MAB21L1/DIO3/LIM2/COL8A2/SLC39A5/MEGF11	22
GO:0150063	GO:0150063	visual system development	22/372	392/18903	1.14815293651917e-05	0.00157429431488109	0.00140149032534627	TGFB2/MAB21L2/FJX1/HESX1/SIX3/PAX6/SLC17A7/ALDH1A2/OLFM3/MEIS1/FOXN4/FOXC2/NEUROD4/NDP/RAX/AQP5/MAB21L1/DIO3/LIM2/COL8A2/SLC39A5/MEGF11	22
GO:0043010	GO:0043010	camera-type eye development	20/372	340/18903	1.46260494621816e-05	0.00193118023454361	0.00171920230520381	TGFB2/MAB21L2/FJX1/HESX1/SIX3/PAX6/SLC17A7/ALDH1A2/MEIS1/FOXN4/FOXC2/NEUROD4/NDP/RAX/AQP5/MAB21L1/DIO3/LIM2/COL8A2/MEGF11	20
GO:0048562	GO:0048562	embryonic organ morphogenesis	18/372	294/18903	2.30534155204978e-05	0.00293519379752052	0.00261300931557522	OTX1/ID2/MYO3B/HESX1/WNT1/SIX3/PAX6/HMX3/HMX2/INSIG1/DLX5/TBX6/PRRX1/FOXN4/FOXC2/ATOH1/FOXG1/DLX6	18
GO:0065004	GO:0065004	protein-DNA complex assembly	16/372	242/18903	2.58860467742194e-05	0.00318219850862387	0.00283290130759606	H1-0/WNT10B/CENPA/H2BC9/H2BC21/H1-2/H4C12/H1-4/H1-3/H4C11/H3C10/H2BC8/H2BC4/H4C5/H4C8/H3C8	16
GO:0048664	GO:0048664	neuron fate determination	4/372	10/18903	2.82183744406908e-05	0.00335328349603542	0.00298520698030466	WNT1/PRRX1/ATOH1/FOXG1	4
GO:0006335	GO:0006335	DNA replication-dependent chromatin assembly	6/372	32/18903	3.27914640182192e-05	0.0037710183620952	0.00335708876111819	H4C12/H4C11/H3C10/H4C5/H4C8/H3C8	6
GO:0043583	GO:0043583	ear development	15/372	221/18903	3.4092697034112e-05	0.00379813952895654	0.00338123294598183	TGFB2/OTX1/MYO3B/HESX1/EPHA4/WNT1/BMP2/HMX3/HMX2/INSIG1/DLX5/PRRX1/ATOH1/FOXG1/DLX6	15
GO:0072001	GO:0072001	renal system development	18/372	318/18903	6.42777055556243e-05	0.00694394000926669	0.00618173149123468	TGFB2/GREB1L/LRP2/CYP26A1/EPHA4/WNT1/GFRA1/BMP2/EPHA7/ALDH1A2/IRX1/GPC3/FOXC2/EMX2/PCSK9/POU3F3/ANGPT1/PKHD1	18
GO:0007411	GO:0007411	axon guidance	15/372	236/18903	7.22256003593122e-05	0.00757306662591023	0.00674180139576862	FEZF1/LMX1A/SEMA3A/EPHA4/ROBO3/EPHA7/PAX6/SEMA3E/CNTN2/DLX5/DCC/ARX/ATOH1/FOXG1/UNC5C	15
GO:0097485	GO:0097485	neuron projection guidance	15/372	237/18903	7.57517971235958e-05	0.0077158616213034	0.00686892235571853	FEZF1/LMX1A/SEMA3A/EPHA4/ROBO3/EPHA7/PAX6/SEMA3E/CNTN2/DLX5/DCC/ARX/ATOH1/FOXG1/UNC5C	15
GO:0071168	GO:0071168	protein localization to chromatin	7/372	54/18903	8.6320859491664e-05	0.00853854676508547	0.00760130464212968	PLK1/CENPA/H4C12/H4C11/H4C5/H4C8/H2AC8	7
GO:0048568	GO:0048568	embryonic organ development	22/372	449/18903	8.86188584314621e-05	0.00853854676508547	0.00760130464212968	TGFB2/OTX1/ID2/MYO3B/HESX1/NR2F2/WNT1/SIX3/PAX6/HMX3/HMX2/ALDH1A2/INSIG1/DLX5/TBX6/PRRX1/FOXN4/FOXC2/ATOH1/FOXG1/DLX6/RSPO3	22
GO:0045665	GO:0045665	negative regulation of neuron differentiation	8/372	73/18903	9.19658024145102e-05	0.00862784435809813	0.00768080039556089	LMX1A/SIX3/PAX6/CNTN2/MEIS1/HES3/ZNF536/FOXG1	8
GO:0030326	GO:0030326	embryonic limb morphogenesis	10/372	118/18903	0.000114252784496994	0.0100347658295607	0.00893328972499463	TGFB2/RSPO2/SALL4/ALDH1A2/DKK1/DLX5/PRRX1/GPC3/SP8/DLX6	10
GO:0035113	GO:0035113	embryonic appendage morphogenesis	10/372	118/18903	0.000114252784496994	0.0100347658295607	0.00893328972499463	TGFB2/RSPO2/SALL4/ALDH1A2/DKK1/DLX5/PRRX1/GPC3/SP8/DLX6	10
GO:0009798	GO:0009798	axis specification	9/372	96/18903	0.000115472676480776	0.0100347658295607	0.00893328972499463	AURKA/ETS2/WNT1/SIX3/PAX6/TBX6/GPC3/TBXT/TDRD5	9
GO:0010977	GO:0010977	negative regulation of neuron projection development	11/372	142/18903	0.000118221645116844	0.0100347658295607	0.00893328972499463	SEMA3A/EPHA4/EPHA7/STMN2/SEMA3E/DKK1/TBX6/NR2F1/DCC/KLK8/CD38	11
GO:0031345	GO:0031345	negative regulation of cell projection organization	13/372	194/18903	0.00012828776511415	0.0104187320509389	0.00927510951017368	SEMA3A/EPHA4/EPHA7/STMN2/SEMA3E/DKK1/TBX6/NR2F1/DCC/TBC1D7-LOC100130357/KLK8/GRIN2B/CD38	13
GO:0071824	GO:0071824	protein-DNA complex subunit organization	16/372	277/18903	0.000128850128863248	0.0104187320509389	0.00927510951017368	H1-0/WNT10B/CENPA/H2BC9/H2BC21/H1-2/H4C12/H1-4/H1-3/H4C11/H3C10/H2BC8/H2BC4/H4C5/H4C8/H3C8	16
GO:0035235	GO:0035235	ionotropic glutamate receptor signaling pathway	5/372	26/18903	0.000134435252270179	0.0104187320509389	0.00927510951017368	GRIN2A/GRIK3/GRIA1/GRIN2B/GRIK2	5
GO:1990806	GO:1990806	ligand-gated ion channel signaling pathway	5/372	26/18903	0.000134435252270179	0.0104187320509389	0.00927510951017368	GRIN2A/GRIK3/GRIA1/GRIN2B/GRIK2	5
GO:0001822	GO:0001822	kidney development	17/372	309/18903	0.000143994922686264	0.0109221680718411	0.00972328537287985	TGFB2/GREB1L/LRP2/CYP26A1/EPHA4/WNT1/GFRA1/BMP2/EPHA7/ALDH1A2/IRX1/GPC3/FOXC2/PCSK9/POU3F3/ANGPT1/PKHD1	17
GO:0042063	GO:0042063	gliogenesis	17/372	310/18903	0.000149665513215541	0.0111157823877792	0.00989564741984331	TGFB2/LRP2/LDLR/ID2/POU3F2/EPHA4/BMP2/TSPO/PAX6/NKX6-1/CNTN2/TRPC4/NEUROD4/EMX1/ATOH1/FOXG1/GCM2	17
GO:0021983	GO:0021983	pituitary gland development	6/372	42/18903	0.000160831519521279	0.0114891497592288	0.0102280317484535	HESX1/POU3F2/SIX3/BMP2/PAX6/ALDH1A2	6
GO:0003407	GO:0003407	neural retina development	8/372	79/18903	0.000161138145290727	0.0114891497592288	0.0102280317484535	TGFB2/FJX1/SIX3/SLC17A7/FOXN4/NEUROD4/DIO3/MEGF11	8
GO:1904936	GO:1904936	interneuron migration	4/372	15/18903	0.000169638508809395	0.0118580643903038	0.0105564520961884	FEZF1/NR2F2/CNTN2/ARX	4
GO:0071459	GO:0071459	protein localization to chromosome, centromeric region	6/372	43/18903	0.000183845842819021	0.0126040467240348	0.0112205509331852	CENPA/H4C12/H4C11/H4C5/H4C8/H2AC8	6
GO:0072176	GO:0072176	nephric duct development	4/372	16/18903	0.000222685590666863	0.0149787571835352	0.0133345989247387	GREB1L/EPHA4/EPHA7/GPC3	4
GO:0001655	GO:0001655	urogenital system development	18/372	360/18903	0.00030080959295893	0.0197199384937674	0.0175553597279719	TGFB2/GREB1L/LRP2/CYP26A1/EPHA4/WNT1/GFRA1/BMP2/EPHA7/ALDH1A2/IRX1/GPC3/FOXC2/EMX2/PCSK9/POU3F3/ANGPT1/PKHD1	18
GO:0061564	GO:0061564	axon development	22/372	490/18903	0.000304234675219413	0.0197199384937674	0.0175553597279719	FEZF1/LMX1A/SEMA3A/POU3F2/EPHA4/ROBO3/EPHA7/TSPO/NPTX1/PAX6/LRRC4C/SEMA3E/NKX6-1/CNTN2/DLX5/DCC/KLK8/ARX/ATOH1/CTTN/FOXG1/UNC5C	22
GO:0060562	GO:0060562	epithelial tube morphogenesis	17/372	335/18903	0.000371200536943255	0.023363809703635	0.0207992577711551	TGFB2/GREB1L/LRP2/RSPO2/HESX1/EPHA4/SALL4/WNT1/BMP2/EPHA7/SEMA3E/TBX6/IRX1/FOXN4/GPC3/FOXC2/PKHD1	17
GO:0048710	GO:0048710	regulation of astrocyte differentiation	5/372	32/18903	0.000373558808725721	0.023363809703635	0.0207992577711551	LDLR/ID2/EPHA4/BMP2/CNTN2	5
GO:0030261	GO:0030261	chromosome condensation	6/372	49/18903	0.000381902052518924	0.0234738071936201	0.0208971812766707	H1-0/PLK1/TOP2A/H1-2/H1-4/H1-3	6
GO:0000132	GO:0000132	establishment of mitotic spindle orientation	5/372	33/18903	0.00043322669431801	0.0253189043482575	0.0225397494973046	PLK1/SAPCD2/CENPA/PAX6/PKHD1	5
GO:0007143	GO:0007143	female meiotic nuclear division	5/372	33/18903	0.00043322669431801	0.0253189043482575	0.0225397494973046	PLK1/AURKA/TOP2A/MEIOC/MEIOB	5
GO:0021772	GO:0021772	olfactory bulb development	5/372	33/18903	0.00043322669431801	0.0253189043482575	0.0225397494973046	FEZF1/ID2/SEMA3A/DLX5/ARX	5
GO:0007409	GO:0007409	axonogenesis	20/372	438/18903	0.000458270519160511	0.0259493095752325	0.0231009576642285	FEZF1/LMX1A/SEMA3A/POU3F2/EPHA4/ROBO3/EPHA7/NPTX1/PAX6/LRRC4C/SEMA3E/NKX6-1/CNTN2/DLX5/DCC/ARX/ATOH1/CTTN/FOXG1/UNC5C	20
GO:0071695	GO:0071695	anatomical structure maturation	14/372	250/18903	0.000458571249155581	0.0259493095752325	0.0231009576642285	TGFB2/AURKA/WNT10B/WNT1/SIX3/BMP2/ALDH1A2/NKX6-1/CNTN2/PLA2G3/TBX6/GLDN/REC8/TDRD5	14
GO:0098742	GO:0098742	cell-cell adhesion via plasma-membrane adhesion molecules	15/372	282/18903	0.000499074419059408	0.0277666268011294	0.024718795247776	TGFB2/PCDH17/CDH9/ROBO3/BMP2/LRRC4C/CNTN2/CDH20/PCDHB7/VCAM1/PCDHGA6/CDH6/PCDHGA12/CDHR4/ITGAL	15
GO:0035107	GO:0035107	appendage morphogenesis	10/372	142/18903	0.000514052557889072	0.0277666268011294	0.024718795247776	TGFB2/RSPO2/SALL4/ALDH1A2/DKK1/DLX5/PRRX1/GPC3/SP8/DLX6	10
GO:0035108	GO:0035108	limb morphogenesis	10/372	142/18903	0.000514052557889072	0.0277666268011294	0.024718795247776	TGFB2/RSPO2/SALL4/ALDH1A2/DKK1/DLX5/PRRX1/GPC3/SP8/DLX6	10
GO:0007215	GO:0007215	glutamate receptor signaling pathway	6/372	52/18903	0.000529154767724505	0.0281557723423561	0.0250652258395818	GRM3/GRIN2A/GRIK3/GRIA1/GRIN2B/GRIK2	6
GO:0045653	GO:0045653	negative regulation of megakaryocyte differentiation	4/372	20/18903	0.000557024769493411	0.0292028426947649	0.0259973634678426	H4C12/H4C11/H4C5/H4C8	4
GO:0021988	GO:0021988	olfactory lobe development	5/372	35/18903	0.000573790903957287	0.0296458633711265	0.0263917555367082	FEZF1/ID2/SEMA3A/DLX5/ARX	5
GO:0007140	GO:0007140	male meiotic nuclear division	6/372	53/18903	0.000586952239799041	0.0298926390697655	0.0266114436540468	MEIOC/TESMIN/MEIOB/CCNA1/MOV10L1/REC8	6
GO:0050673	GO:0050673	epithelial cell proliferation	21/372	481/18903	0.000597147544846507	0.0299835351743352	0.0266923624568157	TGFB2/WNT10B/ID2/FST/NR2F2/BMP2/PAX6/HMX2/ALDH1A2/NKX6-1/PROK2/DLX5/TRIM24/GPC3/KLK8/ARX/DACH1/DLX6/COL8A2/PKHD1/NOD2	21
GO:0006720	GO:0006720	isoprenoid metabolic process	9/372	121/18903	0.000655009708718834	0.0324320779386478	0.0288721384764223	LRP2/CYP26A1/ALDH1A2/CYP26C1/HMGCS1/HMGCR/FDFT1/CYP2E1/ABCA4	9
GO:0045598	GO:0045598	regulation of fat cell differentiation	10/372	147/18903	0.000674072187065853	0.0329187307793119	0.0293053733814498	WNT10B/ID2/WNT1/LMO3/BMP2/INSIG1/WIF1/C1QL4/VSTM2A/LPL	10
GO:0008202	GO:0008202	steroid metabolic process	16/372	323/18903	0.000710372389542401	0.0340888423980868	0.0303470465284511	LRP2/CYP26A1/LDLR/BMP2/TSPO/CYP26C1/INSIG1/HMGCS1/MSMO1/HMGCR/PCSK9/FGF23/DHRS2/FDFT1/CYP2E1/LHB	16
GO:0003229	GO:0003229	ventricular cardiac muscle tissue development	6/372	55/18903	0.000717156572189764	0.0340888423980868	0.0303470465284511	TGFB2/LRP2/ID2/FOXC2/MYBPC3/HOPX	6
GO:0051960	GO:0051960	regulation of nervous system development	20/372	456/18903	0.000757302215067588	0.0355234525883678	0.0316241852967975	LRP2/LDLR/FEZF1/ID2/SEMA3A/EPHA4/BMP2/EPHA7/TSPO/ASIC2/PAX6/SEMA3E/NKX6-1/DKK1/LRRTM1/HES3/DCC/KLK8/ATOH1/FOXG1	20
GO:0071476	GO:0071476	cellular hypotonic response	3/372	10/18903	0.000818580820241207	0.0356447455203273	0.0317321643888054	TSPO/FBP1/AQP5	3
GO:0098532	GO:0098532	histone H3-K27 trimethylation	3/372	10/18903	0.000818580820241207	0.0356447455203273	0.0317321643888054	H1-2/H1-4/H1-3	3
GO:0048736	GO:0048736	appendage development	11/372	178/18903	0.000823658685098176	0.0356447455203273	0.0317321643888054	TGFB2/RSPO2/SALL4/ALDH1A2/DKK1/DLX5/PRRX1/GPC3/SP8/RAX/DLX6	11
GO:0060173	GO:0060173	limb development	11/372	178/18903	0.000823658685098176	0.0356447455203273	0.0317321643888054	TGFB2/RSPO2/SALL4/ALDH1A2/DKK1/DLX5/PRRX1/GPC3/SP8/RAX/DLX6	11
GO:0071772	GO:0071772	response to BMP	11/372	178/18903	0.000823658685098176	0.0356447455203273	0.0317321643888054	TGFB2/LRP2/FST/WNT1/BMP2/DKK1/DLX5/GPC3/VSTM2A/SLC39A5/DAND5	11
GO:0071773	GO:0071773	cellular response to BMP stimulus	11/372	178/18903	0.000823658685098176	0.0356447455203273	0.0317321643888054	TGFB2/LRP2/FST/WNT1/BMP2/DKK1/DLX5/GPC3/VSTM2A/SLC39A5/DAND5	11
GO:0051961	GO:0051961	negative regulation of nervous system development	10/372	151/18903	0.00082987766569065	0.0356447455203273	0.0317321643888054	LDLR/SEMA3A/EPHA7/TSPO/PAX6/SEMA3E/NKX6-1/DKK1/DCC/ATOH1	10
GO:0040001	GO:0040001	establishment of mitotic spindle localization	5/372	38/18903	0.000845390635737298	0.0358787811476603	0.0319405108615032	PLK1/SAPCD2/CENPA/PAX6/PKHD1	5
GO:0006721	GO:0006721	terpenoid metabolic process	8/372	101/18903	0.000858967836659319	0.0360261216198879	0.032071678359478	LRP2/CYP26A1/ALDH1A2/CYP26C1/HMGCS1/FDFT1/CYP2E1/ABCA4	8
GO:0007193	GO:0007193	adenylate cyclase-inhibiting G protein-coupled receptor signaling pathway	7/372	79/18903	0.000928578830113546	0.0381758893413323	0.0339854746775277	GRM3/OPRK1/NPY1R/GRIK3/NPY2R/HTR1F/PTGDR2	7
GO:0022412	GO:0022412	cellular process involved in reproduction in multicellular organism	19/372	430/18903	0.000934064795872061	0.0381758893413323	0.0339854746775277	PLK1/AURKA/DAZL/SERPINA5/TOP2A/MEIOC/TESMIN/PLA2G3/MEIOB/SPACA6/PRDM14/ZP3/KLC3/CCNA1/MOV10L1/YBX2/REC8/TDRD5/PTGDR2	19
GO:0009948	GO:0009948	anterior/posterior axis specification	6/372	58/18903	0.00095305866798838	0.0381758893413323	0.0339854746775277	AURKA/ETS2/TBX6/GPC3/TBXT/TDRD5	6
GO:0048599	GO:0048599	oocyte development	6/372	58/18903	0.00095305866798838	0.0381758893413323	0.0339854746775277	AURKA/MEIOC/ZP3/YBX2/REC8/TDRD5	6
GO:0048593	GO:0048593	camera-type eye morphogenesis	9/372	129/18903	0.00103616515844256	0.0410436532205303	0.036538455587185	FJX1/SIX3/PAX6/MEIS1/FOXN4/AQP5/DIO3/COL8A2/MEGF11	9
GO:0051294	GO:0051294	establishment of spindle orientation	5/372	40/18903	0.00107319810256499	0.04151608054099	0.0369590264504569	PLK1/SAPCD2/CENPA/PAX6/PKHD1	5
GO:0021700	GO:0021700	developmental maturation	15/372	304/18903	0.00107422381810995	0.04151608054099	0.0369590264504569	TGFB2/AURKA/WNT10B/CDC20/WNT1/SIX3/BMP2/ALDH1A2/NKX6-1/CNTN2/PLA2G3/TBX6/GLDN/REC8/TDRD5	15
GO:0007611	GO:0007611	learning or memory	14/372	273/18903	0.00108302818802583	0.04151608054099	0.0369590264504569	LDLR/LMX1A/OPRK1/KCNK10/CNTN2/DKK1/GRIN2A/GLP1R/SLC6A1/HMGCR/KLK8/GRIA1/GRIN2B/LHX8	14
GO:1904668	GO:1904668	positive regulation of ubiquitin protein ligase activity	3/372	11/18903	0.00110917801125128	0.0420661660650086	0.0374487312869273	PLK1/CDC20/UBE2C	3
GO:0007127	GO:0007127	meiosis I	9/372	131/18903	0.00115518160948248	0.043012584602916	0.0382912652477425	PLK1/AURKA/TOP2A/PTTG1/MEIOC/MEIOB/CCNA1/MOV10L1/REC8	9
GO:0048708	GO:0048708	astrocyte differentiation	7/372	82/18903	0.00115826314779241	0.043012584602916	0.0382912652477425	LDLR/ID2/POU3F2/EPHA4/BMP2/PAX6/CNTN2	7
GO:0048592	GO:0048592	eye morphogenesis	10/372	159/18903	0.00123065029667095	0.0447680439554278	0.0398540348492256	FJX1/SIX3/PAX6/OLFM3/MEIS1/FOXN4/AQP5/DIO3/COL8A2/MEGF11	10
GO:0060041	GO:0060041	retina development in camera-type eye	10/372	159/18903	0.00123065029667095	0.0447680439554278	0.0398540348492256	TGFB2/FJX1/SIX3/PAX6/SLC17A7/FOXN4/NEUROD4/NDP/DIO3/MEGF11	10
GO:0007188	GO:0007188	adenylate cyclase-modulating G protein-coupled receptor signaling pathway	13/372	248/18903	0.00132657101834323	0.0477699563676123	0.0425264393440174	GRM3/OPRK1/NPY1R/VIPR2/GLP1R/GRIK3/NPY2R/ADGRE2/CALCR/ADCYAP1/HTR1F/S1PR4/PTGDR2	13
GO:0009994	GO:0009994	oocyte differentiation	6/372	62/18903	0.00135541790151208	0.0482710077278031	0.0429724923006795	AURKA/MEIOC/ZP3/YBX2/REC8/TDRD5	6
GO:0001708	GO:0001708	cell fate specification	8/372	109/18903	0.0014102211091343	0.0482710077278031	0.0429724923006795	DBX1/POU3F2/PAX6/DKK1/TBX6/PRDM14/TBXT/ATOH1	8
GO:0035270	GO:0035270	endocrine system development	9/372	135/18903	0.00142636106459972	0.0482710077278031	0.0429724923006795	HESX1/POU3F2/SIX3/BMP2/TSPO/PAX6/ALDH1A2/NKX6-1/GCM2	9
GO:0021954	GO:0021954	central nervous system neuron development	7/372	85/18903	0.00143027684053762	0.0482710077278031	0.0429724923006795	EPHA4/SEMA3E/CNTN2/DCC/ARX/LHX8/FOXG1	7
GO:0006971	GO:0006971	hypotonic response	3/372	12/18903	0.00145741506314788	0.0482710077278031	0.0429724923006795	TSPO/FBP1/AQP5	3
GO:0051798	GO:0051798	positive regulation of hair follicle development	3/372	12/18903	0.00145741506314788	0.0482710077278031	0.0429724923006795	TGFB2/WNT10B/FST	3
GO:0060394	GO:0060394	negative regulation of pathway-restricted SMAD protein phosphorylation	3/372	12/18903	0.00145741506314788	0.0482710077278031	0.0429724923006795	DKK1/PMEPA1/LDLRAD4	3
GO:0072178	GO:0072178	nephric duct morphogenesis	3/372	12/18903	0.00145741506314788	0.0482710077278031	0.0429724923006795	EPHA4/EPHA7/GPC3	3
GO:0021885	GO:0021885	forebrain cell migration	6/372	63/18903	0.00147369653528703	0.0482710077278031	0.0429724923006795	POU3F2/CNTN2/EMX2/POU3F3/ARX/FOXG1	6
GO:0050890	GO:0050890	cognition	15/372	314/18903	0.00148034745080134	0.0482710077278031	0.0429724923006795	LDLR/LMX1A/OPRK1/KCNK10/CNTN2/DKK1/GRIN2A/GLP1R/SLC6A1/HMGCR/KLK8/GRIA1/GRIN2B/LHX8/CHRNA4	15
GO:0021879	GO:0021879	forebrain neuron differentiation	5/372	43/18903	0.00149619034934007	0.0482710077278031	0.0429724923006795	LHX5/PAX6/SEMA3E/LHX8/FOXG1	5
GO:0050804	GO:0050804	modulation of chemical synaptic transmission	19/372	448/18903	0.00150296826305362	0.0482710077278031	0.0429724923006795	PCDH17/CDC20/EPHA4/GRM3/NPTX1/LRRC4C/CNTN2/DKK1/LRRTM1/GRIN2A/GRIK3/SLC6A1/PLCL2/DCC/GRIA1/GRIN2B/CD38/GRIK2/SEPTIN5	19
GO:0099177	GO:0099177	regulation of trans-synaptic signaling	19/372	449/18903	0.0015417441061665	0.0490742655221749	0.0436875797001129	PCDH17/CDC20/EPHA4/GRM3/NPTX1/LRRC4C/CNTN2/DKK1/LRRTM1/GRIN2A/GRIK3/SLC6A1/PLCL2/DCC/GRIA1/GRIN2B/CD38/GRIK2/SEPTIN5	19
GO:0009581	GO:0009581	detection of external stimulus	9/372	137/18903	0.00157995945092417	0.0494083810749532	0.0439850207251742	ANO3/TRPM8/ASIC2/CACNA1F/GUCY2D/RGR/GRIK2/ABCA4/GUCY2F	9
GO:0061982	GO:0061982	meiosis I cell cycle process	9/372	137/18903	0.00157995945092417	0.0494083810749532	0.0439850207251742	PLK1/AURKA/TOP2A/PTTG1/MEIOC/MEIOB/CCNA1/MOV10L1/REC8	9
GO:0140013	GO:0140013	meiotic nuclear division	11/372	194/18903	0.00165200850209197	0.0510522030401828	0.0454484069288111	PLK1/AURKA/TOP2A/CDC20/PTTG1/MEIOC/TESMIN/MEIOB/CCNA1/MOV10L1/REC8	11
GO:0001709	GO:0001709	cell fate determination	5/372	44/18903	0.00166116565292039	0.0510522030401828	0.0454484069288111	WNT1/PAX6/PRRX1/ATOH1/FOXG1	5
GO:0003205	GO:0003205	cardiac chamber development	10/372	167/18903	0.00177692449986433	0.053684202050986	0.0477915019365831	TGFB2/GREB1L/LRP2/SALL4/BMP2/TBX6/FOXC2/MYBPC3/NPY2R/DAND5	10
GO:0030509	GO:0030509	BMP signaling pathway	10/372	167/18903	0.00177692449986433	0.053684202050986	0.0477915019365831	TGFB2/LRP2/FST/WNT1/BMP2/DKK1/DLX5/GPC3/SLC39A5/DAND5	10
GO:0009582	GO:0009582	detection of abiotic stimulus	9/372	140/18903	0.0018349806549832	0.0545601901445988	0.0485713363212417	ANO3/TRPM8/ASIC2/CACNA1F/GUCY2D/RGR/GRIK2/ABCA4/GUCY2F	9
GO:0006775	GO:0006775	fat-soluble vitamin metabolic process	5/372	45/18903	0.00183910698836703	0.0545601901445988	0.0485713363212417	LRP2/CYP26A1/ALDH1A2/CYP26C1/FGF23	5
GO:0007144	GO:0007144	female meiosis I	3/372	13/18903	0.0018671369418348	0.0545601901445988	0.0485713363212417	AURKA/MEIOC/MEIOB	3
GO:0042363	GO:0042363	fat-soluble vitamin catabolic process	3/372	13/18903	0.0018671369418348	0.0545601901445988	0.0485713363212417	CYP26A1/CYP26C1/FGF23	3
GO:2000177	GO:2000177	regulation of neural precursor cell proliferation	7/372	90/18903	0.00199172737988404	0.0577277082055822	0.0513911685952108	LRP2/LHX5/ID2/SIX3/PAX6/EMX1/FOXG1	7
GO:0007156	GO:0007156	homophilic cell adhesion via plasma membrane adhesion molecules	10/372	170/18903	0.0020264798710323	0.0582612962921785	0.0518661868519726	PCDH17/CDH9/ROBO3/CNTN2/CDH20/PCDHB7/PCDHGA6/CDH6/PCDHGA12/CDHR4	10
GO:0002227	GO:0002227	innate immune response in mucosa	4/372	28/18903	0.00207941219925006	0.0588341626216385	0.0523761719359976	H2BC21/H2BC8/H2BC4/NOD2	4
GO:0007141	GO:0007141	male meiosis I	4/372	28/18903	0.00207941219925006	0.0588341626216385	0.0523761719359976	MEIOC/CCNA1/MOV10L1/REC8	4
GO:0009583	GO:0009583	detection of light stimulus	6/372	68/18903	0.00218707526234665	0.061393096931227	0.0546542222625376	ASIC2/CACNA1F/GUCY2D/RGR/ABCA4/GUCY2F	6
GO:0021987	GO:0021987	cerebral cortex development	8/372	117/18903	0.00221132780373695	0.0615889345337675	0.0548285635548266	POU3F2/PAX6/EMX2/EMX1/POU3F3/ARX/ATOH1/FOXG1	8
GO:0050808	GO:0050808	synapse organization	18/372	432/18903	0.00239974271174814	0.0658813301531262	0.0586498000772645	PCDH17/LMX1A/CDC20/EPHA4/EPHA7/ASIC2/NPTX1/LRRC4C/SEMA3E/CNTN2/DKK1/LRRTM1/SLC6A1/PPFIA4/KLK8/ZNF804A/GRIN2B/CTTN	18
GO:0021543	GO:0021543	pallium development	10/372	174/18903	0.0024024047461168	0.0658813301531262	0.0586498000772645	LHX5/LMX1A/POU3F2/PAX6/EMX2/EMX1/POU3F3/ARX/ATOH1/FOXG1	10
GO:0050768	GO:0050768	negative regulation of neurogenesis	9/372	146/18903	0.00244351118054107	0.0659933133229463	0.0587494913024826	LDLR/SEMA3A/EPHA7/TSPO/PAX6/SEMA3E/NKX6-1/DCC/ATOH1	9
GO:0072073	GO:0072073	kidney epithelium development	9/372	146/18903	0.00244351118054107	0.0659933133229463	0.0587494913024826	GREB1L/EPHA4/WNT1/BMP2/EPHA7/IRX1/GPC3/FOXC2/POU3F3	9
GO:0009953	GO:0009953	dorsal/ventral pattern formation	7/372	94/18903	0.00255277162166766	0.0675741624045325	0.0601568169040128	DBX1/SIX3/PAX6/FOXN4/SP8/RFX4/FOXG1	7
GO:0106106	GO:0106106	cold-induced thermogenesis	9/372	147/18903	0.00255890937576771	0.0675741624045325	0.0601568169040128	WNT10B/TRPM8/PRDM16/FOXC2/PLCL2/ADCYAP1/YBX2/ADAMTS5/ELOVL3	9
GO:0120161	GO:0120161	regulation of cold-induced thermogenesis	9/372	147/18903	0.00255890937576771	0.0675741624045325	0.0601568169040128	WNT10B/TRPM8/PRDM16/FOXC2/PLCL2/ADCYAP1/YBX2/ADAMTS5/ELOVL3	9
GO:0007602	GO:0007602	phototransduction	5/372	49/18903	0.00269244693345439	0.0705777449835655	0.0628307082381191	ASIC2/GUCY2D/RGR/ABCA4/GUCY2F	5
GO:0045137	GO:0045137	development of primary sexual characteristics	12/372	238/18903	0.00276663238404369	0.0719930251760274	0.0640906387851842	TGFB2/LRP2/FST/HESX1/NR2F2/GFRA1/ZP3/ACSBG1/LHX8/REC8/DACH1/LHB	12
GO:0009111	GO:0009111	vitamin catabolic process	3/372	15/18903	0.00288495905657056	0.0739919355156407	0.0658701367327546	CYP26A1/CYP26C1/FGF23	3
GO:2000052	GO:2000052	positive regulation of non-canonical Wnt signaling pathway	3/372	15/18903	0.00288495905657056	0.0739919355156407	0.0658701367327546	DKK1/GPC3/RSPO3	3
GO:0045600	GO:0045600	positive regulation of fat cell differentiation	6/372	72/18903	0.00292404819458369	0.0744587986692204	0.0662857541854875	ID2/LMO3/BMP2/WIF1/VSTM2A/LPL	6
GO:0048384	GO:0048384	retinoic acid receptor signaling pathway	4/372	31/18903	0.00305085116031693	0.0771367686987934	0.0686697741571897	CYP26A1/ALDH1A2/CYP26C1/ZNF536	4
GO:0006338	GO:0006338	chromatin remodeling	16/372	373/18903	0.00309417053881898	0.0776811124710539	0.0691543674910246	H1-0/PRDM16/PAX6/H2BC9/H2BC21/H1-2/H4C12/H1-4/H1-3/H4C11/H3C10/H2BC8/H2BC4/H4C5/H4C8/H3C8	16
GO:0050805	GO:0050805	negative regulation of synaptic transmission	6/372	73/18903	0.0031342228083873	0.0781363937895157	0.0695596744003513	PCDH17/GRIK3/SLC6A1/GRIA1/CD38/GRIK2	6
GO:0021510	GO:0021510	spinal cord development	7/372	98/18903	0.00322807198063761	0.0799171986873131	0.071145007468	LHX5/DBX1/WNT1/PAX6/FOXN4/DCC/RFX4	7
GO:1903046	GO:1903046	meiotic cell cycle process	11/372	212/18903	0.0032929791764568	0.0809618673384033	0.0720750070200889	PLK1/AURKA/TOP2A/CDC20/PTTG1/MEIOC/TESMIN/MEIOB/CCNA1/MOV10L1/REC8	11
GO:0010975	GO:0010975	regulation of neuron projection development	18/372	446/18903	0.0033635799814013	0.0810087778391933	0.072116768342856	SEMA3A/CDC20/POU3F2/EPHA4/EPHA7/STMN2/LRRC4C/SEMA3E/CNTN2/DKK1/PLA2G3/TBX6/NR2F1/PRRX1/DCC/KLK8/ZNF804A/CD38	18
GO:0045444	GO:0045444	fat cell differentiation	12/372	244/18903	0.00338476639132341	0.0810087778391933	0.072116768342856	WNT10B/ID2/WNT1/LMO3/BMP2/PRDM16/CNTN2/INSIG1/WIF1/C1QL4/VSTM2A/LPL	12
GO:0050767	GO:0050767	regulation of neurogenesis	16/372	377/18903	0.00343234956071736	0.0810087778391933	0.072116768342856	LRP2/LDLR/FEZF1/ID2/SEMA3A/EPHA4/BMP2/EPHA7/TSPO/PAX6/SEMA3E/NKX6-1/HES3/DCC/ATOH1/FOXG1	16
GO:0007584	GO:0007584	response to nutrient	9/372	154/18903	0.00349279314586279	0.0810087778391933	0.072116768342856	CYP26A1/LIPG/TSPO/ALDH1A2/TRIM24/VCAM1/LPL/FGF23/NOD2	9
GO:0016125	GO:0016125	sterol metabolic process	9/372	154/18903	0.00349279314586279	0.0810087778391933	0.072116768342856	CYP26A1/LDLR/CYP26C1/INSIG1/HMGCS1/MSMO1/HMGCR/PCSK9/FDFT1	9
GO:0021872	GO:0021872	forebrain generation of neurons	5/372	52/18903	0.0034979290077166	0.0810087778391933	0.072116768342856	LHX5/PAX6/SEMA3E/LHX8/FOXG1	5
GO:0048385	GO:0048385	regulation of retinoic acid receptor signaling pathway	3/372	16/18903	0.00349932985639449	0.0810087778391933	0.072116768342856	CYP26A1/CYP26C1/ZNF536	3
GO:2000095	GO:2000095	regulation of Wnt signaling pathway, planar cell polarity pathway	3/372	16/18903	0.00349932985639449	0.0810087778391933	0.072116768342856	DKK1/GPC3/RSPO3	3
GO:0003231	GO:0003231	cardiac ventricle development	8/372	126/18903	0.00349939741577441	0.0810087778391933	0.072116768342856	TGFB2/GREB1L/LRP2/SALL4/FOXC2/MYBPC3/NPY2R/DAND5	8
GO:0050803	GO:0050803	regulation of synapse structure or activity	11/372	215/18903	0.00366320227063664	0.0842536522246428	0.0750054658469914	CDC20/EPHA4/EPHA7/ASIC2/NPTX1/SLC17A7/DKK1/LRRTM1/KLK8/ZNF804A/GRIN2B	11
GO:0009584	GO:0009584	detection of visible light	5/372	53/18903	0.00380115575437468	0.0868038617997296	0.0772757491182357	CACNA1F/GUCY2D/RGR/ABCA4/GUCY2F	5
GO:0045685	GO:0045685	regulation of glial cell differentiation	6/372	76/18903	0.00383256483884058	0.0868038617997296	0.0772757491182357	LDLR/ID2/EPHA4/BMP2/NKX6-1/CNTN2	6
GO:0060795	GO:0060795	cell fate commitment involved in formation of primary germ layer	4/372	33/18903	0.00384712767583654	0.0868038617997296	0.0772757491182357	ETS2/DKK1/TBX6/FOXC2	4
GO:0035249	GO:0035249	synaptic transmission, glutamatergic	7/372	102/18903	0.0040319083643821	0.0904009642705798	0.0804780120398016	GRM3/SLC17A7/DKK1/GRIN2A/GRIK3/GRIN2B/GRIK2	7
GO:0051293	GO:0051293	establishment of spindle localization	5/372	54/18903	0.00412275010050093	0.091032493858351	0.0810402211509348	PLK1/SAPCD2/CENPA/PAX6/PKHD1	5
GO:0090101	GO:0090101	negative regulation of transmembrane receptor protein serine/threonine kinase signaling pathway	9/372	158/18903	0.00413562126645473	0.091032493858351	0.0810402211509348	LRP2/FST/WNT1/BMP2/PRDM16/DKK1/PMEPA1/LDLRAD4/DAND5	9
GO:0010721	GO:0010721	negative regulation of cell development	10/372	188/18903	0.00417954056012063	0.091032493858351	0.0810402211509348	LDLR/SEMA3A/EPHA7/TSPO/PAX6/SEMA3E/NKX6-1/TBX6/DCC/ATOH1	10
GO:0021513	GO:0021513	spinal cord dorsal/ventral patterning	3/372	17/18903	0.00418775006809806	0.091032493858351	0.0810402211509348	DBX1/FOXN4/RFX4	3
GO:1904948	GO:1904948	midbrain dopaminergic neuron differentiation	3/372	17/18903	0.00418775006809806	0.091032493858351	0.0810402211509348	LMX1A/WNT1/DKK1	3
GO:0009954	GO:0009954	proximal/distal pattern formation	4/372	34/18903	0.00429343748654175	0.0924814888145972	0.0823301657270275	SIX3/ALDH1A2/IRX1/SP8	4
GO:0007292	GO:0007292	female gamete generation	9/372	159/18903	0.00430991952464176	0.0924814888145972	0.0823301657270275	PLK1/AURKA/TOP2A/MEIOC/MEIOB/ZP3/YBX2/REC8/TDRD5	9
GO:0007601	GO:0007601	visual perception	11/372	220/18903	0.00435363112466369	0.0924814888145972	0.0823301657270275	MYO3B/SIX3/PAX6/CACNA1F/TULP2/GUCY2D/NDP/RAX/RGR/ABCA4/GUCY2F	11
GO:0051966	GO:0051966	regulation of synaptic transmission, glutamatergic	6/372	78/18903	0.00435817394694315	0.0924814888145972	0.0823301657270275	GRM3/DKK1/GRIN2A/GRIK3/GRIN2B/GRIK2	6
GO:0051321	GO:0051321	meiotic cell cycle	13/372	285/18903	0.00442280405753052	0.0932976122195047	0.0830567065303925	PLK1/AURKA/TOP2A/CDC20/PTTG1/MEIOC/TESMIN/MEIOB/CCNA1/MOV10L1/REC8/EXD1/CCNB3	13
GO:0006641	GO:0006641	triglyceride metabolic process	7/372	104/18903	0.00448661753322244	0.0936051792609866	0.0833305131680445	LDLR/LIPG/INSIG1/LPL/PCSK9/MOGAT1/CYP2E1	7
GO:1990845	GO:1990845	adaptive thermogenesis	9/372	160/18903	0.00448989779905434	0.0936051792609866	0.0833305131680445	WNT10B/TRPM8/PRDM16/FOXC2/PLCL2/ADCYAP1/YBX2/ADAMTS5/ELOVL3	9
GO:0007548	GO:0007548	sex differentiation	13/372	288/18903	0.00482404013288453	0.0999866457775195	0.0890115116318657	TGFB2/GREB1L/LRP2/FST/HESX1/NR2F2/GFRA1/ZP3/ACSBG1/LHX8/REC8/DACH1/LHB	13
GO:0001710	GO:0001710	mesodermal cell fate commitment	3/372	18/18903	0.00495271568644658	0.100283540053939	0.0892758170111839	DKK1/TBX6/FOXC2	3
GO:0003128	GO:0003128	heart field specification	3/372	18/18903	0.00495271568644658	0.100283540053939	0.0892758170111839	LRP2/BMP2/DKK1	3
GO:0070734	GO:0070734	histone H3-K27 methylation	3/372	18/18903	0.00495271568644658	0.100283540053939	0.0892758170111839	H1-2/H1-4/H1-3	3
GO:0050953	GO:0050953	sensory perception of light stimulus	11/372	224/18903	0.00497736966704819	0.100283540053939	0.0892758170111839	MYO3B/SIX3/PAX6/CACNA1F/TULP2/GUCY2D/NDP/RAX/RGR/ABCA4/GUCY2F	11
GO:0035282	GO:0035282	segmentation	7/372	106/18903	0.00497901447112125	0.100283540053939	0.0892758170111839	ALDH1A2/DKK1/TBX6/IRX1/FOXC2/TBXT/TDRD5	7
GO:0090175	GO:0090175	regulation of establishment of planar polarity	5/372	57/18903	0.00520369616385277	0.103716959098951	0.0923323633818075	SAPCD2/DKK1/GPC3/RSPO3/PKHD1	5
GO:0014013	GO:0014013	regulation of gliogenesis	7/372	107/18903	0.00523993654515953	0.103716959098951	0.0923323633818075	LRP2/LDLR/ID2/BMP2/TSPO/NKX6-1/ATOH1	7
GO:0061844	GO:0061844	antimicrobial humoral immune response mediated by antimicrobial peptide	6/372	81/18903	0.00524376974337938	0.103716959098951	0.0923323633818075	H2BC21/CXCL6/H2BC8/KLK7/H2BC4/NOD2	6
GO:0003007	GO:0003007	heart morphogenesis	12/372	258/18903	0.00526585402437871	0.103716959098951	0.0923323633818075	TGFB2/LRP2/BMP2/NPY1R/ALDH1A2/DKK1/TBX6/FOXN4/FOXC2/MYBPC3/NPY2R/TBXT	12
GO:0042476	GO:0042476	odontogenesis	8/372	135/18903	0.0053048133359969	0.103910217268291	0.0925044083749604	TGFB2/RSPO2/FST/BMP2/LHX8/AQP5/ADAMTS5/EDAR	8
GO:0010001	GO:0010001	glial cell differentiation	11/372	227/18903	0.00549003425988061	0.106950667412428	0.0952111204690253	LDLR/ID2/POU3F2/EPHA4/BMP2/PAX6/NKX6-1/CNTN2/TRPC4/NEUROD4/EMX1	11
GO:0006695	GO:0006695	cholesterol biosynthetic process	5/372	58/18903	0.00560469970119846	0.108004078025797	0.0961489024131627	INSIG1/HMGCS1/MSMO1/HMGCR/FDFT1	5
GO:1902653	GO:1902653	secondary alcohol biosynthetic process	5/372	58/18903	0.00560469970119846	0.108004078025797	0.0961489024131627	INSIG1/HMGCS1/MSMO1/HMGCR/FDFT1	5
GO:0007626	GO:0007626	locomotory behavior	10/372	197/18903	0.00578420844080493	0.109917421392579	0.0978522257322286	ID2/LMX1A/GAD1/EPHA4/OPRK1/NPY1R/CNTN2/LRRTM1/MEIS1/NPY2R	10
GO:0021511	GO:0021511	spinal cord patterning	3/372	19/18903	0.00579648673823417	0.109917421392579	0.0978522257322286	DBX1/FOXN4/RFX4	3
GO:0051797	GO:0051797	regulation of hair follicle development	3/372	19/18903	0.00579648673823417	0.109917421392579	0.0978522257322286	TGFB2/WNT10B/FST	3
GO:0008207	GO:0008207	C21-steroid hormone metabolic process	4/372	37/18903	0.00583865481395064	0.110131240273725	0.0980425745700984	BMP2/TSPO/DHRS2/LHB	4
GO:0051653	GO:0051653	spindle localization	5/372	59/18903	0.00602701932135341	0.113085915161184	0.100672926614297	PLK1/SAPCD2/CENPA/PAX6/PKHD1	5
GO:0045652	GO:0045652	regulation of megakaryocyte differentiation	4/372	38/18903	0.00642609765844632	0.118917189508448	0.10586412530242	H4C12/H4C11/H4C5/H4C8	4
GO:0022029	GO:0022029	telencephalon cell migration	5/372	60/18903	0.00647122994800533	0.118917189508448	0.10586412530242	POU3F2/CNTN2/POU3F3/ARX/FOXG1	5
GO:0045599	GO:0045599	negative regulation of fat cell differentiation	5/372	60/18903	0.00647122994800533	0.118917189508448	0.10586412530242	WNT10B/WNT1/BMP2/INSIG1/C1QL4	5
GO:0055008	GO:0055008	cardiac muscle tissue morphogenesis	5/372	60/18903	0.00647122994800533	0.118917189508448	0.10586412530242	TGFB2/LRP2/BMP2/FOXC2/MYBPC3	5
GO:0008406	GO:0008406	gonad development	11/372	233/18903	0.00663996139228224	0.120405594007202	0.107189153593184	TGFB2/LRP2/FST/HESX1/NR2F2/GFRA1/ZP3/ACSBG1/LHX8/REC8/LHB	11
GO:0006700	GO:0006700	C21-steroid hormone biosynthetic process	3/372	20/18903	0.00672109767389432	0.120405594007202	0.107189153593184	BMP2/TSPO/LHB	3
GO:0007603	GO:0007603	phototransduction, visible light	3/372	20/18903	0.00672109767389432	0.120405594007202	0.107189153593184	GUCY2D/ABCA4/GUCY2F	3
GO:0055062	GO:0055062	phosphate ion homeostasis	3/372	20/18903	0.00672109767389432	0.120405594007202	0.107189153593184	SLC17A7/FGF23/GCM2	3
GO:0072506	GO:0072506	trivalent inorganic anion homeostasis	3/372	20/18903	0.00672109767389432	0.120405594007202	0.107189153593184	SLC17A7/FGF23/GCM2	3
GO:0034754	GO:0034754	cellular hormone metabolic process	8/372	141/18903	0.00685502254418748	0.122190776850142	0.108778384056449	CYP26A1/BMP2/TSPO/ALDH1A2/CYP26C1/DHRS2/IL4I1/LHB	8
GO:0061053	GO:0061053	somite development	6/372	86/18903	0.00700266685574152	0.123227567413345	0.109701370266845	WNT1/ALDH1A2/DKK1/TBX6/FOXC2/TBXT	6
GO:0002385	GO:0002385	mucosal immune response	4/372	39/18903	0.00705145126292354	0.123227567413345	0.109701370266845	H2BC21/H2BC8/H2BC4/NOD2	4
GO:0009595	GO:0009595	detection of biotic stimulus	4/372	39/18903	0.00705145126292354	0.123227567413345	0.109701370266845	TSPO/DACH1/NOD2/NLRP3	4
GO:0097242	GO:0097242	amyloid-beta clearance	4/372	39/18903	0.00705145126292354	0.123227567413345	0.109701370266845	LRP2/LDLR/PLA2G3/HMGCR	4
GO:0001763	GO:0001763	morphogenesis of a branching structure	10/372	203/18903	0.00709663713129408	0.123412250600309	0.109865781519136	GREB1L/RSPO2/WNT1/BMP2/EPHA7/SEMA3E/GPC3/FOXC2/RSPO3/PKHD1	10
GO:0090287	GO:0090287	regulation of cellular response to growth factor stimulus	14/372	338/18903	0.00737401912169152	0.127613486256458	0.113605864342871	SHISA2/LRP2/FGFBP3/FST/WNT1/BMP2/PRDM16/DKK1/ZEB2/PMEPA1/GPC3/PRDM14/LDLRAD4/DAND5	14
GO:0060393	GO:0060393	regulation of pathway-restricted SMAD protein phosphorylation	5/372	62/18903	0.00742759157713549	0.127919632717333	0.113878406331368	TGFB2/BMP2/DKK1/PMEPA1/LDLRAD4	5
GO:0034502	GO:0034502	protein localization to chromosome	7/372	115/18903	0.00771215376178076	0.131530305168484	0.117092749710779	PLK1/CENPA/H4C12/H4C11/H4C5/H4C8/H2AC8	7
GO:0097062	GO:0097062	dendritic spine maintenance	3/372	21/18903	0.00772836740285757	0.131530305168484	0.117092749710779	ZNF804A/GRIN2B/CTTN	3
GO:0030177	GO:0030177	positive regulation of Wnt signaling pathway	8/372	144/18903	0.00774792821469331	0.131530305168484	0.117092749710779	RSPO2/WNT10B/BMP2/DKK1/DLX5/ZEB2/GPC3/RSPO3	8
GO:0019731	GO:0019731	antibacterial humoral response	5/372	63/18903	0.00794085839108794	0.134166635849424	0.119439700918584	H2BC21/H2BC8/KLK7/H2BC4/NOD2	5
GO:0072009	GO:0072009	nephron epithelium development	7/372	116/18903	0.00807287611635099	0.135753789409393	0.120852638981123	GREB1L/WNT1/BMP2/IRX1/GPC3/FOXC2/POU3F3	7
GO:0048738	GO:0048738	cardiac muscle tissue development	11/372	241/18903	0.00845747701366414	0.141238082549562	0.125734943201278	TGFB2/NEBL/LRP2/ID2/BMP2/ALDH1A2/DKK1/FOXC2/MYBPC3/HOPX/SGCG	11
GO:0045143	GO:0045143	homologous chromosome segregation	5/372	64/18903	0.00847824675052069	0.141238082549562	0.125734943201278	PLK1/PTTG1/MEIOC/MEIOB/REC8	5
GO:0050807	GO:0050807	regulation of synapse organization	10/372	209/18903	0.00862869873289279	0.143075865036106	0.127370999655676	CDC20/EPHA4/EPHA7/ASIC2/NPTX1/DKK1/LRRTM1/KLK8/ZNF804A/GRIN2B	10
GO:0007039	GO:0007039	protein catabolic process in the vacuole	3/372	22/18903	0.00881990898336093	0.144645463590552	0.128768309655426	LRP2/LDLR/CPA2	3
GO:0023019	GO:0023019	signal transduction involved in regulation of gene expression	3/372	22/18903	0.00881990898336093	0.144645463590552	0.128768309655426	PAX6/TBX6/DAND5	3
GO:0001659	GO:0001659	temperature homeostasis	9/372	178/18903	0.00884508024200288	0.144645463590552	0.128768309655426	WNT10B/TRPM8/PRDM16/FOXC2/PLCL2/ADCYAP1/YBX2/ADAMTS5/ELOVL3	9
GO:0016126	GO:0016126	sterol biosynthetic process	5/372	65/18903	0.00904029429163951	0.147162781505456	0.131009311652454	INSIG1/HMGCS1/MSMO1/HMGCR/FDFT1	5
GO:0001942	GO:0001942	hair follicle development	6/372	91/18903	0.00915348745501076	0.147837234866168	0.131609732965674	TGFB2/WNT10B/FST/DKK1/TNFRSF19/EDAR	6
GO:0071542	GO:0071542	dopaminergic neuron differentiation	4/372	42/18903	0.00916466448959975	0.147837234866168	0.131609732965674	RSPO2/LMX1A/WNT1/DKK1	4
GO:0001756	GO:0001756	somitogenesis	5/372	66/18903	0.00962752963960237	0.152756247139175	0.135988804938248	ALDH1A2/DKK1/TBX6/FOXC2/TBXT	5
GO:0030219	GO:0030219	megakaryocyte differentiation	5/372	66/18903	0.00962752963960237	0.152756247139175	0.135988804938248	MEIS1/H4C12/H4C11/H4C5/H4C8	5
GO:0060389	GO:0060389	pathway-restricted SMAD protein phosphorylation	5/372	66/18903	0.00962752963960237	0.152756247139175	0.135988804938248	TGFB2/BMP2/DKK1/PMEPA1/LDLRAD4	5
GO:0007613	GO:0007613	memory	7/372	120/18903	0.00964099736502505	0.152756247139175	0.135988804938248	LDLR/LMX1A/KCNK10/GRIN2A/SLC6A1/KLK8/GRIA1	7
GO:0002251	GO:0002251	organ or tissue specific immune response	4/372	43/18903	0.00995117465783152	0.156973175465351	0.139742857910396	H2BC21/H2BC8/H2BC4/NOD2	4
GO:0080182	GO:0080182	histone H3-K4 trimethylation	3/372	23/18903	0.00999713897711689	0.157003526226527	0.139769877189925	H1-2/H1-4/H1-3	3
GO:0045666	GO:0045666	positive regulation of neuron differentiation	6/372	93/18903	0.0101332793961436	0.158443601084438	0.141051880791195	FEZF1/BMP2/NKX6-1/DKK1/ATOH1/FOXG1	6
GO:0007405	GO:0007405	neuroblast proliferation	5/372	67/18903	0.0102404719390522	0.159420447435464	0.141921502625798	SIX3/SOX5/PAX6/NEUROD4/FOXG1	5
GO:0007219	GO:0007219	Notch signaling pathway	9/372	183/18903	0.0104898431346165	0.162592568586556	0.144745432727088	TGFB2/WNT1/BMP2/HES3/CDH6/FOXC2/NEUROD4/ATOH1/NOD2	9
GO:0072006	GO:0072006	nephron development	8/372	152/18903	0.0105562187454031	0.162913072845724	0.145030756515792	GREB1L/WNT1/BMP2/IRX1/GPC3/FOXC2/POU3F3/ANGPT1	8
GO:0022404	GO:0022404	molting cycle process	6/372	94/18903	0.0106501321989488	0.162951593516104	0.145065048926273	TGFB2/WNT10B/FST/DKK1/TNFRSF19/EDAR	6
GO:0022405	GO:0022405	hair cycle process	6/372	94/18903	0.0106501321989488	0.162951593516104	0.145065048926273	TGFB2/WNT10B/FST/DKK1/TNFRSF19/EDAR	6
GO:0000578	GO:0000578	embryonic axis specification	4/372	44/18903	0.0107801755583226	0.163537556874128	0.145586693430426	WNT1/TBX6/TBXT/TDRD5	4
GO:0014014	GO:0014014	negative regulation of gliogenesis	4/372	44/18903	0.0107801755583226	0.163537556874128	0.145586693430426	LDLR/TSPO/NKX6-1/ATOH1	4
GO:0098773	GO:0098773	skin epidermis development	6/372	95/18903	0.0111853993384312	0.165894571477272	0.14768498796899	TGFB2/WNT10B/FST/DKK1/TNFRSF19/EDAR	6
GO:0002922	GO:0002922	positive regulation of humoral immune response	3/372	24/18903	0.0112612864789621	0.165894571477272	0.14768498796899	ZP3/KLK7/NOD2	3
GO:0016048	GO:0016048	detection of temperature stimulus	3/372	24/18903	0.0112612864789621	0.165894571477272	0.14768498796899	ANO3/TRPM8/GRIK2	3
GO:0021884	GO:0021884	forebrain neuron development	3/372	24/18903	0.0112612864789621	0.165894571477272	0.14768498796899	SEMA3E/LHX8/FOXG1	3
GO:0034587	GO:0034587	piRNA metabolic process	3/372	24/18903	0.0112612864789621	0.165894571477272	0.14768498796899	MOV10L1/EXD1/TDRD5	3
GO:0070193	GO:0070193	synaptonemal complex organization	3/372	24/18903	0.0112612864789621	0.165894571477272	0.14768498796899	PLK1/MEIOC/REC8	3
GO:1904666	GO:1904666	regulation of ubiquitin protein ligase activity	3/372	24/18903	0.0112612864789621	0.165894571477272	0.14768498796899	PLK1/CDC20/UBE2C	3
GO:0072330	GO:0072330	monocarboxylic acid biosynthetic process	10/372	218/18903	0.0113878596334866	0.166184858199009	0.147943411078471	LIPG/ALDH1A2/INSIG1/PLA2G3/LPL/ACSBG1/SDS/CYP2E1/FADS6/ELOVL3	10
GO:0001578	GO:0001578	microtubule bundle formation	7/372	124/18903	0.0114208387822601	0.166184858199009	0.147943411078471	PLK1/KIF20A/CAPN6/TEKT2/PLA2G3/GAS2L1/NCKAP5	7
GO:0046660	GO:0046660	female sex differentiation	7/372	124/18903	0.0114208387822601	0.166184858199009	0.147943411078471	LRP2/FST/NR2F2/ZP3/ACSBG1/LHX8/DACH1	7
GO:0014015	GO:0014015	positive regulation of gliogenesis	5/372	69/18903	0.0115455038972238	0.166638548152238	0.148347301300361	LRP2/ID2/BMP2/TSPO/NKX6-1	5
GO:0030858	GO:0030858	positive regulation of epithelial cell differentiation	5/372	69/18903	0.0115455038972238	0.166638548152238	0.148347301300361	WNT10B/BMP2/PAX6/NKX6-1/ATOH1	5
GO:0045910	GO:0045910	negative regulation of DNA recombination	4/372	45/18903	0.0116524749310012	0.167504327133143	0.149118047185775	H1-0/H1-2/H1-4/H1-3	4
GO:0072080	GO:0072080	nephron tubule development	6/372	96/18903	0.0117394086699816	0.168076272724836	0.149627212597736	GREB1L/WNT1/BMP2/IRX1/GPC3/POU3F3	6
GO:0048469	GO:0048469	cell maturation	9/372	187/18903	0.011963283153495	0.170596417768839	0.151870731401211	AURKA/SIX3/NKX6-1/CNTN2/PLA2G3/TBX6/GLDN/REC8/TDRD5	9
GO:0050770	GO:0050770	regulation of axonogenesis	8/372	156/18903	0.0122142176646217	0.173307206652607	0.154283967832763	SEMA3A/POU3F2/EPHA4/EPHA7/LRRC4C/SEMA3E/CNTN2/DCC	8
GO:0061138	GO:0061138	morphogenesis of a branching epithelium	9/372	188/18903	0.0123546445129384	0.173307206652607	0.154283967832763	GREB1L/RSPO2/WNT1/BMP2/SEMA3E/GPC3/FOXC2/RSPO3/PKHD1	9
GO:0098659	GO:0098659	inorganic cation import across plasma membrane	7/372	126/18903	0.0123948245219765	0.173307206652607	0.154283967832763	CACNA1F/SLC6A1/KCNJ13/KCNJ4/CALCR/ATP4A/SLC39A5	7
GO:0099587	GO:0099587	inorganic ion import across plasma membrane	7/372	126/18903	0.0123948245219765	0.173307206652607	0.154283967832763	CACNA1F/SLC6A1/KCNJ13/KCNJ4/CALCR/ATP4A/SLC39A5	7
GO:0021795	GO:0021795	cerebral cortex cell migration	4/372	46/18903	0.0125688432438522	0.173307206652607	0.154283967832763	POU3F2/POU3F3/ARX/FOXG1	4
GO:0055010	GO:0055010	ventricular cardiac muscle tissue morphogenesis	4/372	46/18903	0.0125688432438522	0.173307206652607	0.154283967832763	TGFB2/LRP2/FOXC2/MYBPC3	4
GO:0021854	GO:0021854	hypothalamus development	3/372	25/18903	0.012613401831325	0.173307206652607	0.154283967832763	POU3F2/SEMA3E/RAX	3
GO:0031145	GO:0031145	anaphase-promoting complex-dependent catabolic process	3/372	25/18903	0.012613401831325	0.173307206652607	0.154283967832763	PLK1/CDC20/UBE2C	3
GO:0035336	GO:0035336	long-chain fatty-acyl-CoA metabolic process	3/372	25/18903	0.012613401831325	0.173307206652607	0.154283967832763	ACSBG1/THEM5/ELOVL3	3
GO:0048754	GO:0048754	branching morphogenesis of an epithelial tube	8/372	157/18903	0.0126570277113249	0.173307206652607	0.154283967832763	GREB1L/RSPO2/WNT1/BMP2/SEMA3E/GPC3/FOXC2/PKHD1	8
GO:0090092	GO:0090092	regulation of transmembrane receptor protein serine/threonine kinase signaling pathway	12/372	290/18903	0.0126881292949033	0.173307206652607	0.154283967832763	TGFB2/LRP2/FST/WNT1/BMP2/PRDM16/DKK1/ZEB2/PMEPA1/GPC3/LDLRAD4/DAND5	12
GO:0003208	GO:0003208	cardiac ventricle morphogenesis	5/372	71/18903	0.012959337182621	0.176336019297877	0.15698031982966	TGFB2/LRP2/FOXC2/MYBPC3/NPY2R	5
GO:0014706	GO:0014706	striated muscle tissue development	11/372	257/18903	0.0132290963644186	0.179322161745827	0.159638685366108	TGFB2/NEBL/LRP2/ID2/BMP2/ALDH1A2/DKK1/FOXC2/MYBPC3/HOPX/SGCG	11
GO:0030512	GO:0030512	negative regulation of transforming growth factor beta receptor signaling pathway	6/372	99/18903	0.0135171093343867	0.179979468795847	0.160223842450573	WNT1/BMP2/PRDM16/PMEPA1/LDLRAD4/DAND5	6
GO:0061326	GO:0061326	renal tubule development	6/372	99/18903	0.0135171093343867	0.179979468795847	0.160223842450573	GREB1L/WNT1/BMP2/IRX1/GPC3/POU3F3	6
GO:0050919	GO:0050919	negative chemotaxis	4/372	47/18903	0.0135300133624928	0.179979468795847	0.160223842450573	SEMA3A/EPHA7/SEMA3E/UNC5C	4
GO:0071470	GO:0071470	cellular response to osmotic stress	4/372	47/18903	0.0135300133624928	0.179979468795847	0.160223842450573	TSPO/FBP1/AQP5/NLRP3	4
GO:0120163	GO:0120163	negative regulation of cold-induced thermogenesis	4/372	47/18903	0.0135300133624928	0.179979468795847	0.160223842450573	WNT10B/FOXC2/PLCL2/ADAMTS5	4
GO:2000027	GO:2000027	regulation of animal organ morphogenesis	7/372	129/18903	0.0139660344047344	0.183530444479578	0.163385041737928	RSPO2/SAPCD2/BMP2/DKK1/GPC3/RSPO3/PKHD1	7
GO:0010842	GO:0010842	retina layer formation	3/372	26/18903	0.0140543650330785	0.183530444479578	0.163385041737928	FJX1/FOXN4/MEGF11	3
GO:0050951	GO:0050951	sensory perception of temperature stimulus	3/372	26/18903	0.0140543650330785	0.183530444479578	0.163385041737928	OPRK1/TRPM8/GRIK2	3
GO:0060384	GO:0060384	innervation	3/372	26/18903	0.0140543650330785	0.183530444479578	0.163385041737928	SEMA3A/NPTX1/VCAM1	3
GO:2000050	GO:2000050	regulation of non-canonical Wnt signaling pathway	3/372	26/18903	0.0140543650330785	0.183530444479578	0.163385041737928	DKK1/GPC3/RSPO3	3
GO:0042632	GO:0042632	cholesterol homeostasis	6/372	100/18903	0.0141492857920047	0.184095634483565	0.163888193096021	LDLR/LIPG/TSPO/INSIG1/LPL/PCSK9	6
GO:0060415	GO:0060415	muscle tissue morphogenesis	5/372	73/18903	0.0144857405619015	0.185036310433758	0.164725614810004	TGFB2/LRP2/BMP2/FOXC2/MYBPC3	5
GO:0032874	GO:0032874	positive regulation of stress-activated MAPK cascade	7/372	130/18903	0.0145200640145887	0.185036310433758	0.164725614810004	TGFB2/SEMA3A/BMP2/OPRK1/TNFRSF19/NOD2/EDAR	7
GO:0008038	GO:0008038	neuron recognition	4/372	48/18903	0.0145366803002063	0.185036310433758	0.164725614810004	EPHA4/ROBO3/CNTN2/FOXG1	4
GO:0010171	GO:0010171	body morphogenesis	4/372	48/18903	0.0145366803002063	0.185036310433758	0.164725614810004	MAB21L2/DKK1/DLX5/GPC3	4
GO:0045132	GO:0045132	meiotic chromosome segregation	6/372	101/18903	0.0148017817458476	0.185036310433758	0.164725614810004	PLK1/TOP2A/PTTG1/MEIOC/MEIOB/REC8	6
GO:0055092	GO:0055092	sterol homeostasis	6/372	101/18903	0.0148017817458476	0.185036310433758	0.164725614810004	LDLR/LIPG/TSPO/INSIG1/LPL/PCSK9	6
GO:0048638	GO:0048638	regulation of developmental growth	13/372	332/18903	0.0148107293663067	0.185036310433758	0.164725614810004	SEMA3A/POU3F2/EPHA7/NPY1R/SEMA3E/NKX6-1/FOXC2/ZP3/DCC/HOPX/ARX/DIO3/CTTN	13
GO:0001736	GO:0001736	establishment of planar polarity	5/372	74/18903	0.0152922822056058	0.185036310433758	0.164725614810004	SAPCD2/DKK1/GPC3/RSPO3/PKHD1	5
GO:0007164	GO:0007164	establishment of tissue polarity	5/372	74/18903	0.0152922822056058	0.185036310433758	0.164725614810004	SAPCD2/DKK1/GPC3/RSPO3/PKHD1	5
GO:0021895	GO:0021895	cerebral cortex neuron differentiation	3/372	27/18903	0.0155848938520764	0.185036310433758	0.164725614810004	CNTN2/EMX1/ARX	3
GO:0002775	GO:0002775	antimicrobial peptide production	2/372	10/18903	0.0156571017114663	0.185036310433758	0.164725614810004	KLK7/NOD2	2
GO:0003129	GO:0003129	heart induction	2/372	10/18903	0.0156571017114663	0.185036310433758	0.164725614810004	BMP2/DKK1	2
GO:0003310	GO:0003310	pancreatic A cell differentiation	2/372	10/18903	0.0156571017114663	0.185036310433758	0.164725614810004	PAX6/NKX6-1	2
GO:0007168	GO:0007168	receptor guanylyl cyclase signaling pathway	2/372	10/18903	0.0156571017114663	0.185036310433758	0.164725614810004	GUCY2D/GUCY2F	2
GO:0022400	GO:0022400	regulation of rhodopsin mediated signaling pathway	2/372	10/18903	0.0156571017114663	0.185036310433758	0.164725614810004	GUCY2D/GUCY2F	2
GO:0030643	GO:0030643	cellular phosphate ion homeostasis	2/372	10/18903	0.0156571017114663	0.185036310433758	0.164725614810004	FGF23/GCM2	2
GO:0038007	GO:0038007	netrin-activated signaling pathway	2/372	10/18903	0.0156571017114663	0.185036310433758	0.164725614810004	DCC/UNC5C	2
GO:0048671	GO:0048671	negative regulation of collateral sprouting	2/372	10/18903	0.0156571017114663	0.185036310433758	0.164725614810004	EPHA7/DCC	2
GO:0051967	GO:0051967	negative regulation of synaptic transmission, glutamatergic	2/372	10/18903	0.0156571017114663	0.185036310433758	0.164725614810004	GRIK3/GRIK2	2
GO:0060245	GO:0060245	detection of cell density	2/372	10/18903	0.0156571017114663	0.185036310433758	0.164725614810004	TSPO/DACH1	2
GO:0072502	GO:0072502	cellular trivalent inorganic anion homeostasis	2/372	10/18903	0.0156571017114663	0.185036310433758	0.164725614810004	FGF23/GCM2	2
GO:0090009	GO:0090009	primitive streak formation	2/372	10/18903	0.0156571017114663	0.185036310433758	0.164725614810004	ETS2/TBXT	2
GO:0098976	GO:0098976	excitatory chemical synaptic transmission	2/372	10/18903	0.0156571017114663	0.185036310433758	0.164725614810004	GRIN2A/GRIN2B	2
GO:1905165	GO:1905165	regulation of lysosomal protein catabolic process	2/372	10/18903	0.0156571017114663	0.185036310433758	0.164725614810004	LRP2/LDLR	2
GO:1905809	GO:1905809	negative regulation of synapse organization	2/372	10/18903	0.0156571017114663	0.185036310433758	0.164725614810004	EPHA7/DKK1	2
GO:2000726	GO:2000726	negative regulation of cardiac muscle cell differentiation	2/372	10/18903	0.0156571017114663	0.185036310433758	0.164725614810004	BMP2/DKK1	2
GO:0006639	GO:0006639	acylglycerol metabolic process	7/372	132/18903	0.0156748852036452	0.185036310433758	0.164725614810004	LDLR/LIPG/INSIG1/LPL/PCSK9/MOGAT1/CYP2E1	7
GO:0070304	GO:0070304	positive regulation of stress-activated protein kinase signaling cascade	7/372	132/18903	0.0156748852036452	0.185036310433758	0.164725614810004	TGFB2/SEMA3A/BMP2/OPRK1/TNFRSF19/NOD2/EDAR	7
GO:0051098	GO:0051098	regulation of binding	14/372	372/18903	0.0160141720203518	0.188373360735452	0.167696370448775	H1-0/PLK1/AURKA/SPON1/EPHA4/PLAUR/BMP2/PAX6/DKK1/PLCL2/ANKRD33/PCSK9/HOPX/ANGPT1	14
GO:0006633	GO:0006633	fatty acid biosynthetic process	8/372	164/18903	0.016092719037892	0.188373360735452	0.167696370448775	LIPG/INSIG1/PLA2G3/LPL/ACSBG1/CYP2E1/FADS6/ELOVL3	8
GO:0072078	GO:0072078	nephron tubule morphogenesis	5/372	75/18903	0.0161282931576547	0.188373360735452	0.167696370448775	GREB1L/WNT1/BMP2/IRX1/GPC3	5
GO:0048477	GO:0048477	oogenesis	6/372	103/18903	0.0161689336283446	0.188373360735452	0.167696370448775	AURKA/MEIOC/ZP3/YBX2/REC8/TDRD5	6
GO:0006638	GO:0006638	neutral lipid metabolic process	7/372	133/18903	0.0162761097622388	0.189004336489841	0.168258086518601	LDLR/LIPG/INSIG1/LPL/PCSK9/MOGAT1/CYP2E1	7
GO:0030522	GO:0030522	intracellular receptor signaling pathway	11/372	266/18903	0.0166857374284025	0.192545701361145	0.171410729933964	CYP26A1/NR2F2/LMO3/BMP2/ALDH1A2/CYP26C1/TRIM24/NR2F1/PMEPA1/ZNF536/NOD2	11
GO:0021515	GO:0021515	cell differentiation in spinal cord	4/372	50/18903	0.0166890944517794	0.192545701361145	0.171410729933964	LHX5/DBX1/WNT1/FOXN4	4
GO:0009880	GO:0009880	embryonic pattern specification	5/372	76/18903	0.0169941895181346	0.195433179458548	0.173981261110953	WNT1/MEIS1/TBX6/TBXT/TDRD5	5
GO:0007190	GO:0007190	activation of adenylate cyclase activity	3/372	28/18903	0.0172055516504155	0.196595486005549	0.175015985917688	VIPR2/GLP1R/ADCYAP1	3
GO:0042634	GO:0042634	regulation of hair cycle	3/372	28/18903	0.0172055516504155	0.196595486005549	0.175015985917688	TGFB2/WNT10B/FST	3
GO:0043393	GO:0043393	regulation of protein binding	9/372	200/18903	0.0178267226896468	0.20247360165519	0.180248884325799	PLK1/AURKA/SPON1/BMP2/DKK1/PLCL2/PCSK9/HOPX/ANGPT1	9
GO:0034332	GO:0034332	adherens junction organization	4/372	51/18903	0.0178360412182135	0.20247360165519	0.180248884325799	EPHA4/CDH9/CDH20/CDH6	4
GO:0072088	GO:0072088	nephron epithelium morphogenesis	5/372	77/18903	0.0178903743397994	0.20247360165519	0.180248884325799	GREB1L/WNT1/BMP2/IRX1/GPC3	5
GO:0048608	GO:0048608	reproductive structure development	12/372	306/18903	0.0185807279271064	0.202517211200489	0.180287707025755	TGFB2/GREB1L/LRP2/FST/HESX1/NR2F2/GFRA1/ZP3/ACSBG1/LHX8/REC8/LHB	12
GO:0002759	GO:0002759	regulation of antimicrobial humoral response	2/372	11/18903	0.0188899736448474	0.202517211200489	0.180287707025755	KLK7/NOD2	2
GO:0006182	GO:0006182	cGMP biosynthetic process	2/372	11/18903	0.0188899736448474	0.202517211200489	0.180287707025755	GUCY2D/GUCY2F	2
GO:0007494	GO:0007494	midgut development	2/372	11/18903	0.0188899736448474	0.202517211200489	0.180287707025755	ALDH1A2/FOXL1	2
GO:0008300	GO:0008300	isoprenoid catabolic process	2/372	11/18903	0.0188899736448474	0.202517211200489	0.180287707025755	CYP26A1/CYP26C1	2
GO:0021527	GO:0021527	spinal cord association neuron differentiation	2/372	11/18903	0.0188899736448474	0.202517211200489	0.180287707025755	LHX5/WNT1	2
GO:0021889	GO:0021889	olfactory bulb interneuron differentiation	2/372	11/18903	0.0188899736448474	0.202517211200489	0.180287707025755	DLX5/ARX	2
GO:0021892	GO:0021892	cerebral cortex GABAergic interneuron differentiation	2/372	11/18903	0.0188899736448474	0.202517211200489	0.180287707025755	CNTN2/ARX	2
GO:0021903	GO:0021903	rostrocaudal neural tube patterning	2/372	11/18903	0.0188899736448474	0.202517211200489	0.180287707025755	WNT1/PAX6	2
GO:0042487	GO:0042487	regulation of odontogenesis of dentin-containing tooth	2/372	11/18903	0.0188899736448474	0.202517211200489	0.180287707025755	RSPO2/BMP2	2
GO:0044848	GO:0044848	biological phase	2/372	11/18903	0.0188899736448474	0.202517211200489	0.180287707025755	TGFB2/WNT10B	2
GO:0060579	GO:0060579	ventral spinal cord interneuron fate commitment	2/372	11/18903	0.0188899736448474	0.202517211200489	0.180287707025755	DBX1/FOXN4	2
GO:0060581	GO:0060581	cell fate commitment involved in pattern specification	2/372	11/18903	0.0188899736448474	0.202517211200489	0.180287707025755	DBX1/FOXN4	2
GO:0072697	GO:0072697	protein localization to cell cortex	2/372	11/18903	0.0188899736448474	0.202517211200489	0.180287707025755	PLK1/SAPCD2	2
GO:0098883	GO:0098883	synapse pruning	2/372	11/18903	0.0188899736448474	0.202517211200489	0.180287707025755	EPHA4/DKK1	2
GO:1900222	GO:1900222	negative regulation of amyloid-beta clearance	2/372	11/18903	0.0188899736448474	0.202517211200489	0.180287707025755	PLA2G3/HMGCR	2
GO:2000826	GO:2000826	regulation of heart morphogenesis	2/372	11/18903	0.0188899736448474	0.202517211200489	0.180287707025755	BMP2/DKK1	2
GO:0030431	GO:0030431	sleep	3/372	29/18903	0.0189167549312098	0.202517211200489	0.180287707025755	PER3/GRIN2A/PTGDR	3
GO:0043303	GO:0043303	mast cell degranulation	4/372	52/18903	0.0190308839024216	0.203129045245907	0.180832382495434	PLA2G3/PTGDR/ADGRE2/CD300A	4
GO:0048844	GO:0048844	artery morphogenesis	5/372	79/18903	0.0197751548738731	0.209816747396897	0.186786002333105	TGFB2/LRP2/LDLR/PRRX1/FOXC2	5
GO:0061333	GO:0061333	renal tubule morphogenesis	5/372	79/18903	0.0197751548738731	0.209816747396897	0.186786002333105	GREB1L/WNT1/BMP2/IRX1/GPC3	5
GO:0061387	GO:0061387	regulation of extent of cell growth	6/372	108/18903	0.0199628769256028	0.210555195975663	0.187443394365283	SEMA3A/EPHA7/SEMA3E/NKX6-1/DCC/CTTN	6
GO:0090263	GO:0090263	positive regulation of canonical Wnt signaling pathway	6/372	108/18903	0.0199628769256028	0.210555195975663	0.187443394365283	RSPO2/WNT10B/DLX5/ZEB2/GPC3/RSPO3	6
GO:0007586	GO:0007586	digestion	7/372	139/18903	0.0202300934312369	0.212118479653998	0.188835082647613	LDLR/OPRK1/ARX/CLPSL2/AQP5/LRCOL1/NOD2	7
GO:0008203	GO:0008203	cholesterol metabolic process	7/372	139/18903	0.0202300934312369	0.212118479653998	0.188835082647613	LDLR/INSIG1/HMGCS1/MSMO1/HMGCR/PCSK9/FDFT1	7
GO:0061458	GO:0061458	reproductive system development	12/372	310/18903	0.0203310390998659	0.212551772407688	0.189220814588966	TGFB2/GREB1L/LRP2/FST/HESX1/NR2F2/GFRA1/ZP3/ACSBG1/LHX8/REC8/LHB	12
GO:0008299	GO:0008299	isoprenoid biosynthetic process	3/372	30/18903	0.0207187806154194	0.212961018348405	0.189585139239814	ALDH1A2/HMGCS1/HMGCR	3
GO:0034368	GO:0034368	protein-lipid complex remodeling	3/372	30/18903	0.0207187806154194	0.212961018348405	0.189585139239814	LIPG/PLA2G3/LPL	3
GO:0034369	GO:0034369	plasma lipoprotein particle remodeling	3/372	30/18903	0.0207187806154194	0.212961018348405	0.189585139239814	LIPG/PLA2G3/LPL	3
GO:0003151	GO:0003151	outflow tract morphogenesis	5/372	80/18903	0.0207644893199538	0.212961018348405	0.189585139239814	TGFB2/LRP2/NPY1R/FOXC2/NPY2R	5
GO:0048644	GO:0048644	muscle organ morphogenesis	5/372	80/18903	0.0207644893199538	0.212961018348405	0.189585139239814	TGFB2/LRP2/BMP2/FOXC2/MYBPC3	5
GO:0072028	GO:0072028	nephron morphogenesis	5/372	80/18903	0.0207644893199538	0.212961018348405	0.189585139239814	GREB1L/WNT1/BMP2/IRX1/GPC3	5
GO:0046545	GO:0046545	development of primary female sexual characteristics	6/372	109/18903	0.0207883406410224	0.212961018348405	0.189585139239814	FST/NR2F2/ZP3/ACSBG1/LHX8/DACH1	6
GO:0042445	GO:0042445	hormone metabolic process	10/372	241/18903	0.0214439101271167	0.218046548918392	0.194112451462007	CYP26A1/BMP2/TSPO/ALDH1A2/SLC5A5/CYP26C1/DHRS2/DIO3/IL4I1/LHB	10
GO:0002279	GO:0002279	mast cell activation involved in immune response	4/372	54/18903	0.0215662371698316	0.218046548918392	0.194112451462007	PLA2G3/PTGDR/ADGRE2/CD300A	4
GO:0048167	GO:0048167	regulation of synaptic plasticity	9/372	207/18903	0.0217369661098316	0.218046548918392	0.194112451462007	CDC20/EPHA4/CNTN2/LRRTM1/GRIN2A/GRIA1/GRIN2B/CD38/GRIK2	9
GO:0019932	GO:0019932	second-messenger-mediated signaling	12/372	314/18903	0.0222013306881879	0.218046548918392	0.194112451462007	CHP2/TRPM8/GRIN2A/GLP1R/VCAM1/HRC/GUCY2D/GRIN2B/NMUR1/ADCYAP1/PTGDR2/GUCY2F	12
GO:0003306	GO:0003306	Wnt signaling pathway involved in heart development	2/372	12/18903	0.0223764853611873	0.218046548918392	0.194112451462007	BMP2/DKK1	2
GO:0010936	GO:0010936	negative regulation of macrophage cytokine production	2/372	12/18903	0.0223764853611873	0.218046548918392	0.194112451462007	TGFB2/NOD2	2
GO:0014051	GO:0014051	gamma-aminobutyric acid secretion	2/372	12/18903	0.0223764853611873	0.218046548918392	0.194112451462007	SLC6A1/TRPC4	2
GO:0021979	GO:0021979	hypothalamus cell differentiation	2/372	12/18903	0.0223764853611873	0.218046548918392	0.194112451462007	POU3F2/SEMA3E	2
GO:0032926	GO:0032926	negative regulation of activin receptor signaling pathway	2/372	12/18903	0.0223764853611873	0.218046548918392	0.194112451462007	FST/DAND5	2
GO:0035881	GO:0035881	amacrine cell differentiation	2/372	12/18903	0.0223764853611873	0.218046548918392	0.194112451462007	FOXN4/NEUROD4	2
GO:0045161	GO:0045161	neuronal ion channel clustering	2/372	12/18903	0.0223764853611873	0.218046548918392	0.194112451462007	CNTN2/GLDN	2
GO:0048853	GO:0048853	forebrain morphogenesis	2/372	12/18903	0.0223764853611873	0.218046548918392	0.194112451462007	OTX1/HESX1	2
GO:0071107	GO:0071107	response to parathyroid hormone	2/372	12/18903	0.0223764853611873	0.218046548918392	0.194112451462007	WNT10B/FGF23	2
GO:0072070	GO:0072070	loop of Henle development	2/372	12/18903	0.0223764853611873	0.218046548918392	0.194112451462007	IRX1/POU3F3	2
GO:1902337	GO:1902337	regulation of apoptotic process involved in morphogenesis	2/372	12/18903	0.0223764853611873	0.218046548918392	0.194112451462007	TGFB2/FOXC2	2
GO:1902950	GO:1902950	regulation of dendritic spine maintenance	2/372	12/18903	0.0223764853611873	0.218046548918392	0.194112451462007	ZNF804A/GRIN2B	2
GO:1904350	GO:1904350	regulation of protein catabolic process in the vacuole	2/372	12/18903	0.0223764853611873	0.218046548918392	0.194112451462007	LRP2/LDLR	2
GO:0018958	GO:0018958	phenol-containing compound metabolic process	6/372	111/18903	0.0225080308560921	0.218046548918392	0.194112451462007	TGFB2/SLC5A5/GRIN2A/ZEB2/DIO3/CYP2E1	6
GO:0021761	GO:0021761	limbic system development	6/372	111/18903	0.0225080308560921	0.218046548918392	0.194112451462007	LHX5/LMX1A/POU3F2/SEMA3E/EMX2/RAX	6
GO:0030510	GO:0030510	regulation of BMP signaling pathway	6/372	111/18903	0.0225080308560921	0.218046548918392	0.194112451462007	LRP2/FST/WNT1/DKK1/GPC3/DAND5	6
GO:0002448	GO:0002448	mast cell mediated immunity	4/372	55/18903	0.0229076432652434	0.220123310621543	0.195961255340357	PLA2G3/PTGDR/ADGRE2/CD300A	4
GO:2000179	GO:2000179	positive regulation of neural precursor cell proliferation	4/372	55/18903	0.0229076432652434	0.220123310621543	0.195961255340357	LRP2/LHX5/PAX6/FOXG1	4
GO:2000648	GO:2000648	positive regulation of stem cell proliferation	4/372	55/18903	0.0229076432652434	0.220123310621543	0.195961255340357	WNT10B/WNT1/HMX2/PRRX1	4
GO:0007178	GO:0007178	transmembrane receptor protein serine/threonine kinase signaling pathway	14/372	390/18903	0.022977606526576	0.220202062546353	0.1960313629814	TGFB2/LRP2/FST/WNT1/BMP2/PRDM16/DKK1/DLX5/ZEB2/PMEPA1/GPC3/LDLRAD4/SLC39A5/DAND5	14
GO:0014032	GO:0014032	neural crest cell development	5/372	83/18903	0.0239244094486072	0.228660910681728	0.203561717193596	SEMA3A/ALDH1A2/SEMA3E/CYP26C1/FOXC2	5
GO:0045761	GO:0045761	regulation of adenylate cyclase activity	4/372	56/18903	0.0242987367452458	0.230746977944134	0.205418805197185	GRM3/VIPR2/GLP1R/ADCYAP1	4
GO:0002456	GO:0002456	T cell mediated immunity	6/372	113/18903	0.0243210393159755	0.230746977944134	0.205418805197185	RFTN1/ZP3/SCART1/IL4I1/NOD2/NLRP3	6
GO:0007435	GO:0007435	salivary gland morphogenesis	3/372	32/18903	0.0245957508047044	0.230746977944134	0.205418805197185	TGFB2/PAX6/EDAR	3
GO:0034367	GO:0034367	protein-containing complex remodeling	3/372	32/18903	0.0245957508047044	0.230746977944134	0.205418805197185	LIPG/PLA2G3/LPL	3
GO:0043304	GO:0043304	regulation of mast cell degranulation	3/372	32/18903	0.0245957508047044	0.230746977944134	0.205418805197185	PLA2G3/ADGRE2/CD300A	3
GO:0048665	GO:0048665	neuron fate specification	3/372	32/18903	0.0245957508047044	0.230746977944134	0.205418805197185	DBX1/POU3F2/ATOH1	3
GO:0051443	GO:0051443	positive regulation of ubiquitin-protein transferase activity	3/372	32/18903	0.0245957508047044	0.230746977944134	0.205418805197185	PLK1/CDC20/UBE2C	3
GO:0060078	GO:0060078	regulation of postsynaptic membrane potential	7/372	145/18903	0.0248094269434827	0.232140700927863	0.206659544784087	GRIN2A/GRIK3/GRIA1/GRIN2B/CHRNA4/GRIK2/GLRA3	7
GO:0006694	GO:0006694	steroid biosynthetic process	8/372	178/18903	0.0249027251744857	0.232403704835187	0.206893679804558	BMP2/TSPO/INSIG1/HMGCS1/MSMO1/HMGCR/FDFT1/LHB	8
GO:0097006	GO:0097006	regulation of plasma lipoprotein particle levels	5/372	84/18903	0.0250427556668877	0.233100323635652	0.207513833545875	LDLR/LIPG/PLA2G3/LPL/PCSK9	5
GO:0008347	GO:0008347	glial cell migration	4/372	57/18903	0.0257398718834642	0.236727142923921	0.210742551388683	TGFB2/EPHA4/TSPO/FOXG1	4
GO:0048168	GO:0048168	regulation of neuronal synaptic plasticity	4/372	57/18903	0.0257398718834642	0.236727142923921	0.210742551388683	CNTN2/GRIN2A/GRIN2B/GRIK2	4
GO:0007183	GO:0007183	SMAD protein complex assembly	2/372	13/18903	0.0261054578010696	0.236727142923921	0.210742551388683	PMEPA1/LDLRAD4	2
GO:0007501	GO:0007501	mesodermal cell fate specification	2/372	13/18903	0.0261054578010696	0.236727142923921	0.210742551388683	DKK1/TBX6	2
GO:0021514	GO:0021514	ventral spinal cord interneuron differentiation	2/372	13/18903	0.0261054578010696	0.236727142923921	0.210742551388683	DBX1/FOXN4	2
GO:0036302	GO:0036302	atrioventricular canal development	2/372	13/18903	0.0261054578010696	0.236727142923921	0.210742551388683	BMP2/FOXN4	2
GO:0046541	GO:0046541	saliva secretion	2/372	13/18903	0.0261054578010696	0.236727142923921	0.210742551388683	OPRK1/AQP5	2
GO:0070341	GO:0070341	fat cell proliferation	2/372	13/18903	0.0261054578010696	0.236727142923921	0.210742551388683	VSTM2A/DIO3	2
GO:1904748	GO:1904748	regulation of apoptotic process involved in development	2/372	13/18903	0.0261054578010696	0.236727142923921	0.210742551388683	TGFB2/FOXC2	2
GO:0031667	GO:0031667	response to nutrient levels	16/372	474/18903	0.0261455944271821	0.236727142923921	0.210742551388683	CYP26A1/LDLR/LIPG/TSPO/ALDH1A2/CNTN2/GAS2L1/TRIM24/VCAM1/LPL/PCSK9/FGF23/CLPSL2/LRCOL1/SLC39A5/NOD2	16
GO:0042303	GO:0042303	molting cycle	6/372	115/18903	0.0262292346297192	0.236727142923921	0.210742551388683	TGFB2/WNT10B/FST/DKK1/TNFRSF19/EDAR	6
GO:0042633	GO:0042633	hair cycle	6/372	115/18903	0.0262292346297192	0.236727142923921	0.210742551388683	TGFB2/WNT10B/FST/DKK1/TNFRSF19/EDAR	6
GO:0017015	GO:0017015	regulation of transforming growth factor beta receptor signaling pathway	7/372	147/18903	0.0264818390842222	0.23840342508902	0.212234834765895	WNT1/BMP2/PRDM16/ZEB2/PMEPA1/LDLRAD4/DAND5	7
GO:0048147	GO:0048147	negative regulation of fibroblast proliferation	3/372	33/18903	0.0266706131175912	0.238896321015609	0.212673627478279	C1QL4/DACH1/CD300A	3
GO:0048566	GO:0048566	embryonic digestive tract development	3/372	33/18903	0.0266706131175912	0.238896321015609	0.212673627478279	TGFB2/ID2/ALDH1A2	3
GO:0002065	GO:0002065	columnar/cuboidal epithelial cell differentiation	6/372	116/18903	0.0272195814577211	0.243202526057082	0.216507157617805	FST/POU3F2/BMP2/PAX6/NKX6-1/EMX1	6
GO:0033273	GO:0033273	response to vitamin	5/372	86/18903	0.0273787767696639	0.24401334795963	0.217228978843518	CYP26A1/TSPO/ALDH1A2/TRIM24/FGF23	5
GO:1901214	GO:1901214	regulation of neuron death	12/372	325/18903	0.0279992831547526	0.245935075016566	0.218939765608606	TGFB2/BARHL1/WNT1/EPHA7/SEMA3E/DKK1/PLA2G3/DCC/PCSK9/ANGPT1/GRIN2B/GRIK2	12
GO:0048762	GO:0048762	mesenchymal cell differentiation	10/372	252/18903	0.0280553190165908	0.245935075016566	0.218939765608606	TGFB2/SEMA3A/EPHA4/BMP2/ALDH1A2/SEMA3E/CYP26C1/S100A4/FOXC2/LDLRAD4	10
GO:1902652	GO:1902652	secondary alcohol metabolic process	7/372	149/18903	0.0282295495242001	0.245935075016566	0.218939765608606	LDLR/INSIG1/HMGCS1/MSMO1/HMGCR/PCSK9/FDFT1	7
GO:0009308	GO:0009308	amine metabolic process	6/372	117/18903	0.0282343759291522	0.245935075016566	0.218939765608606	TGFB2/INMT/GRIN2A/VCAM1/IL4I1/DMGDH	6
GO:0046394	GO:0046394	carboxylic acid biosynthetic process	12/372	326/18903	0.0285761251758868	0.245935075016566	0.218939765608606	LIPG/PYCR1/GAD1/ALDH1A2/INSIG1/PLA2G3/LPL/ACSBG1/SDS/CYP2E1/FADS6/ELOVL3	12
GO:0001523	GO:0001523	retinoid metabolic process	5/372	87/18903	0.0285969902815501	0.245935075016566	0.218939765608606	LRP2/CYP26A1/ALDH1A2/CYP26C1/ABCA4	5
GO:0099175	GO:0099175	regulation of postsynapse organization	5/372	87/18903	0.0285969902815501	0.245935075016566	0.218939765608606	EPHA4/EPHA7/NPTX1/ZNF804A/GRIN2B	5
GO:2000243	GO:2000243	positive regulation of reproductive process	5/372	87/18903	0.0285969902815501	0.245935075016566	0.218939765608606	AURKA/MEIOC/PRDM14/ZP3/UNC5C	5
GO:0002090	GO:0002090	regulation of receptor internalization	4/372	59/18903	0.0287735004317573	0.245935075016566	0.218939765608606	DKK1/LRRTM1/PCSK9/ANGPT1	4
GO:0007431	GO:0007431	salivary gland development	3/372	34/18903	0.0288361462431766	0.245935075016566	0.218939765608606	TGFB2/PAX6/EDAR	3
GO:0010984	GO:0010984	regulation of lipoprotein particle clearance	3/372	34/18903	0.0288361462431766	0.245935075016566	0.218939765608606	LDLR/LIPG/PCSK9	3
GO:0021799	GO:0021799	cerebral cortex radially oriented cell migration	3/372	34/18903	0.0288361462431766	0.245935075016566	0.218939765608606	POU3F2/POU3F3/FOXG1	3
GO:0033006	GO:0033006	regulation of mast cell activation involved in immune response	3/372	34/18903	0.0288361462431766	0.245935075016566	0.218939765608606	PLA2G3/ADGRE2/CD300A	3
GO:0042573	GO:0042573	retinoic acid metabolic process	3/372	34/18903	0.0288361462431766	0.245935075016566	0.218939765608606	CYP26A1/ALDH1A2/CYP26C1	3
GO:0048333	GO:0048333	mesodermal cell differentiation	3/372	34/18903	0.0288361462431766	0.245935075016566	0.218939765608606	DKK1/TBX6/FOXC2	3
GO:0060563	GO:0060563	neuroepithelial cell differentiation	3/372	34/18903	0.0288361462431766	0.245935075016566	0.218939765608606	POU3F2/BMP2/EMX1	3
GO:0070570	GO:0070570	regulation of neuron projection regeneration	3/372	34/18903	0.0288361462431766	0.245935075016566	0.218939765608606	EPHA4/PRRX1/KLK8	3
GO:1905207	GO:1905207	regulation of cardiocyte differentiation	3/372	34/18903	0.0288361462431766	0.245935075016566	0.218939765608606	TGFB2/BMP2/DKK1	3
GO:1903844	GO:1903844	regulation of cellular response to transforming growth factor beta stimulus	7/372	150/18903	0.0291320496997297	0.247865768924908	0.22065853496969	WNT1/BMP2/PRDM16/ZEB2/PMEPA1/LDLRAD4/DAND5	7
GO:0006821	GO:0006821	chloride transport	6/372	118/18903	0.0292738202708543	0.248478974441894	0.221204431369989	ANO3/TSPO/SLC17A7/SLC6A1/NMUR1/GLRA3	6
GO:0035725	GO:0035725	sodium ion transmembrane transport	8/372	184/18903	0.0295513068614031	0.248690194872224	0.221392466978595	STOM/CHP2/ASIC2/SLC17A7/SLC5A5/SLC6A1/PCSK9/ATP4A	8
GO:0016053	GO:0016053	organic acid biosynthetic process	12/372	328/18903	0.0297555970777974	0.248690194872224	0.221392466978595	LIPG/PYCR1/GAD1/ALDH1A2/INSIG1/PLA2G3/LPL/ACSBG1/SDS/CYP2E1/FADS6/ELOVL3	12
GO:0007216	GO:0007216	G protein-coupled glutamate receptor signaling pathway	2/372	14/18903	0.0300660516100781	0.248690194872224	0.221392466978595	GRM3/GRIK3	2
GO:0016056	GO:0016056	rhodopsin mediated signaling pathway	2/372	14/18903	0.0300660516100781	0.248690194872224	0.221392466978595	GUCY2D/GUCY2F	2
GO:0043584	GO:0043584	nose development	2/372	14/18903	0.0300660516100781	0.248690194872224	0.221392466978595	HESX1/DLX5	2
GO:0048070	GO:0048070	regulation of developmental pigmentation	2/372	14/18903	0.0300660516100781	0.248690194872224	0.221392466978595	ADAMTS20/ZEB2	2
GO:0048681	GO:0048681	negative regulation of axon regeneration	2/372	14/18903	0.0300660516100781	0.248690194872224	0.221392466978595	EPHA4/KLK8	2
GO:0048711	GO:0048711	positive regulation of astrocyte differentiation	2/372	14/18903	0.0300660516100781	0.248690194872224	0.221392466978595	ID2/BMP2	2
GO:0051764	GO:0051764	actin crosslink formation	2/372	14/18903	0.0300660516100781	0.248690194872224	0.221392466978595	GAS2L3/GAS2L1	2
GO:0120305	GO:0120305	regulation of pigmentation	2/372	14/18903	0.0300660516100781	0.248690194872224	0.221392466978595	ADAMTS20/ZEB2	2
GO:1905208	GO:1905208	negative regulation of cardiocyte differentiation	2/372	14/18903	0.0300660516100781	0.248690194872224	0.221392466978595	BMP2/DKK1	2
GO:0031398	GO:0031398	positive regulation of protein ubiquitination	6/372	119/18903	0.0303381094626721	0.249439269391637	0.22205931858442	PLK1/CDC20/UBE2C/TBC1D7-LOC100130357/ANGPT1/NOD2	6
GO:0001658	GO:0001658	branching involved in ureteric bud morphogenesis	4/372	60/18903	0.0303665197520253	0.249439269391637	0.22205931858442	GREB1L/WNT1/BMP2/GPC3	4
GO:0002886	GO:0002886	regulation of myeloid leukocyte mediated immunity	4/372	60/18903	0.0303665197520253	0.249439269391637	0.22205931858442	PLA2G3/CXCL6/ADGRE2/CD300A	4
GO:0070997	GO:0070997	neuron death	13/372	368/18903	0.0310786337094602	0.251692710383088	0.224065408372336	TGFB2/BARHL1/WNT1/EPHA7/SEMA3E/DKK1/PLA2G3/DCC/PCSK9/ANGPT1/GRIN2B/GRIK2/DIO3	13
GO:0002719	GO:0002719	negative regulation of cytokine production involved in immune response	3/372	35/18903	0.0310920294643218	0.251692710383088	0.224065408372336	TGFB2/ANGPT1/NOD2	3
GO:0031128	GO:0031128	developmental induction	3/372	35/18903	0.0310920294643218	0.251692710383088	0.224065408372336	WNT1/BMP2/DKK1	3
GO:0042462	GO:0042462	eye photoreceptor cell development	3/372	35/18903	0.0310920294643218	0.251692710383088	0.224065408372336	PAX6/OLFM3/DIO3	3
GO:0045762	GO:0045762	positive regulation of adenylate cyclase activity	3/372	35/18903	0.0310920294643218	0.251692710383088	0.224065408372336	VIPR2/GLP1R/ADCYAP1	3
GO:0060914	GO:0060914	heart formation	3/372	35/18903	0.0310920294643218	0.251692710383088	0.224065408372336	LRP2/BMP2/DKK1	3
GO:0048864	GO:0048864	stem cell development	5/372	89/18903	0.0311350589842754	0.251692710383088	0.224065408372336	SEMA3A/ALDH1A2/SEMA3E/CYP26C1/FOXC2	5
GO:0015698	GO:0015698	inorganic anion transport	8/372	186/18903	0.0312252673075522	0.251850855093718	0.224206194170683	ANO3/TSPO/SLC17A7/SLC5A5/SLC6A1/FGF23/NMUR1/GLRA3	8
GO:0090288	GO:0090288	negative regulation of cellular response to growth factor stimulus	6/372	120/18903	0.031427431152022	0.252889449371939	0.225130786109514	SHISA2/LRP2/WNT1/DKK1/PRDM14/DAND5	6
GO:0006898	GO:0006898	receptor-mediated endocytosis	10/372	257/18903	0.0314959089820873	0.252889449371939	0.225130786109514	LRP2/HMMR/LDLR/CNTN2/DKK1/LRRTM1/PCSK9/GRIA1/ANGPT1/CTTN	10
GO:0016101	GO:0016101	diterpenoid metabolic process	5/372	90/18903	0.0324553639031971	0.260007578235725	0.231467586441488	LRP2/CYP26A1/ALDH1A2/CYP26C1/ABCA4	5
GO:0031623	GO:0031623	receptor internalization	6/372	121/18903	0.0325419655743747	0.260116832449878	0.231564848257587	CNTN2/DKK1/LRRTM1/PCSK9/GRIA1/ANGPT1	6
GO:0010922	GO:0010922	positive regulation of phosphatase activity	3/372	36/18903	0.0334378409228418	0.262566145868583	0.233745310339935	BMP2/CHP2/CD300A	3
GO:0045777	GO:0045777	positive regulation of blood pressure	3/372	36/18903	0.0334378409228418	0.262566145868583	0.233745310339935	ID2/NR2F2/GLP1R	3
GO:0050869	GO:0050869	negative regulation of B cell activation	3/372	36/18903	0.0334378409228418	0.262566145868583	0.233745310339935	ID2/BANK1/CD300A	3
GO:0031102	GO:0031102	neuron projection regeneration	4/372	62/18903	0.0337060156034349	0.262566145868583	0.233745310339935	EPHA4/TSPO/PRRX1/KLK8	4
GO:0046888	GO:0046888	negative regulation of hormone secretion	4/372	62/18903	0.0337060156034349	0.262566145868583	0.233745310339935	VSNL1/TSPO/OPRK1/FGF23	4
GO:0030901	GO:0030901	midbrain development	5/372	91/18903	0.0338101241618125	0.262566145868583	0.233745310339935	OTX1/LMX1A/BARHL1/WNT1/DKK1	5
GO:0042475	GO:0042475	odontogenesis of dentin-containing tooth	5/372	91/18903	0.0338101241618125	0.262566145868583	0.233745310339935	RSPO2/FST/BMP2/LHX8/EDAR	5
GO:0060021	GO:0060021	roof of mouth development	5/372	91/18903	0.0338101241618125	0.262566145868583	0.233745310339935	TGFB2/INSIG1/DLX5/PRRX1/DLX6	5
GO:1901216	GO:1901216	positive regulation of neuron death	5/372	91/18903	0.0338101241618125	0.262566145868583	0.233745310339935	TGFB2/EPHA7/DKK1/PCSK9/GRIN2B	5
GO:0003376	GO:0003376	sphingosine-1-phosphate receptor signaling pathway	2/372	15/18903	0.0342477581567716	0.262566145868583	0.233745310339935	MFSD2B/S1PR4	2
GO:0010989	GO:0010989	negative regulation of low-density lipoprotein particle clearance	2/372	15/18903	0.0342477581567716	0.262566145868583	0.233745310339935	LDLR/PCSK9	2
GO:0034384	GO:0034384	high-density lipoprotein particle clearance	2/372	15/18903	0.0342477581567716	0.262566145868583	0.233745310339935	LDLR/LIPG	2
GO:0035358	GO:0035358	regulation of peroxisome proliferator activated receptor signaling pathway	2/372	15/18903	0.0342477581567716	0.262566145868583	0.233745310339935	LMO3/BMP2	2
GO:0048820	GO:0048820	hair follicle maturation	2/372	15/18903	0.0342477581567716	0.262566145868583	0.233745310339935	TGFB2/WNT10B	2
GO:0060080	GO:0060080	inhibitory postsynaptic potential	2/372	15/18903	0.0342477581567716	0.262566145868583	0.233745310339935	CHRNA4/GRIK2	2
GO:0070207	GO:0070207	protein homotrimerization	2/372	15/18903	0.0342477581567716	0.262566145868583	0.233745310339935	SCARA5/MLKL	2
GO:0070571	GO:0070571	negative regulation of neuron projection regeneration	2/372	15/18903	0.0342477581567716	0.262566145868583	0.233745310339935	EPHA4/KLK8	2
GO:0072148	GO:0072148	epithelial cell fate commitment	2/372	15/18903	0.0342477581567716	0.262566145868583	0.233745310339935	NR2F2/ARX	2
GO:1900426	GO:1900426	positive regulation of defense response to bacterium	2/372	15/18903	0.0342477581567716	0.262566145868583	0.233745310339935	KLK7/NOD2	2
GO:0030111	GO:0030111	regulation of Wnt signaling pathway	12/372	336/18903	0.0348264348899723	0.26642970039217	0.237184777938257	SHISA2/RSPO2/WNT10B/BMP2/DKK1/DLX5/WIF1/ZEB2/SHISA3/GPC3/FOXL1/RSPO3	12
GO:0001656	GO:0001656	metanephros development	5/372	92/18903	0.03519952730647	0.268707312307421	0.239212385504355	GREB1L/IRX1/GPC3/FOXC2/POU3F3	5
GO:0030514	GO:0030514	negative regulation of BMP signaling pathway	4/372	63/18903	0.035452805922916	0.26931480277904	0.239753194176956	LRP2/WNT1/DKK1/DAND5	4
GO:0060042	GO:0060042	retina morphogenesis in camera-type eye	4/372	63/18903	0.035452805922916	0.26931480277904	0.239753194176956	FJX1/FOXN4/DIO3/MEGF11	4
GO:0050678	GO:0050678	regulation of epithelial cell proliferation	14/372	414/18903	0.0355057383747963	0.26931480277904	0.239753194176956	TGFB2/WNT10B/NR2F2/BMP2/PAX6/HMX2/ALDH1A2/DLX5/TRIM24/GPC3/ARX/DLX6/PKHD1/NOD2	14
GO:0003230	GO:0003230	cardiac atrium development	3/372	37/18903	0.0358730632265675	0.269804789879142	0.2401893973531	TGFB2/BMP2/DAND5	3
GO:0010092	GO:0010092	specification of animal organ identity	3/372	37/18903	0.0358730632265675	0.269804789879142	0.2401893973531	LRP2/BMP2/DKK1	3
GO:0031076	GO:0031076	embryonic camera-type eye development	3/372	37/18903	0.0358730632265675	0.269804789879142	0.2401893973531	SIX3/PAX6/ALDH1A2	3
GO:0048854	GO:0048854	brain morphogenesis	3/372	37/18903	0.0358730632265675	0.269804789879142	0.2401893973531	OTX1/HESX1/EMX1	3
GO:0031099	GO:0031099	regeneration	8/372	192/18903	0.0366340156210943	0.274947927766739	0.244767993568087	AURKA/WNT10B/EPHA4/WNT1/TSPO/PRRX1/HOPX/KLK8	8
GO:0016055	GO:0016055	Wnt signaling pathway	15/372	456/18903	0.0371403532768251	0.278162519814877	0.247629732705943	SHISA2/RSPO2/WNT10B/HESX1/WNT1/BMP2/DKK1/DLX5/WIF1/ZEB2/SHISA3/GPC3/NDP/FOXL1/RSPO3	15
GO:0019730	GO:0019730	antimicrobial humoral response	6/372	125/18903	0.03725557192322	0.278288874947498	0.247742218341096	H2BC21/CXCL6/H2BC8/KLK7/H2BC4/NOD2	6
GO:0070371	GO:0070371	ERK1 and ERK2 cascade	12/372	340/18903	0.0375803301301374	0.278288874947498	0.247742218341096	HESX1/EPHA4/LMO3/BMP2/EPHA7/C1QL4/FGF23/CALCR/ANGPT1/ADCYAP1/PKHD1/NOD2	12
GO:0006637	GO:0006637	acyl-CoA metabolic process	5/372	94/18903	0.0380829377208166	0.278288874947498	0.247742218341096	PDK1/HMGCS1/ACSBG1/THEM5/ELOVL3	5
GO:0035383	GO:0035383	thioester metabolic process	5/372	94/18903	0.0380829377208166	0.278288874947498	0.247742218341096	PDK1/HMGCS1/ACSBG1/THEM5/ELOVL3	5
GO:0198738	GO:0198738	cell-cell signaling by wnt	15/372	458/18903	0.0383502039336346	0.278288874947498	0.247742218341096	SHISA2/RSPO2/WNT10B/HESX1/WNT1/BMP2/DKK1/DLX5/WIF1/ZEB2/SHISA3/GPC3/NDP/FOXL1/RSPO3	15
GO:0035337	GO:0035337	fatty-acyl-CoA metabolic process	3/372	38/18903	0.0383970888466921	0.278288874947498	0.247742218341096	ACSBG1/THEM5/ELOVL3	3
GO:0040036	GO:0040036	regulation of fibroblast growth factor receptor signaling pathway	3/372	38/18903	0.0383970888466921	0.278288874947498	0.247742218341096	SHISA2/FGFBP3/PRDM14	3
GO:0042092	GO:0042092	type 2 immune response	3/372	38/18903	0.0383970888466921	0.278288874947498	0.247742218341096	BCL6B/NOD2/NLRP3	3
GO:0003206	GO:0003206	cardiac chamber morphogenesis	6/372	126/18903	0.0384986092932822	0.278288874947498	0.247742218341096	TGFB2/LRP2/BMP2/FOXC2/MYBPC3/NPY2R	6
GO:0033865	GO:0033865	nucleoside bisphosphate metabolic process	6/372	126/18903	0.0384986092932822	0.278288874947498	0.247742218341096	PDK1/HMGCS1/HMGCR/ACSBG1/THEM5/ELOVL3	6
GO:0033875	GO:0033875	ribonucleoside bisphosphate metabolic process	6/372	126/18903	0.0384986092932822	0.278288874947498	0.247742218341096	PDK1/HMGCS1/HMGCR/ACSBG1/THEM5/ELOVL3	6
GO:0034032	GO:0034032	purine nucleoside bisphosphate metabolic process	6/372	126/18903	0.0384986092932822	0.278288874947498	0.247742218341096	PDK1/HMGCS1/HMGCR/ACSBG1/THEM5/ELOVL3	6
GO:0021542	GO:0021542	dentate gyrus development	2/372	16/18903	0.0386403907711112	0.278288874947498	0.247742218341096	LMX1A/EMX2	2
GO:0034112	GO:0034112	positive regulation of homotypic cell-cell adhesion	2/372	16/18903	0.0386403907711112	0.278288874947498	0.247742218341096	PLAUR/MFSD2B	2
GO:0034375	GO:0034375	high-density lipoprotein particle remodeling	2/372	16/18903	0.0386403907711112	0.278288874947498	0.247742218341096	LIPG/PLA2G3	2
GO:0046068	GO:0046068	cGMP metabolic process	2/372	16/18903	0.0386403907711112	0.278288874947498	0.247742218341096	GUCY2D/GUCY2F	2
GO:0061101	GO:0061101	neuroendocrine cell differentiation	2/372	16/18903	0.0386403907711112	0.278288874947498	0.247742218341096	POU3F2/BMP2	2
GO:0097154	GO:0097154	GABAergic neuron differentiation	2/372	16/18903	0.0386403907711112	0.278288874947498	0.247742218341096	CNTN2/ARX	2
GO:1902033	GO:1902033	regulation of hematopoietic stem cell proliferation	2/372	16/18903	0.0386403907711112	0.278288874947498	0.247742218341096	WNT10B/WNT1	2
GO:0051047	GO:0051047	positive regulation of secretion	11/372	304/18903	0.0389867434656366	0.280217218659263	0.24945889547728	TGFB2/VSNL1/BMP2/OPRK1/NKX6-1/PLA2G3/SLC6A1/P2RY2/ZP3/ADCYAP1/CD38	11
GO:0050771	GO:0050771	negative regulation of axonogenesis	4/372	65/18903	0.0391009994137164	0.280472963601406	0.249686568320142	SEMA3A/EPHA7/SEMA3E/DCC	4
GO:0045638	GO:0045638	negative regulation of myeloid cell differentiation	5/372	95/18903	0.039577245408727	0.283319035907855	0.252220238654221	MEIS1/H4C12/H4C11/H4C5/H4C8	5
GO:0060537	GO:0060537	muscle tissue development	14/372	422/18903	0.0406102737498758	0.290131514866347	0.258284939048361	TGFB2/NEBL/LRP2/WNT10B/ID2/NR2F2/BMP2/ALDH1A2/DKK1/FOXC2/ANKRD33/MYBPC3/HOPX/SGCG	14
GO:0060675	GO:0060675	ureteric bud morphogenesis	4/372	66/18903	0.0410025135926915	0.291343401331359	0.259363801583833	GREB1L/WNT1/BMP2/GPC3	4
GO:0032570	GO:0032570	response to progesterone	3/372	39/18903	0.0410092253120062	0.291343401331359	0.259363801583833	TGFB2/TSPO/CD38	3
GO:0001738	GO:0001738	morphogenesis of a polarized epithelium	5/372	96/18903	0.0411067968778888	0.291343401331359	0.259363801583833	SAPCD2/DKK1/GPC3/RSPO3/PKHD1	5
GO:0014033	GO:0014033	neural crest cell differentiation	5/372	96/18903	0.0411067968778888	0.291343401331359	0.259363801583833	SEMA3A/ALDH1A2/SEMA3E/CYP26C1/FOXC2	5
GO:0046883	GO:0046883	regulation of hormone secretion	9/372	234/18903	0.0425974620313589	0.296973953076128	0.264376310186617	VSNL1/TSPO/OPRK1/NKX6-1/PLA2G3/FGF23/ADCYAP1/CD38/SSTR5	9
GO:0001657	GO:0001657	ureteric bud development	5/372	97/18903	0.0426717051756601	0.296973953076128	0.264376310186617	GREB1L/WNT1/BMP2/GPC3/FOXC2	5
GO:0060993	GO:0060993	kidney morphogenesis	5/372	97/18903	0.0426717051756601	0.296973953076128	0.264376310186617	GREB1L/WNT1/BMP2/IRX1/GPC3	5
GO:2001251	GO:2001251	negative regulation of chromosome organization	5/372	97/18903	0.0426717051756601	0.296973953076128	0.264376310186617	PIF1/PLK1/TOP2A/CDC20/PTTG1	5
GO:1902850	GO:1902850	microtubule cytoskeleton organization involved in mitosis	7/372	163/18903	0.0426726259312905	0.296973953076128	0.264376310186617	PLK1/SAPCD2/AURKA/CENPA/CDC20/PAX6/PKHD1	7
GO:0045576	GO:0045576	mast cell activation	4/372	67/18903	0.0429556590945098	0.296973953076128	0.264376310186617	PLA2G3/PTGDR/ADGRE2/CD300A	4
GO:0070613	GO:0070613	regulation of protein processing	4/372	67/18903	0.0429556590945098	0.296973953076128	0.264376310186617	SPON1/PLAUR/CNTN2/RFX4	4
GO:0072171	GO:0072171	mesonephric tubule morphogenesis	4/372	67/18903	0.0429556590945098	0.296973953076128	0.264376310186617	GREB1L/WNT1/BMP2/GPC3	4
GO:0002091	GO:0002091	negative regulation of receptor internalization	2/372	17/18903	0.0432340761981796	0.296973953076128	0.264376310186617	LRRTM1/PCSK9	2
GO:0016114	GO:0016114	terpenoid biosynthetic process	2/372	17/18903	0.0432340761981796	0.296973953076128	0.264376310186617	ALDH1A2/HMGCS1	2
GO:0033189	GO:0033189	response to vitamin A	2/372	17/18903	0.0432340761981796	0.296973953076128	0.264376310186617	CYP26A1/ALDH1A2	2
GO:0042481	GO:0042481	regulation of odontogenesis	2/372	17/18903	0.0432340761981796	0.296973953076128	0.264376310186617	RSPO2/BMP2	2
GO:0061548	GO:0061548	ganglion development	2/372	17/18903	0.0432340761981796	0.296973953076128	0.264376310186617	SEMA3A/UNC5C	2
GO:0070206	GO:0070206	protein trimerization	2/372	17/18903	0.0432340761981796	0.296973953076128	0.264376310186617	SCARA5/MLKL	2
GO:0070593	GO:0070593	dendrite self-avoidance	2/372	17/18903	0.0432340761981796	0.296973953076128	0.264376310186617	ROBO3/CNTN2	2
GO:0072189	GO:0072189	ureter development	2/372	17/18903	0.0432340761981796	0.296973953076128	0.264376310186617	ALDH1A2/EMX2	2
GO:0032941	GO:0032941	secretion by tissue	3/372	40/18903	0.0437087002064331	0.297814785239888	0.265124847567214	OPRK1/P2RY2/AQP5	3
GO:1902692	GO:1902692	regulation of neuroblast proliferation	3/372	40/18903	0.0437087002064331	0.297814785239888	0.265124847567214	SIX3/PAX6/FOXG1	3
GO:0030317	GO:0030317	flagellated sperm motility	6/372	130/18903	0.0437333333951127	0.297814785239888	0.265124847567214	TEKT2/PLA2G3/PRDM14/KLC3/TEKT3/NME8	6
GO:0097722	GO:0097722	sperm motility	6/372	130/18903	0.0437333333951127	0.297814785239888	0.265124847567214	TEKT2/PLA2G3/PRDM14/KLC3/TEKT3/NME8	6
GO:0060070	GO:0060070	canonical Wnt signaling pathway	11/372	310/18903	0.0438246379918383	0.297814785239888	0.265124847567214	RSPO2/WNT10B/HESX1/WNT1/BMP2/DKK1/DLX5/ZEB2/SHISA3/GPC3/RSPO3	11
GO:0030856	GO:0030856	regulation of epithelial cell differentiation	7/372	164/18903	0.0438577173214421	0.297814785239888	0.265124847567214	WNT10B/FST/BMP2/PAX6/NKX6-1/ATOH1/MIR18B	7
GO:0072163	GO:0072163	mesonephric epithelium development	5/372	98/18903	0.0442720685794427	0.298920311525972	0.266109024655143	GREB1L/WNT1/BMP2/GPC3/FOXC2	5
GO:0072164	GO:0072164	mesonephric tubule development	5/372	98/18903	0.0442720685794427	0.298920311525972	0.266109024655143	GREB1L/WNT1/BMP2/GPC3/FOXC2	5
GO:0120162	GO:0120162	positive regulation of cold-induced thermogenesis	5/372	98/18903	0.0442720685794427	0.298920311525972	0.266109024655143	TRPM8/PRDM16/ADCYAP1/YBX2/ELOVL3	5
GO:0042446	GO:0042446	hormone biosynthetic process	4/372	68/18903	0.0449604108875756	0.302994073372792	0.269735625959686	BMP2/TSPO/DIO3/LHB	4
GO:0009566	GO:0009566	fertilization	8/372	201/18903	0.045875709148721	0.308214529995595	0.274383053941602	SERPINA5/NR2F2/ATP8B3/MEIOB/SPACA6/PRDM14/ZP3/REC8	8
GO:0010389	GO:0010389	regulation of G2/M transition of mitotic cell cycle	5/372	99/18903	0.0459079706669456	0.308214529995595	0.274383053941602	PLK1/AURKA/WNT10B/KCNH5/CCNB3	5
GO:0060485	GO:0060485	mesenchyme development	11/372	313/18903	0.0463921608972939	0.309241575008936	0.27529736433216	TGFB2/SEMA3A/EPHA4/BMP2/ALDH1A2/SEMA3E/CYP26C1/S100A4/FOXC2/LDLRAD4/DAND5	11
GO:0010719	GO:0010719	negative regulation of epithelial to mesenchymal transition	3/372	41/18903	0.0464946659760981	0.309241575008936	0.27529736433216	TGFB2/EPHA4/LDLRAD4	3
GO:0019432	GO:0019432	triglyceride biosynthetic process	3/372	41/18903	0.0464946659760981	0.309241575008936	0.27529736433216	LDLR/LPL/MOGAT1	3
GO:0120178	GO:0120178	steroid hormone biosynthetic process	3/372	41/18903	0.0464946659760981	0.309241575008936	0.27529736433216	BMP2/TSPO/LHB	3
GO:1902742	GO:1902742	apoptotic process involved in development	3/372	41/18903	0.0464946659760981	0.309241575008936	0.27529736433216	TGFB2/SIX3/FOXC2	3
GO:0098739	GO:0098739	import across plasma membrane	8/372	202/18903	0.0469886453318477	0.311551266417097	0.277353530153553	LRP2/CACNA1F/SLC6A1/KCNJ13/KCNJ4/CALCR/ATP4A/SLC39A5	8
GO:0035418	GO:0035418	protein localization to synapse	4/372	69/18903	0.0470167128562126	0.311551266417097	0.277353530153553	ASIC2/NPTX1/LRRTM1/GRIN2A	4
GO:0048709	GO:0048709	oligodendrocyte differentiation	5/372	100/18903	0.0475794803972057	0.313532258103574	0.279117076306865	PAX6/NKX6-1/CNTN2/TRPC4/NEUROD4	5
GO:0000712	GO:0000712	resolution of meiotic recombination intermediates	2/372	18/18903	0.0480192462621463	0.313532258103574	0.279117076306865	TOP2A/MEIOB	2
GO:0002830	GO:0002830	positive regulation of type 2 immune response	2/372	18/18903	0.0480192462621463	0.313532258103574	0.279117076306865	NOD2/NLRP3	2
GO:0008356	GO:0008356	asymmetric cell division	2/372	18/18903	0.0480192462621463	0.313532258103574	0.279117076306865	SOX5/PAX6	2
GO:0015812	GO:0015812	gamma-aminobutyric acid transport	2/372	18/18903	0.0480192462621463	0.313532258103574	0.279117076306865	SLC6A1/TRPC4	2
GO:0043117	GO:0043117	positive regulation of vascular permeability	2/372	18/18903	0.0480192462621463	0.313532258103574	0.279117076306865	FGFBP3/ANGPT1	2
GO:0090520	GO:0090520	sphingolipid mediated signaling pathway	2/372	18/18903	0.0480192462621463	0.313532258103574	0.279117076306865	MFSD2B/S1PR4	2
GO:1905146	GO:1905146	lysosomal protein catabolic process	2/372	18/18903	0.0480192462621463	0.313532258103574	0.279117076306865	LRP2/LDLR	2
GO:0070372	GO:0070372	regulation of ERK1 and ERK2 cascade	11/372	315/18903	0.0481598634322833	0.31387552675702	0.279422665733348	EPHA4/LMO3/BMP2/EPHA7/C1QL4/FGF23/CALCR/ANGPT1/ADCYAP1/PKHD1/NOD2	11
GO:0007281	GO:0007281	germ cell development	11/372	316/18903	0.0490606732920247	0.319162956726401	0.284129715665491	AURKA/DAZL/MEIOC/PLA2G3/PRDM14/ZP3/KLC3/MOV10L1/YBX2/REC8/TDRD5	11
GO:0010463	GO:0010463	mesenchymal cell proliferation	3/372	42/18903	0.0493662045519826	0.319982762232396	0.284859534400435	BMP2/PRRX1/GPC3	3
GO:0031670	GO:0031670	cellular response to nutrient	3/372	42/18903	0.0493662045519826	0.319982762232396	0.284859534400435	TRIM24/LPL/FGF23	3
GO:0051962	GO:0051962	positive regulation of nervous system development	10/372	279/18903	0.0501747629038277	0.324633447826036	0.28899973283989	LRP2/ID2/EPHA4/BMP2/TSPO/ASIC2/PAX6/NKX6-1/LRRTM1/FOXG1	10
GO:0051304	GO:0051304	chromosome separation	6/372	135/18903	0.0508755509028733	0.328571266247723	0.292505312685284	PLK1/TOP2A/CDC20/UBE2C/PTTG1/MEIOB	6
GO:0001823	GO:0001823	mesonephros development	5/372	102/18903	0.0510295260870039	0.328969729656725	0.292860038359792	GREB1L/WNT1/BMP2/GPC3/FOXC2	5
GO:0016339	GO:0016339	calcium-dependent cell-cell adhesion via plasma membrane cell adhesion molecules	3/372	43/18903	0.0523223317940439	0.335519245128291	0.298690639717073	CDH9/CDH20/CDH6	3
GO:0045687	GO:0045687	positive regulation of glial cell differentiation	3/372	43/18903	0.0523223317940439	0.335519245128291	0.298690639717073	ID2/BMP2/NKX6-1	3
GO:0007498	GO:0007498	mesoderm development	6/372	136/18903	0.0523846877706956	0.335519245128291	0.298690639717073	ETS2/DKK1/TBX6/FOXC2/TBXT/DAND5	6
GO:0019233	GO:0019233	sensory perception of pain	5/372	103/18903	0.0528081277430579	0.335519245128291	0.298690639717073	OPRK1/NPY1R/GRIN2A/PROK2/CHRNA4	5
GO:0010744	GO:0010744	positive regulation of macrophage derived foam cell differentiation	2/372	19/18903	0.0529866297355477	0.335519245128291	0.298690639717073	PLA2G3/LPL	2
GO:0010985	GO:0010985	negative regulation of lipoprotein particle clearance	2/372	19/18903	0.0529866297355477	0.335519245128291	0.298690639717073	LDLR/PCSK9	2
GO:0021516	GO:0021516	dorsal spinal cord development	2/372	19/18903	0.0529866297355477	0.335519245128291	0.298690639717073	LHX5/WNT1	2
GO:0032026	GO:0032026	response to magnesium ion	2/372	19/18903	0.0529866297355477	0.335519245128291	0.298690639717073	FBP1/FGF23	2
GO:0035338	GO:0035338	long-chain fatty-acyl-CoA biosynthetic process	2/372	19/18903	0.0529866297355477	0.335519245128291	0.298690639717073	ACSBG1/ELOVL3	2
GO:0042574	GO:0042574	retinal metabolic process	2/372	19/18903	0.0529866297355477	0.335519245128291	0.298690639717073	ALDH1A2/ABCA4	2
GO:1903317	GO:1903317	regulation of protein maturation	4/372	72/18903	0.0534939061893458	0.338130807739393	0.301015541546991	SPON1/PLAUR/CNTN2/RFX4	4
GO:0009416	GO:0009416	response to light stimulus	11/372	321/18903	0.0537362132228765	0.339061239185053	0.301843843254723	MAPK10/ID2/PER3/ASIC2/CACNA1F/GRIN2A/HMGCR/GUCY2D/RGR/ABCA4/GUCY2F	11
GO:1903322	GO:1903322	positive regulation of protein modification by small protein conjugation or removal	6/372	137/18903	0.0539208702693125	0.339154452990992	0.301926825354053	PLK1/CDC20/UBE2C/TBC1D7-LOC100130357/ANGPT1/NOD2	6
GO:0019722	GO:0019722	calcium-mediated signaling	8/372	208/18903	0.0540363897051566	0.339154452990992	0.301926825354053	CHP2/TRPM8/GRIN2A/VCAM1/HRC/GRIN2B/NMUR1/PTGDR2	8
GO:0045216	GO:0045216	cell-cell junction organization	8/372	208/18903	0.0540363897051566	0.339154452990992	0.301926825354053	TGFB2/EPHA4/CDH9/CDH20/CDH6/HOPX/LIM2/PKHD1	8
GO:0015914	GO:0015914	phospholipid transport	5/372	104/18903	0.054622468665894	0.341630001392829	0.30413064271038	LDLR/ANO3/PRELID2/ATP8B3/ABCA4	5
GO:0051963	GO:0051963	regulation of synapse assembly	5/372	104/18903	0.054622468665894	0.341630001392829	0.30413064271038	EPHA7/ASIC2/NPTX1/DKK1/LRRTM1	5
GO:0048732	GO:0048732	gland development	14/372	441/18903	0.0547817801615434	0.342026350745888	0.30448348638041	TGFB2/AURKA/ID2/HESX1/POU3F2/WNT1/SIX3/BMP2/TSPO/PAX6/ALDH1A2/PCSK9/GCM2/EDAR	14
GO:0008544	GO:0008544	epidermis development	12/372	362/18903	0.055503887526444	0.345928949356247	0.30795771235228	TGFB2/WNT10B/FST/POU3F2/PAX6/DKK1/POU2F3/TNFRSF19/ATOH1/KLK7/KRT86/EDAR	12
GO:1904888	GO:1904888	cranial skeletal system development	4/372	73/18903	0.0557552491242701	0.346889115406672	0.308812484816156	TGFB2/INSIG1/PRRX1/FOXC2	4
GO:0008585	GO:0008585	female gonad development	5/372	105/18903	0.0564725462851984	0.350739769175492	0.312240467723956	FST/NR2F2/ZP3/ACSBG1/LHX8	5
GO:0008277	GO:0008277	regulation of G protein-coupled receptor signaling pathway	6/372	139/18903	0.0570745542898253	0.352188944392046	0.313530572773903	CNTN2/GUCY2D/CALCR/ADCYAP1/PTGDR2/GUCY2F	6
GO:0048863	GO:0048863	stem cell differentiation	9/372	248/18903	0.057462609221399	0.352188944392046	0.313530572773903	TGFB2/SEMA3A/HESX1/SOX5/ALDH1A2/SEMA3E/CYP26C1/FOXC2/TBXT	9
GO:0001707	GO:0001707	mesoderm formation	4/372	74/18903	0.0580674186624795	0.352188944392046	0.313530572773903	DKK1/TBX6/FOXC2/TBXT	4
GO:0003281	GO:0003281	ventricular septum development	4/372	74/18903	0.0580674186624795	0.352188944392046	0.313530572773903	TGFB2/LRP2/SALL4/DAND5	4
GO:0030002	GO:0030002	cellular anion homeostasis	2/372	20/18903	0.0581272444090648	0.352188944392046	0.313530572773903	FGF23/GCM2	2
GO:0042359	GO:0042359	vitamin D metabolic process	2/372	20/18903	0.0581272444090648	0.352188944392046	0.313530572773903	LRP2/FGF23	2
GO:0042474	GO:0042474	middle ear morphogenesis	2/372	20/18903	0.0581272444090648	0.352188944392046	0.313530572773903	INSIG1/PRRX1	2
GO:0043046	GO:0043046	DNA methylation involved in gamete generation	2/372	20/18903	0.0581272444090648	0.352188944392046	0.313530572773903	MOV10L1/TDRD5	2
GO:0048670	GO:0048670	regulation of collateral sprouting	2/372	20/18903	0.0581272444090648	0.352188944392046	0.313530572773903	EPHA7/DCC	2
GO:0070314	GO:0070314	G1 to G0 transition	2/372	20/18903	0.0581272444090648	0.352188944392046	0.313530572773903	ZNF503/SLC39A5	2
GO:1900221	GO:1900221	regulation of amyloid-beta clearance	2/372	20/18903	0.0581272444090648	0.352188944392046	0.313530572773903	PLA2G3/HMGCR	2
GO:1903579	GO:1903579	negative regulation of ATP metabolic process	2/372	20/18903	0.0581272444090648	0.352188944392046	0.313530572773903	TSPO/FBP1	2
GO:0001825	GO:0001825	blastocyst formation	3/372	45/18903	0.0584841108219049	0.352188944392046	0.313530572773903	PRDM14/ZP3/HOPX	3
GO:0033003	GO:0033003	regulation of mast cell activation	3/372	45/18903	0.0584841108219049	0.352188944392046	0.313530572773903	PLA2G3/ADGRE2/CD300A	3
GO:0035384	GO:0035384	thioester biosynthetic process	3/372	45/18903	0.0584841108219049	0.352188944392046	0.313530572773903	PDK1/ACSBG1/ELOVL3	3
GO:0042551	GO:0042551	neuron maturation	3/372	45/18903	0.0584841108219049	0.352188944392046	0.313530572773903	CNTN2/TBX6/GLDN	3
GO:0071616	GO:0071616	acyl-CoA biosynthetic process	3/372	45/18903	0.0584841108219049	0.352188944392046	0.313530572773903	PDK1/ACSBG1/ELOVL3	3
GO:0071827	GO:0071827	plasma lipoprotein particle organization	3/372	45/18903	0.0584841108219049	0.352188944392046	0.313530572773903	LIPG/PLA2G3/LPL	3
GO:0002444	GO:0002444	myeloid leukocyte mediated immunity	5/372	107/18903	0.0602798318333882	0.361780472198702	0.32206927694075	PLA2G3/PTGDR/CXCL6/ADGRE2/CD300A	5
GO:0060840	GO:0060840	artery development	5/372	107/18903	0.0602798318333882	0.361780472198702	0.32206927694075	TGFB2/LRP2/LDLR/PRRX1/FOXC2	5
GO:0051099	GO:0051099	positive regulation of binding	7/372	177/18903	0.0612067939576554	0.366726420939565	0.326472328672854	H1-0/SPON1/EPHA4/PLAUR/BMP2/PAX6/PLCL2	7
GO:0002920	GO:0002920	regulation of humoral immune response	3/372	46/18903	0.0616875015831644	0.367752413284249	0.327385701941983	ZP3/KLK7/NOD2	3
GO:0021517	GO:0021517	ventral spinal cord development	3/372	46/18903	0.0616875015831644	0.367752413284249	0.327385701941983	DBX1/PAX6/FOXN4	3
GO:0035272	GO:0035272	exocrine system development	3/372	46/18903	0.0616875015831644	0.367752413284249	0.327385701941983	TGFB2/PAX6/EDAR	3
GO:0032526	GO:0032526	response to retinoic acid	5/372	108/18903	0.0622369655667758	0.370408651495085	0.32975037550976	CYP26A1/WNT10B/ALDH1A2/DKK1/CD38	5
GO:0048332	GO:0048332	mesoderm morphogenesis	4/372	76/18903	0.0628432972286885	0.371068127153685	0.330337463163316	DKK1/TBX6/FOXC2/TBXT	4
GO:0051339	GO:0051339	regulation of lyase activity	4/372	76/18903	0.0628432972286885	0.371068127153685	0.330337463163316	GRM3/VIPR2/GLP1R/ADCYAP1	4
GO:0046879	GO:0046879	hormone secretion	10/372	291/18903	0.0629685936262086	0.371068127153685	0.330337463163316	VSNL1/TSPO/OPRK1/NKX6-1/PLA2G3/GLP1R/FGF23/ADCYAP1/CD38/SSTR5	10
GO:0007130	GO:0007130	synaptonemal complex assembly	2/372	21/18903	0.0634323893570865	0.371068127153685	0.330337463163316	MEIOC/REC8	2
GO:0007413	GO:0007413	axonal fasciculation	2/372	21/18903	0.0634323893570865	0.371068127153685	0.330337463163316	EPHA4/CNTN2	2
GO:0010002	GO:0010002	cardioblast differentiation	2/372	21/18903	0.0634323893570865	0.371068127153685	0.330337463163316	TGFB2/TBXT	2
GO:0106030	GO:0106030	neuron projection fasciculation	2/372	21/18903	0.0634323893570865	0.371068127153685	0.330337463163316	EPHA4/CNTN2	2
GO:1901522	GO:1901522	positive regulation of transcription from RNA polymerase II promoter involved in cellular response to chemical stimulus	2/372	21/18903	0.0634323893570865	0.371068127153685	0.330337463163316	BMP2/DLX5	2
GO:1903429	GO:1903429	regulation of cell maturation	2/372	21/18903	0.0634323893570865	0.371068127153685	0.330337463163316	AURKA/TBX6	2
GO:2000725	GO:2000725	regulation of cardiac muscle cell differentiation	2/372	21/18903	0.0634323893570865	0.371068127153685	0.330337463163316	BMP2/DKK1	2
GO:0097305	GO:0097305	response to alcohol	9/372	253/18903	0.0634927230192841	0.371068127153685	0.330337463163316	TSPO/OPRK1/SLC5A5/GRIN2A/VCAM1/PTGDR/FBP1/GRIN2B/CYP2E1	9
GO:0030534	GO:0030534	adult behavior	6/372	143/18903	0.0637080319465889	0.371109695898022	0.330374469072868	PCDH17/EPHA4/OPRK1/CNTN2/CHRNA4/SEPTIN5	6
GO:0046165	GO:0046165	alcohol biosynthetic process	6/372	143/18903	0.0637080319465889	0.371109695898022	0.330374469072868	BMP2/INSIG1/HMGCS1/MSMO1/HMGCR/FDFT1	6
GO:0007179	GO:0007179	transforming growth factor beta receptor signaling pathway	8/372	216/18903	0.0644365626664826	0.374741184185987	0.333607343417953	TGFB2/WNT1/BMP2/PRDM16/ZEB2/PMEPA1/LDLRAD4/DAND5	8
GO:0002701	GO:0002701	negative regulation of production of molecular mediator of immune response	3/372	47/18903	0.0649709666891193	0.376620319100342	0.335280213209576	TGFB2/ANGPT1/NOD2	3
GO:2001222	GO:2001222	regulation of neuron migration	3/372	47/18903	0.0649709666891193	0.376620319100342	0.335280213209576	SEMA3A/NKX6-1/UNC5C	3
GO:0031279	GO:0031279	regulation of cyclase activity	4/372	77/18903	0.065306471085614	0.377950599708139	0.336464474236374	GRM3/VIPR2/GLP1R/ADCYAP1	4
GO:0007224	GO:0007224	smoothened signaling pathway	6/372	144/18903	0.0654344231077306	0.378077339350178	0.336577302174883	WNT10B/PAX6/NKX6-1/PRRX1/GPC3/RFX4	6
GO:0006814	GO:0006814	sodium ion transport	9/372	255/18903	0.0660132188951036	0.380021329375111	0.338307908191027	NKAIN3/STOM/CHP2/ASIC2/SLC17A7/SLC5A5/SLC6A1/PCSK9/ATP4A	9
GO:0051402	GO:0051402	neuron apoptotic process	9/372	255/18903	0.0660132188951036	0.380021329375111	0.338307908191027	TGFB2/BARHL1/EPHA7/SEMA3E/PLA2G3/PCSK9/ANGPT1/GRIK2/DIO3	9
GO:0006766	GO:0006766	vitamin metabolic process	5/372	110/18903	0.0662579282040991	0.380021329375111	0.338307908191027	LRP2/CYP26A1/ALDH1A2/CYP26C1/FGF23	5
GO:1902749	GO:1902749	regulation of cell cycle G2/M phase transition	5/372	110/18903	0.0662579282040991	0.380021329375111	0.338307908191027	PLK1/AURKA/WNT10B/KCNH5/CCNB3	5
GO:1903305	GO:1903305	regulation of regulated secretory pathway	6/372	145/18903	0.0671880200644607	0.380021329375111	0.338307908191027	PLA2G3/ZP3/ADGRE2/RPH3A/CD300A/SEPTIN5	6
GO:0043523	GO:0043523	regulation of neuron apoptotic process	8/372	218/18903	0.0672180907443532	0.380021329375111	0.338307908191027	TGFB2/BARHL1/EPHA7/SEMA3E/PLA2G3/PCSK9/ANGPT1/GRIK2	8
GO:0044706	GO:0044706	multi-multicellular organism process	8/372	218/18903	0.0672180907443532	0.380021329375111	0.338307908191027	NR2F2/HMX3/PRDM14/NDP/TEKT3/ADCYAP1/CD38/RLN1	8
GO:0001754	GO:0001754	eye photoreceptor cell differentiation	3/372	48/18903	0.0683332524483802	0.380021329375111	0.338307908191027	PAX6/OLFM3/DIO3	3
GO:0045747	GO:0045747	positive regulation of Notch signaling pathway	3/372	48/18903	0.0683332524483802	0.380021329375111	0.338307908191027	TGFB2/WNT1/NOD2	3
GO:0048483	GO:0048483	autonomic nervous system development	3/372	48/18903	0.0683332524483802	0.380021329375111	0.338307908191027	SEMA3A/VCAM1/ARX	3
GO:0071825	GO:0071825	protein-lipid complex subunit organization	3/372	48/18903	0.0683332524483802	0.380021329375111	0.338307908191027	LIPG/PLA2G3/LPL	3
GO:0001919	GO:0001919	regulation of receptor recycling	2/372	22/18903	0.0688936373944591	0.380021329375111	0.338307908191027	LDLR/PCSK9	2
GO:0002070	GO:0002070	epithelial cell maturation	2/372	22/18903	0.0688936373944591	0.380021329375111	0.338307908191027	SIX3/NKX6-1	2
GO:0007342	GO:0007342	fusion of sperm to egg plasma membrane involved in single fertilization	2/372	22/18903	0.0688936373944591	0.380021329375111	0.338307908191027	SERPINA5/SPACA6	2
GO:0007351	GO:0007351	tripartite regional subdivision	2/372	22/18903	0.0688936373944591	0.380021329375111	0.338307908191027	TBXT/TDRD5	2
GO:0008595	GO:0008595	anterior/posterior axis specification, embryo	2/372	22/18903	0.0688936373944591	0.380021329375111	0.338307908191027	TBXT/TDRD5	2
GO:0009190	GO:0009190	cyclic nucleotide biosynthetic process	2/372	22/18903	0.0688936373944591	0.380021329375111	0.338307908191027	GUCY2D/GUCY2F	2
GO:0010988	GO:0010988	regulation of low-density lipoprotein particle clearance	2/372	22/18903	0.0688936373944591	0.380021329375111	0.338307908191027	LDLR/PCSK9	2
GO:0015669	GO:0015669	gas transport	2/372	22/18903	0.0688936373944591	0.380021329375111	0.338307908191027	AQP5/HBQ1	2
GO:0033630	GO:0033630	positive regulation of cell adhesion mediated by integrin	2/372	22/18903	0.0688936373944591	0.380021329375111	0.338307908191027	TGFB2/FOXC2	2
GO:0044321	GO:0044321	response to leptin	2/372	22/18903	0.0688936373944591	0.380021329375111	0.338307908191027	LRP2/FGF23	2
GO:0050908	GO:0050908	detection of light stimulus involved in visual perception	2/372	22/18903	0.0688936373944591	0.380021329375111	0.338307908191027	CACNA1F/GUCY2F	2
GO:0050962	GO:0050962	detection of light stimulus involved in sensory perception	2/372	22/18903	0.0688936373944591	0.380021329375111	0.338307908191027	CACNA1F/GUCY2F	2
GO:0052652	GO:0052652	cyclic purine nucleotide metabolic process	2/372	22/18903	0.0688936373944591	0.380021329375111	0.338307908191027	GUCY2D/GUCY2F	2
GO:0060065	GO:0060065	uterus development	2/372	22/18903	0.0688936373944591	0.380021329375111	0.338307908191027	TGFB2/GREB1L	2
GO:0071305	GO:0071305	cellular response to vitamin D	2/372	22/18903	0.0688936373944591	0.380021329375111	0.338307908191027	TRIM24/FGF23	2
GO:0071404	GO:0071404	cellular response to low-density lipoprotein particle stimulus	2/372	22/18903	0.0688936373944591	0.380021329375111	0.338307908191027	LDLR/LPL	2
GO:0072111	GO:0072111	cell proliferation involved in kidney development	2/372	22/18903	0.0688936373944591	0.380021329375111	0.338307908191027	BMP2/GPC3	2
GO:1900424	GO:1900424	regulation of defense response to bacterium	2/372	22/18903	0.0688936373944591	0.380021329375111	0.338307908191027	KLK7/NOD2	2
GO:0060294	GO:0060294	cilium movement involved in cell motility	6/372	146/18903	0.0689688078837859	0.380021329375111	0.338307908191027	TEKT2/PLA2G3/PRDM14/KLC3/TEKT3/NME8	6
GO:0006305	GO:0006305	DNA alkylation	4/372	79/18903	0.0703817625179601	0.38601689750235	0.343645366788096	PAX6/PRDM14/MOV10L1/TDRD5	4
GO:0006306	GO:0006306	DNA methylation	4/372	79/18903	0.0703817625179601	0.38601689750235	0.343645366788096	PAX6/PRDM14/MOV10L1/TDRD5	4
GO:0043299	GO:0043299	leukocyte degranulation	4/372	79/18903	0.0703817625179601	0.38601689750235	0.343645366788096	PLA2G3/PTGDR/ADGRE2/CD300A	4
GO:0031281	GO:0031281	positive regulation of cyclase activity	3/372	49/18903	0.0717730623225843	0.390047206067093	0.347233284503517	VIPR2/GLP1R/ADCYAP1	3
GO:0035094	GO:0035094	response to nicotine	3/372	49/18903	0.0717730623225843	0.390047206067093	0.347233284503517	NKX6-1/VCAM1/CHRNA4	3
GO:0043300	GO:0043300	regulation of leukocyte degranulation	3/372	49/18903	0.0717730623225843	0.390047206067093	0.347233284503517	PLA2G3/ADGRE2/CD300A	3
GO:0046460	GO:0046460	neutral lipid biosynthetic process	3/372	49/18903	0.0717730623225843	0.390047206067093	0.347233284503517	LDLR/LPL/MOGAT1	3
GO:0046463	GO:0046463	acylglycerol biosynthetic process	3/372	49/18903	0.0717730623225843	0.390047206067093	0.347233284503517	LDLR/LPL/MOGAT1	3
GO:0055081	GO:0055081	anion homeostasis	3/372	49/18903	0.0717730623225843	0.390047206067093	0.347233284503517	SLC17A7/FGF23/GCM2	3
GO:0060828	GO:0060828	regulation of canonical Wnt signaling pathway	9/372	260/18903	0.0725876410595791	0.393406192661861	0.35022356857622	RSPO2/WNT10B/BMP2/DKK1/DLX5/ZEB2/SHISA3/GPC3/RSPO3	9
GO:0015748	GO:0015748	organophosphate ester transport	6/372	148/18903	0.072611858280927	0.393406192661861	0.35022356857622	LDLR/ANO3/PRELID2/ATP8B3/SLC17A9/ABCA4	6
GO:0002697	GO:0002697	regulation of immune effector process	12/372	379/18903	0.0727770495235629	0.393702855161611	0.350487667620066	TGFB2/PLA2G3/CXCL6/ZP3/ADGRE2/ANGPT1/KLK7/CD300A/IL4I1/FCN3/NOD2/NLRP3	12
GO:0032200	GO:0032200	telomere organization	7/372	185/18903	0.0737088799057536	0.397014321108394	0.353435647196223	PIF1/H4C12/H4C11/H3C10/H4C5/H4C8/H3C8	7
GO:0009914	GO:0009914	hormone transport	10/372	300/18903	0.0738348008791827	0.397014321108394	0.353435647196223	VSNL1/TSPO/OPRK1/NKX6-1/PLA2G3/GLP1R/FGF23/ADCYAP1/CD38/SSTR5	10
GO:0051053	GO:0051053	negative regulation of DNA metabolic process	6/372	149/18903	0.0744740530539366	0.397014321108394	0.353435647196223	PIF1/H1-0/H1-2/H1-4/H1-3/DACH1	6
GO:0071805	GO:0071805	potassium ion transmembrane transport	8/372	223/18903	0.074491843763683	0.397014321108394	0.353435647196223	OPRK1/KCNK10/KCNH5/SLC17A7/KCNIP1/KCNJ13/KCNJ4/ATP4A	8
GO:0003283	GO:0003283	atrial septum development	2/372	23/18903	0.0745028277199202	0.397014321108394	0.353435647196223	TGFB2/DAND5	2
GO:0044241	GO:0044241	lipid digestion	2/372	23/18903	0.0745028277199202	0.397014321108394	0.353435647196223	LDLR/ARX	2
GO:0097164	GO:0097164	ammonium ion metabolic process	2/372	23/18903	0.0745028277199202	0.397014321108394	0.353435647196223	GRIN2A/DMGDH	2
GO:0150146	GO:0150146	cell junction disassembly	2/372	23/18903	0.0745028277199202	0.397014321108394	0.353435647196223	EPHA4/DKK1	2
GO:1900120	GO:1900120	regulation of receptor binding	2/372	23/18903	0.0745028277199202	0.397014321108394	0.353435647196223	PLCL2/PCSK9	2
GO:1900543	GO:1900543	negative regulation of purine nucleotide metabolic process	2/372	23/18903	0.0745028277199202	0.397014321108394	0.353435647196223	TSPO/FBP1	2
GO:0007520	GO:0007520	myoblast fusion	3/372	50/18903	0.0752890602717846	0.398657184084398	0.354898179675045	ADAM12/WNT1/ADAMTS5	3
GO:0042461	GO:0042461	photoreceptor cell development	3/372	50/18903	0.0752890602717846	0.398657184084398	0.354898179675045	PAX6/OLFM3/DIO3	3
GO:0051349	GO:0051349	positive regulation of lyase activity	3/372	50/18903	0.0752890602717846	0.398657184084398	0.354898179675045	VIPR2/GLP1R/ADCYAP1	3
GO:1990573	GO:1990573	potassium ion import across plasma membrane	3/372	50/18903	0.0752890602717846	0.398657184084398	0.354898179675045	KCNJ13/KCNJ4/ATP4A	3
GO:0009266	GO:0009266	response to temperature stimulus	7/372	186/18903	0.0753702502308231	0.398657184084398	0.354898179675045	ANO3/TRPM8/SCARA5/LPL/GRIK2/PLIN1/HSPB2	7
GO:0097061	GO:0097061	dendritic spine organization	4/372	81/18903	0.075653333464101	0.399561679702992	0.355703392427703	EPHA4/ZNF804A/GRIN2B/CTTN	4
GO:0007612	GO:0007612	learning	6/372	150/18903	0.0763633031936953	0.402714757227106	0.35851036924477	OPRK1/CNTN2/DKK1/GRIN2A/SLC6A1/HMGCR	6
GO:1903531	GO:1903531	negative regulation of secretion by cell	6/372	151/18903	0.0782795561694807	0.412210661365138	0.366963945970589	VSNL1/TSPO/OPRK1/HMGCR/FGF23/CD300A	6
GO:0033046	GO:0033046	negative regulation of sister chromatid segregation	3/372	51/18903	0.0788798739626327	0.412932086162681	0.367606182853911	PLK1/CDC20/PTTG1	3
GO:0033048	GO:0033048	negative regulation of mitotic sister chromatid segregation	3/372	51/18903	0.0788798739626327	0.412932086162681	0.367606182853911	PLK1/CDC20/PTTG1	3
GO:0060324	GO:0060324	face development	3/372	51/18903	0.0788798739626327	0.412932086162681	0.367606182853911	ALDH1A2/DKK1/DLX5	3
GO:2000816	GO:2000816	negative regulation of mitotic sister chromatid separation	3/372	51/18903	0.0788798739626327	0.412932086162681	0.367606182853911	PLK1/CDC20/PTTG1	3
GO:0001759	GO:0001759	organ induction	2/372	24/18903	0.0802520587418255	0.414035585259925	0.36858855526941	BMP2/DKK1	2
GO:0002755	GO:0002755	MyD88-dependent toll-like receptor signaling pathway	2/372	24/18903	0.0802520587418255	0.414035585259925	0.36858855526941	TLR5/CD300A	2
GO:0003181	GO:0003181	atrioventricular valve morphogenesis	2/372	24/18903	0.0802520587418255	0.414035585259925	0.36858855526941	TGFB2/BMP2	2
GO:0035357	GO:0035357	peroxisome proliferator activated receptor signaling pathway	2/372	24/18903	0.0802520587418255	0.414035585259925	0.36858855526941	LMO3/BMP2	2
GO:0040037	GO:0040037	negative regulation of fibroblast growth factor receptor signaling pathway	2/372	24/18903	0.0802520587418255	0.414035585259925	0.36858855526941	SHISA2/PRDM14	2
GO:0042430	GO:0042430	indole-containing compound metabolic process	2/372	24/18903	0.0802520587418255	0.414035585259925	0.36858855526941	GRIN2A/IL4I1	2
GO:0050855	GO:0050855	regulation of B cell receptor signaling pathway	2/372	24/18903	0.0802520587418255	0.414035585259925	0.36858855526941	PLCL2/CD300A	2
GO:0099560	GO:0099560	synaptic membrane adhesion	2/372	24/18903	0.0802520587418255	0.414035585259925	0.36858855526941	PCDH17/LRRC4C	2
GO:0120255	GO:0120255	olefinic compound biosynthetic process	2/372	24/18903	0.0802520587418255	0.414035585259925	0.36858855526941	BMP2/LHB	2
GO:2000738	GO:2000738	positive regulation of stem cell differentiation	2/372	24/18903	0.0802520587418255	0.414035585259925	0.36858855526941	TGFB2/SOX5	2
GO:0007565	GO:0007565	female pregnancy	7/372	189/18903	0.0804856923882115	0.414640886364124	0.369127414892695	NR2F2/HMX3/PRDM14/NDP/ADCYAP1/CD38/RLN1	7
GO:0007129	GO:0007129	homologous chromosome pairing at meiosis	3/372	52/18903	0.0825440978438702	0.424019753333425	0.377476801151628	MEIOC/MEIOB/REC8	3
GO:0051480	GO:0051480	regulation of cytosolic calcium ion concentration	3/372	52/18903	0.0825440978438702	0.424019753333425	0.377476801151628	TRPC4/HRC/GRIA1	3
GO:0048588	GO:0048588	developmental cell growth	8/372	229/18903	0.0838249680898103	0.428626695249582	0.381578057482097	AURKA/SEMA3A/EPHA7/SEMA3E/NKX6-1/EMX1/DCC/CTTN	8
GO:0010921	GO:0010921	regulation of phosphatase activity	4/372	84/18903	0.0839218606687822	0.428626695249582	0.381578057482097	TGFB2/BMP2/CHP2/CD300A	4
GO:0032418	GO:0032418	lysosome localization	4/372	84/18903	0.0839218606687822	0.428626695249582	0.381578057482097	PLA2G3/PTGDR/ADGRE2/CD300A	4
GO:1990849	GO:1990849	vacuolar localization	4/372	84/18903	0.0839218606687822	0.428626695249582	0.381578057482097	PLA2G3/PTGDR/ADGRE2/CD300A	4
GO:0050729	GO:0050729	positive regulation of inflammatory response	6/372	154/18903	0.084189697157272	0.429379499807832	0.382248229695317	LDLR/LGALS1/PLA2G3/ZP3/LPL/NLRP3	6
GO:0003148	GO:0003148	outflow tract septum morphogenesis	2/372	25/18903	0.086133681081869	0.430194763039666	0.382974004743366	TGFB2/LRP2	2
GO:0019755	GO:0019755	one-carbon compound transport	2/372	25/18903	0.086133681081869	0.430194763039666	0.382974004743366	POU3F3/AQP5	2
GO:0043567	GO:0043567	regulation of insulin-like growth factor receptor signaling pathway	2/372	25/18903	0.086133681081869	0.430194763039666	0.382974004743366	WNT1/BMP2	2
GO:0045980	GO:0045980	negative regulation of nucleotide metabolic process	2/372	25/18903	0.086133681081869	0.430194763039666	0.382974004743366	TSPO/FBP1	2
GO:0046949	GO:0046949	fatty-acyl-CoA biosynthetic process	2/372	25/18903	0.086133681081869	0.430194763039666	0.382974004743366	ACSBG1/ELOVL3	2
GO:0048668	GO:0048668	collateral sprouting	2/372	25/18903	0.086133681081869	0.430194763039666	0.382974004743366	EPHA7/DCC	2
GO:1902993	GO:1902993	positive regulation of amyloid precursor protein catabolic process	2/372	25/18903	0.086133681081869	0.430194763039666	0.382974004743366	SPON1/EPHA4	2
GO:2000679	GO:2000679	positive regulation of transcription regulatory region DNA binding	2/372	25/18903	0.086133681081869	0.430194763039666	0.382974004743366	H1-0/PAX6	2
GO:0035148	GO:0035148	tube formation	6/372	155/18903	0.0862132904631364	0.430194763039666	0.382974004743366	TGFB2/LRP2/HESX1/SALL4/IRX1/EDAR	6
GO:0009409	GO:0009409	response to cold	3/372	53/18903	0.0862802960935095	0.430194763039666	0.382974004743366	TRPM8/LPL/PLIN1	3
GO:0034381	GO:0034381	plasma lipoprotein particle clearance	3/372	53/18903	0.0862802960935095	0.430194763039666	0.382974004743366	LDLR/LIPG/PCSK9	3
GO:0045332	GO:0045332	phospholipid translocation	3/372	53/18903	0.0862802960935095	0.430194763039666	0.382974004743366	ANO3/ATP8B3/ABCA4	3
GO:0051985	GO:0051985	negative regulation of chromosome segregation	3/372	53/18903	0.0862802960935095	0.430194763039666	0.382974004743366	PLK1/CDC20/PTTG1	3
GO:0060071	GO:0060071	Wnt signaling pathway, planar cell polarity pathway	3/372	53/18903	0.0862802960935095	0.430194763039666	0.382974004743366	DKK1/GPC3/RSPO3	3
GO:1905819	GO:1905819	negative regulation of chromosome separation	3/372	53/18903	0.0862802960935095	0.430194763039666	0.382974004743366	PLK1/CDC20/PTTG1	3
GO:2000677	GO:2000677	regulation of transcription regulatory region DNA binding	3/372	53/18903	0.0862802960935095	0.430194763039666	0.382974004743366	H1-0/PAX6/ANKRD33	3
GO:0008306	GO:0008306	associative learning	4/372	85/18903	0.086772613333091	0.432045204654287	0.384621330783989	OPRK1/GRIN2A/SLC6A1/HMGCR	4
GO:0003018	GO:0003018	vascular process in circulatory system	9/372	270/18903	0.0869141855611604	0.432146543271321	0.3847115458664	LRP2/FGFBP3/ASIC2/SLC5A5/SLC6A1/P2RY2/FOXC2/ANGPT1/CD38	9
GO:0050769	GO:0050769	positive regulation of neurogenesis	8/372	231/18903	0.0870824720078754	0.432380240540496	0.384919591121162	LRP2/ID2/EPHA4/BMP2/TSPO/PAX6/NKX6-1/FOXG1	8
GO:0071560	GO:0071560	cellular response to transforming growth factor beta stimulus	9/372	271/18903	0.0884333652978919	0.438476978146015	0.390347114227573	TGFB2/WNT1/SOX5/BMP2/PRDM16/ZEB2/PMEPA1/LDLRAD4/DAND5	9
GO:0002088	GO:0002088	lens development in camera-type eye	4/372	86/18903	0.0896698736532581	0.442760525725575	0.394160473924148	SIX3/PAX6/MEIS1/LIM2	4
GO:0006970	GO:0006970	response to osmotic stress	4/372	86/18903	0.0896698736532581	0.442760525725575	0.394160473924148	TSPO/FBP1/AQP5/NLRP3	4
GO:0019935	GO:0019935	cyclic-nucleotide-mediated signaling	4/372	86/18903	0.0896698736532581	0.442760525725575	0.394160473924148	GLP1R/GUCY2D/ADCYAP1/GUCY2F	4
GO:0045778	GO:0045778	positive regulation of ossification	3/372	54/18903	0.0900870054419612	0.444204943845908	0.395446344045298	TGFB2/WNT10B/BMP2	3
GO:0060560	GO:0060560	developmental growth involved in morphogenesis	8/372	233/18903	0.0904129987877608	0.445196603146916	0.396329152871618	AURKA/SEMA3A/EPHA7/SEMA3E/NKX6-1/EMX1/DCC/CTTN	8
GO:0032872	GO:0032872	regulation of stress-activated MAPK cascade	7/372	195/18903	0.0913050675671988	0.448131154888165	0.39894159060687	TGFB2/SEMA3A/BMP2/OPRK1/TNFRSF19/NOD2/EDAR	7
GO:0010954	GO:0010954	positive regulation of protein processing	2/372	26/18903	0.0921402907526017	0.448131154888165	0.39894159060687	SPON1/CNTN2	2
GO:0030318	GO:0030318	melanocyte differentiation	2/372	26/18903	0.0921402907526017	0.448131154888165	0.39894159060687	ADAMTS20/ZEB2	2
GO:0032925	GO:0032925	regulation of activin receptor signaling pathway	2/372	26/18903	0.0921402907526017	0.448131154888165	0.39894159060687	FST/DAND5	2
GO:0045026	GO:0045026	plasma membrane fusion	2/372	26/18903	0.0921402907526017	0.448131154888165	0.39894159060687	SERPINA5/SPACA6	2
GO:0048026	GO:0048026	positive regulation of mRNA splicing, via spliceosome	2/372	26/18903	0.0921402907526017	0.448131154888165	0.39894159060687	HMX2/SLC39A5	2
GO:0048596	GO:0048596	embryonic camera-type eye morphogenesis	2/372	26/18903	0.0921402907526017	0.448131154888165	0.39894159060687	SIX3/PAX6	2
GO:0051307	GO:0051307	meiotic chromosome separation	2/372	26/18903	0.0921402907526017	0.448131154888165	0.39894159060687	TOP2A/MEIOB	2
GO:0060561	GO:0060561	apoptotic process involved in morphogenesis	2/372	26/18903	0.0921402907526017	0.448131154888165	0.39894159060687	TGFB2/FOXC2	2
GO:0008543	GO:0008543	fibroblast growth factor receptor signaling pathway	4/372	87/18903	0.0926131451410514	0.449205255003875	0.399897791049438	SHISA2/FGFBP3/PRDM14/FGF23	4
GO:0048145	GO:0048145	regulation of fibroblast proliferation	4/372	87/18903	0.0926131451410514	0.449205255003875	0.399897791049438	WNT1/C1QL4/DACH1/CD300A	4
GO:0002698	GO:0002698	negative regulation of immune effector process	5/372	122/18903	0.0933241281189591	0.450813708325324	0.401329690883842	TGFB2/ANGPT1/CD300A/IL4I1/NOD2	5
GO:0030278	GO:0030278	regulation of ossification	5/372	122/18903	0.0933241281189591	0.450813708325324	0.401329690883842	TGFB2/WNT10B/BMP2/DKK1/FGF23	5
GO:0071901	GO:0071901	negative regulation of protein serine/threonine kinase activity	5/372	122/18903	0.0933241281189591	0.450813708325324	0.401329690883842	PLK1/NR2F2/BMP2/HMGCR/CD300A	5
GO:0031103	GO:0031103	axon regeneration	3/372	55/18903	0.0939627378752334	0.450844092227735	0.401356739666825	EPHA4/TSPO/KLK8	3
GO:0043525	GO:0043525	positive regulation of neuron apoptotic process	3/372	55/18903	0.0939627378752334	0.450844092227735	0.401356739666825	TGFB2/EPHA7/PCSK9	3
GO:0071320	GO:0071320	cellular response to cAMP	3/372	55/18903	0.0939627378752334	0.450844092227735	0.401356739666825	WNT10B/SLC5A5/FBP1	3
GO:0072132	GO:0072132	mesenchyme morphogenesis	3/372	55/18903	0.0939627378752334	0.450844092227735	0.401356739666825	TGFB2/BMP2/FOXC2	3
GO:1904645	GO:1904645	response to amyloid-beta	3/372	55/18903	0.0939627378752334	0.450844092227735	0.401356739666825	EPHA4/VCAM1/CALCR	3
GO:0001539	GO:0001539	cilium or flagellum-dependent cell motility	6/372	159/18903	0.0945729899041381	0.451342314602747	0.401800274164696	TEKT2/PLA2G3/PRDM14/KLC3/TEKT3/NME8	6
GO:0007605	GO:0007605	sensory perception of sound	6/372	159/18903	0.0945729899041381	0.451342314602747	0.401800274164696	LRP2/MYO3B/BARHL1/ASIC2/PAX3/OTOGL	6
GO:0035051	GO:0035051	cardiocyte differentiation	6/372	159/18903	0.0945729899041381	0.451342314602747	0.401800274164696	TGFB2/NEBL/BMP2/DKK1/VCAM1/TBXT	6
GO:0060285	GO:0060285	cilium-dependent cell motility	6/372	159/18903	0.0945729899041381	0.451342314602747	0.401800274164696	TEKT2/PLA2G3/PRDM14/KLC3/TEKT3/NME8	6
GO:0030282	GO:0030282	bone mineralization	5/372	123/18903	0.0958019574433148	0.454586169033326	0.404688063670326	RSPO2/WNT10B/BMP2/GPC3/FGF23	5
GO:0046887	GO:0046887	positive regulation of hormone secretion	5/372	123/18903	0.0958019574433148	0.454586169033326	0.404688063670326	VSNL1/NKX6-1/PLA2G3/ADCYAP1/CD38	5
GO:0045936	GO:0045936	negative regulation of phosphate metabolic process	13/372	440/18903	0.0961655749843461	0.454586169033326	0.404688063670326	TGFB2/PLK1/NR2F2/BMP2/TSPO/PAX6/DKK1/PMEPA1/HMGCR/FBP1/ANGPT1/LDLRAD4/CD300A	13
GO:0120254	GO:0120254	olefinic compound metabolic process	6/372	160/18903	0.0967287176918175	0.454586169033326	0.404688063670326	BMP2/ALDH1A2/CYP2E1/ELOVL3/ABCA4/LHB	6
GO:0070302	GO:0070302	regulation of stress-activated protein kinase signaling cascade	7/372	198/18903	0.0970066765295458	0.454586169033326	0.404688063670326	TGFB2/SEMA3A/BMP2/OPRK1/TNFRSF19/NOD2/EDAR	7
GO:0010563	GO:0010563	negative regulation of phosphorus metabolic process	13/372	441/18903	0.0974225594065341	0.454586169033326	0.404688063670326	TGFB2/PLK1/NR2F2/BMP2/TSPO/PAX6/DKK1/PMEPA1/HMGCR/FBP1/ANGPT1/LDLRAD4/CD300A	13
GO:0071559	GO:0071559	response to transforming growth factor beta	9/372	277/18903	0.0978778921290311	0.454586169033326	0.404688063670326	TGFB2/WNT1/SOX5/BMP2/PRDM16/ZEB2/PMEPA1/LDLRAD4/DAND5	9
GO:0033047	GO:0033047	regulation of mitotic sister chromatid segregation	3/372	56/18903	0.0979059832222137	0.454586169033326	0.404688063670326	PLK1/CDC20/PTTG1	3
GO:0045806	GO:0045806	negative regulation of endocytosis	3/372	56/18903	0.0979059832222137	0.454586169033326	0.404688063670326	LRRTM1/PCSK9/CD300A	3
GO:0051438	GO:0051438	regulation of ubiquitin-protein transferase activity	3/372	56/18903	0.0979059832222137	0.454586169033326	0.404688063670326	PLK1/CDC20/UBE2C	3
GO:0002092	GO:0002092	positive regulation of receptor internalization	2/372	27/18903	0.0982647225046436	0.454586169033326	0.404688063670326	PCSK9/ANGPT1	2
GO:0002710	GO:0002710	negative regulation of T cell mediated immunity	2/372	27/18903	0.0982647225046436	0.454586169033326	0.404688063670326	IL4I1/NOD2	2
GO:0003171	GO:0003171	atrioventricular valve development	2/372	27/18903	0.0982647225046436	0.454586169033326	0.404688063670326	TGFB2/BMP2	2
GO:0006817	GO:0006817	phosphate ion transport	2/372	27/18903	0.0982647225046436	0.454586169033326	0.404688063670326	SLC17A7/FGF23	2
GO:0007350	GO:0007350	blastoderm segmentation	2/372	27/18903	0.0982647225046436	0.454586169033326	0.404688063670326	TBXT/TDRD5	2
GO:0010884	GO:0010884	positive regulation of lipid storage	2/372	27/18903	0.0982647225046436	0.454586169033326	0.404688063670326	VSTM2A/LPL	2
GO:0032740	GO:0032740	positive regulation of interleukin-17 production	2/372	27/18903	0.0982647225046436	0.454586169033326	0.404688063670326	RFTN1/NOD2	2
GO:0032753	GO:0032753	positive regulation of interleukin-4 production	2/372	27/18903	0.0982647225046436	0.454586169033326	0.404688063670326	ZP3/NLRP3	2
GO:0042403	GO:0042403	thyroid hormone metabolic process	2/372	27/18903	0.0982647225046436	0.454586169033326	0.404688063670326	SLC5A5/DIO3	2
GO:0044342	GO:0044342	type B pancreatic cell proliferation	2/372	27/18903	0.0982647225046436	0.454586169033326	0.404688063670326	NKX6-1/DACH1	2
GO:0045686	GO:0045686	negative regulation of glial cell differentiation	2/372	27/18903	0.0982647225046436	0.454586169033326	0.404688063670326	LDLR/NKX6-1	2
GO:0045745	GO:0045745	positive regulation of G protein-coupled receptor signaling pathway	2/372	27/18903	0.0982647225046436	0.454586169033326	0.404688063670326	CNTN2/PTGDR2	2
GO:0048843	GO:0048843	negative regulation of axon extension involved in axon guidance	2/372	27/18903	0.0982647225046436	0.454586169033326	0.404688063670326	SEMA3A/SEMA3E	2
GO:0060079	GO:0060079	excitatory postsynaptic potential	5/372	124/18903	0.098313025617025	0.454586169033326	0.404688063670326	GRIN2A/GRIN2B/CHRNA4/GRIK2/GLRA3	5
GO:0006631	GO:0006631	fatty acid metabolic process	12/372	400/18903	0.0984533938341953	0.454645529817236	0.404740908658439	LIPG/PDK1/INSIG1/PLA2G3/MSMO1/LPL/ACSBG1/THEM5/CYP2E1/FADS6/ELOVL3/AOAH	12
GO:0002709	GO:0002709	regulation of T cell mediated immunity	4/372	89/18903	0.0986356479641464	0.454897910727273	0.404965586725542	ZP3/IL4I1/NOD2/NLRP3	4
GO:1903532	GO:1903532	positive regulation of secretion by cell	9/372	278/18903	0.0995067153831904	0.458322274342472	0.408014071644661	TGFB2/VSNL1/BMP2/OPRK1/NKX6-1/PLA2G3/ZP3/ADCYAP1/CD38	9
GO:0051403	GO:0051403	stress-activated MAPK cascade	8/372	239/18903	0.100840421865829	0.463865940582814	0.412949231817283	TGFB2/MAPK10/SEMA3A/BMP2/OPRK1/TNFRSF19/NOD2/EDAR	8
GO:0018023	GO:0018023	peptidyl-lysine trimethylation	3/372	57/18903	0.101915211629922	0.46760325541914	0.416276316553837	H1-2/H1-4/H1-3	3
GO:0043388	GO:0043388	positive regulation of DNA binding	3/372	57/18903	0.101915211629922	0.46760325541914	0.416276316553837	H1-0/PLAUR/PAX6	3
GO:0098661	GO:0098661	inorganic anion transmembrane transport	5/372	126/18903	0.103433882753481	0.472170664772646	0.42034237965292	ANO3/SLC17A7/SLC5A5/SLC6A1/GLRA3	5
GO:0002703	GO:0002703	regulation of leukocyte mediated immunity	8/372	241/18903	0.104460488618154	0.472170664772646	0.42034237965292	PLA2G3/CXCL6/ZP3/ADGRE2/CD300A/IL4I1/NOD2/NLRP3	8
GO:0001702	GO:0001702	gastrulation with mouth forming second	2/372	28/18903	0.104500043339584	0.472170664772646	0.42034237965292	ETS2/TBXT	2
GO:0002052	GO:0002052	positive regulation of neuroblast proliferation	2/372	28/18903	0.104500043339584	0.472170664772646	0.42034237965292	PAX6/FOXG1	2
GO:0003272	GO:0003272	endocardial cushion formation	2/372	28/18903	0.104500043339584	0.472170664772646	0.42034237965292	TGFB2/BMP2	2
GO:0009048	GO:0009048	dosage compensation by inactivation of X chromosome	2/372	28/18903	0.104500043339584	0.472170664772646	0.42034237965292	PRDM14/XIST	2
GO:0010894	GO:0010894	negative regulation of steroid biosynthetic process	2/372	28/18903	0.104500043339584	0.472170664772646	0.42034237965292	BMP2/INSIG1	2
GO:0021952	GO:0021952	central nervous system projection neuron axonogenesis	2/372	28/18903	0.104500043339584	0.472170664772646	0.42034237965292	EPHA4/DCC	2
GO:0035116	GO:0035116	embryonic hindlimb morphogenesis	2/372	28/18903	0.104500043339584	0.472170664772646	0.42034237965292	RSPO2/GPC3	2
GO:0035640	GO:0035640	exploration behavior	2/372	28/18903	0.104500043339584	0.472170664772646	0.42034237965292	GAD1/LRRTM1	2
GO:1900017	GO:1900017	positive regulation of cytokine production involved in inflammatory response	2/372	28/18903	0.104500043339584	0.472170664772646	0.42034237965292	PLA2G3/NOD2	2
GO:1903319	GO:1903319	positive regulation of protein maturation	2/372	28/18903	0.104500043339584	0.472170664772646	0.42034237965292	SPON1/CNTN2	2
GO:0106027	GO:0106027	neuron projection organization	4/372	91/18903	0.104835808828379	0.473088175282496	0.421159178704282	EPHA4/ZNF804A/GRIN2B/CTTN	4
GO:0021915	GO:0021915	neural tube development	6/372	164/18903	0.105611168058691	0.474929430780145	0.422798326951247	TGFB2/LRP2/SALL4/WNT1/PAX6/ALDH1A2	6
GO:0022407	GO:0022407	regulation of cell-cell adhesion	14/372	490/18903	0.105878137618874	0.474929430780145	0.422798326951247	WNT10B/WNT1/PLAUR/BMP2/LGALS1/EPHA7/VCAM1/ZP3/MFSD2B/CD300A/IL4I1/PKHD1/NOD2/NLRP3	14
GO:0007131	GO:0007131	reciprocal meiotic recombination	3/372	58/18903	0.105988875930508	0.474929430780145	0.422798326951247	TOP2A/MEIOB/REC8	3
GO:0034204	GO:0034204	lipid translocation	3/372	58/18903	0.105988875930508	0.474929430780145	0.422798326951247	ANO3/ATP8B3/ABCA4	3
GO:0140527	GO:0140527	reciprocal homologous recombination	3/372	58/18903	0.105988875930508	0.474929430780145	0.422798326951247	TOP2A/MEIOB/REC8	3
GO:0001704	GO:0001704	formation of primary germ layer	5/372	127/18903	0.10604314920084	0.474929430780145	0.422798326951247	ETS2/DKK1/TBX6/FOXC2/TBXT	5
GO:0002028	GO:0002028	regulation of sodium ion transport	4/372	92/18903	0.108001094352102	0.481882229493422	0.42898794476199	NKAIN3/STOM/CHP2/PCSK9	4
GO:0072091	GO:0072091	regulation of stem cell proliferation	4/372	92/18903	0.108001094352102	0.481882229493422	0.42898794476199	WNT10B/WNT1/HMX2/PRRX1	4
GO:0090277	GO:0090277	positive regulation of peptide hormone secretion	4/372	92/18903	0.108001094352102	0.481882229493422	0.42898794476199	VSNL1/NKX6-1/ADCYAP1/CD38	4
GO:0045471	GO:0045471	response to ethanol	5/372	128/18903	0.108684609941995	0.484325793054014	0.43116328812515	OPRK1/GRIN2A/VCAM1/GRIN2B/CYP2E1	5
GO:0043903	GO:0043903	regulation of biological process involved in symbiotic interaction	3/372	59/18903	0.110125413903655	0.487830842158363	0.434283602010028	LGALS1/CXCL6/FCN3	3
GO:0099173	GO:0099173	postsynapse organization	6/372	166/18903	0.110206154366922	0.487830842158363	0.434283602010028	EPHA4/EPHA7/NPTX1/ZNF804A/GRIN2B/CTTN	6
GO:0006066	GO:0006066	alcohol metabolic process	11/372	367/18903	0.110779307462444	0.487830842158363	0.434283602010028	LRP2/LDLR/BMP2/ALDH1A2/INSIG1/HMGCS1/MSMO1/HMGCR/PCSK9/FDFT1/MOGAT1	11
GO:0003156	GO:0003156	regulation of animal organ formation	2/372	29/18903	0.110839546184649	0.487830842158363	0.434283602010028	BMP2/DKK1	2
GO:0003209	GO:0003209	cardiac atrium morphogenesis	2/372	29/18903	0.110839546184649	0.487830842158363	0.434283602010028	TGFB2/BMP2	2
GO:0018200	GO:0018200	peptidyl-glutamic acid modification	2/372	29/18903	0.110839546184649	0.487830842158363	0.434283602010028	AGBL1/TTLL2	2
GO:0032367	GO:0032367	intracellular cholesterol transport	2/372	29/18903	0.110839546184649	0.487830842158363	0.434283602010028	LDLR/PCSK9	2
GO:0042759	GO:0042759	long-chain fatty acid biosynthetic process	2/372	29/18903	0.110839546184649	0.487830842158363	0.434283602010028	ACSBG1/CYP2E1	2
GO:0043153	GO:0043153	entrainment of circadian clock by photoperiod	2/372	29/18903	0.110839546184649	0.487830842158363	0.434283602010028	ID2/PER3	2
GO:0072012	GO:0072012	glomerulus vasculature development	2/372	29/18903	0.110839546184649	0.487830842158363	0.434283602010028	FOXC2/ANGPT1	2
GO:0007204	GO:0007204	positive regulation of cytosolic calcium ion concentration	7/372	205/18903	0.11105517950283	0.48817720706238	0.434591947824043	GLP1R/PROK2/PTGDR/CALCR/ADCYAP1/CD38/S1PR4	7
GO:0030516	GO:0030516	regulation of axon extension	4/372	93/18903	0.111209065067355	0.488251621878225	0.434658194423223	SEMA3A/SEMA3E/NKX6-1/CTTN	4
GO:0009314	GO:0009314	response to radiation	13/372	452/18903	0.11191071967035	0.490142131834208	0.436341190663656	MAPK10/ID2/PER3/OPRK1/ASIC2/CACNA1F/GRIN2A/VCAM1/HMGCR/GUCY2D/RGR/ABCA4/GUCY2F	13
GO:1901617	GO:1901617	organic hydroxy compound biosynthetic process	8/372	245/18903	0.111914641041527	0.490142131834208	0.436341190663656	TGFB2/BMP2/INSIG1/HMGCS1/MSMO1/ZEB2/HMGCR/FDFT1	8
GO:2000241	GO:2000241	regulation of reproductive process	7/372	206/18903	0.11314599778646	0.494602115862927	0.440311620086137	AURKA/CDC20/MEIOC/PRDM14/ZP3/PTGDR2/UNC5C	7
GO:0043410	GO:0043410	positive regulation of MAPK cascade	14/372	496/18903	0.113639720258833	0.494602115862927	0.440311620086137	TGFB2/SEMA3A/EPHA4/BMP2/OPRK1/DKK1/TNFRSF19/FGF23/BANK1/CALCR/ANGPT1/ADCYAP1/NOD2/EDAR	14
GO:0031098	GO:0031098	stress-activated protein kinase signaling cascade	8/372	246/18903	0.11382241974736	0.494602115862927	0.440311620086137	TGFB2/MAPK10/SEMA3A/BMP2/OPRK1/TNFRSF19/NOD2/EDAR	8
GO:0050853	GO:0050853	B cell receptor signaling pathway	5/372	130/18903	0.114062966025605	0.494602115862927	0.440311620086137	RFTN1/PLCL2/BANK1/CD38/CD300A	5
GO:0099565	GO:0099565	chemical synaptic transmission, postsynaptic	5/372	130/18903	0.114062966025605	0.494602115862927	0.440311620086137	GRIN2A/GRIN2B/CHRNA4/GRIK2/GLRA3	5
GO:0033866	GO:0033866	nucleoside bisphosphate biosynthetic process	3/372	60/18903	0.114323250437951	0.494602115862927	0.440311620086137	PDK1/ACSBG1/ELOVL3	3
GO:0034030	GO:0034030	ribonucleoside bisphosphate biosynthetic process	3/372	60/18903	0.114323250437951	0.494602115862927	0.440311620086137	PDK1/ACSBG1/ELOVL3	3
GO:0034033	GO:0034033	purine nucleoside bisphosphate biosynthetic process	3/372	60/18903	0.114323250437951	0.494602115862927	0.440311620086137	PDK1/ACSBG1/ELOVL3	3
GO:0043407	GO:0043407	negative regulation of MAP kinase activity	3/372	60/18903	0.114323250437951	0.494602115862927	0.440311620086137	BMP2/HMGCR/CD300A	3
GO:2000649	GO:2000649	regulation of sodium ion transmembrane transporter activity	3/372	60/18903	0.114323250437951	0.494602115862927	0.440311620086137	STOM/CHP2/PCSK9	3
GO:0002793	GO:0002793	positive regulation of peptide secretion	4/372	94/18903	0.114459115171645	0.494602115862927	0.440311620086137	VSNL1/NKX6-1/ADCYAP1/CD38	4
GO:0006813	GO:0006813	potassium ion transport	8/372	247/18903	0.115747763703421	0.499565106056531	0.444729842698882	OPRK1/KCNK10/KCNH5/SLC17A7/KCNIP1/KCNJ13/KCNJ4/ATP4A	8
GO:0001556	GO:0001556	oocyte maturation	2/372	30/18903	0.117276743725308	0.50191067392644	0.446817946966329	AURKA/REC8	2
GO:0007202	GO:0007202	activation of phospholipase C activity	2/372	30/18903	0.117276743725308	0.50191067392644	0.446817946966329	NMUR1/S1PR4	2
GO:0007549	GO:0007549	dosage compensation	2/372	30/18903	0.117276743725308	0.50191067392644	0.446817946966329	PRDM14/XIST	2
GO:0008045	GO:0008045	motor neuron axon guidance	2/372	30/18903	0.117276743725308	0.50191067392644	0.446817946966329	SEMA3A/EPHA4	2
GO:0060292	GO:0060292	long-term synaptic depression	2/372	30/18903	0.117276743725308	0.50191067392644	0.446817946966329	GRIA1/CD38	2
GO:0060325	GO:0060325	face morphogenesis	2/372	30/18903	0.117276743725308	0.50191067392644	0.446817946966329	DKK1/DLX5	2
GO:2000463	GO:2000463	positive regulation of excitatory postsynaptic potential	2/372	30/18903	0.117276743725308	0.50191067392644	0.446817946966329	GRIN2A/GRIN2B	2
GO:0032465	GO:0032465	regulation of cytokinesis	4/372	95/18903	0.117750625930455	0.503334510122387	0.448085494358603	PLK1/AURKA/KIF20A/SSTR5	4
GO:0060135	GO:0060135	maternal process involved in female pregnancy	3/372	61/18903	0.118580799594663	0.50627610844907	0.450704205203793	NR2F2/HMX3/NDP	3
GO:0030100	GO:0030100	regulation of endocytosis	7/372	209/18903	0.119542122446881	0.508051022247303	0.452284293814312	SLC17A7/DKK1/LRRTM1/GPC3/PCSK9/ANGPT1/CD300A	7
GO:0044703	GO:0044703	multi-organism reproductive process	7/372	209/18903	0.119542122446881	0.508051022247303	0.452284293814312	NR2F2/HMX3/PRDM14/NDP/ADCYAP1/CD38/RLN1	7
GO:0045732	GO:0045732	positive regulation of protein catabolic process	7/372	209/18903	0.119542122446881	0.508051022247303	0.452284293814312	LRP2/PLK1/AURKA/LDLR/CDC20/GPC3/PCSK9	7
GO:0051983	GO:0051983	regulation of chromosome segregation	5/372	132/18903	0.119566565965074	0.508051022247303	0.452284293814312	MKI67/PLK1/CDC20/UBE2C/PTTG1	5
GO:1901653	GO:1901653	cellular response to peptide	11/372	373/18903	0.120116892313582	0.509781810830855	0.453825100658457	EPHA4/WNT1/NKX6-1/INSIG1/GLP1R/VCAM1/FOXC2/FBP1/LPL/PCSK9/NOD2	11
GO:0002275	GO:0002275	myeloid cell activation involved in immune response	4/372	96/18903	0.121082966324044	0.51266125290406	0.456388477893479	PLA2G3/PTGDR/ADGRE2/CD300A	4
GO:0046330	GO:0046330	positive regulation of JNK cascade	4/372	96/18903	0.121082966324044	0.51266125290406	0.456388477893479	SEMA3A/TNFRSF19/NOD2/EDAR	4
GO:0031396	GO:0031396	regulation of protein ubiquitination	7/372	210/18903	0.121715018357529	0.513216415032308	0.45688270209564	PLK1/CDC20/UBE2C/TSPO/TBC1D7-LOC100130357/ANGPT1/NOD2	7
GO:0046661	GO:0046661	male sex differentiation	6/372	171/18903	0.122131912711387	0.513216415032308	0.45688270209564	TGFB2/GREB1L/LRP2/GFRA1/REC8/LHB	6
GO:0032387	GO:0032387	negative regulation of intracellular transport	3/372	62/18903	0.122896466577268	0.513216415032308	0.45688270209564	INSIG1/PCSK9/ANGPT1	3
GO:1904036	GO:1904036	negative regulation of epithelial cell apoptotic process	3/372	62/18903	0.122896466577268	0.513216415032308	0.45688270209564	ATOH1/ANGPT1/PKHD1	3
GO:0001945	GO:0001945	lymph vessel development	2/372	31/18903	0.123805362392086	0.513216415032308	0.45688270209564	NR2F2/FOXC2	2
GO:0003309	GO:0003309	type B pancreatic cell differentiation	2/372	31/18903	0.123805362392086	0.513216415032308	0.45688270209564	PAX6/NKX6-1	2
GO:0019433	GO:0019433	triglyceride catabolic process	2/372	31/18903	0.123805362392086	0.513216415032308	0.45688270209564	LIPG/LPL	2
GO:0031069	GO:0031069	hair follicle morphogenesis	2/372	31/18903	0.123805362392086	0.513216415032308	0.45688270209564	TGFB2/FST	2
GO:0040018	GO:0040018	positive regulation of multicellular organism growth	2/372	31/18903	0.123805362392086	0.513216415032308	0.45688270209564	POU3F2/DIO3	2
GO:0045939	GO:0045939	negative regulation of steroid metabolic process	2/372	31/18903	0.123805362392086	0.513216415032308	0.45688270209564	BMP2/INSIG1	2
GO:0045987	GO:0045987	positive regulation of smooth muscle contraction	2/372	31/18903	0.123805362392086	0.513216415032308	0.45688270209564	PROK2/CTTN	2
GO:0048679	GO:0048679	regulation of axon regeneration	2/372	31/18903	0.123805362392086	0.513216415032308	0.45688270209564	EPHA4/KLK8	2
GO:0061311	GO:0061311	cell surface receptor signaling pathway involved in heart development	2/372	31/18903	0.123805362392086	0.513216415032308	0.45688270209564	BMP2/DKK1	2
GO:0061437	GO:0061437	renal system vasculature development	2/372	31/18903	0.123805362392086	0.513216415032308	0.45688270209564	FOXC2/ANGPT1	2
GO:0061440	GO:0061440	kidney vasculature development	2/372	31/18903	0.123805362392086	0.513216415032308	0.45688270209564	FOXC2/ANGPT1	2
GO:0071295	GO:0071295	cellular response to vitamin	2/372	31/18903	0.123805362392086	0.513216415032308	0.45688270209564	TRIM24/FGF23	2
GO:0140058	GO:0140058	neuron projection arborization	2/372	31/18903	0.123805362392086	0.513216415032308	0.45688270209564	LRP2/SEMA3A	2
GO:1900745	GO:1900745	positive regulation of p38MAPK cascade	2/372	31/18903	0.123805362392086	0.513216415032308	0.45688270209564	BMP2/OPRK1	2
GO:1990138	GO:1990138	neuron projection extension	6/372	172/18903	0.124590790254236	0.515872435837805	0.459247182121792	AURKA/SEMA3A/SEMA3E/NKX6-1/EMX1/CTTN	6
GO:0098657	GO:0098657	import into cell	8/372	252/18903	0.125635384383158	0.519594136109001	0.46256036624157	LRP2/CACNA1F/SLC6A1/KCNJ13/KCNJ4/CALCR/ATP4A/SLC39A5	8
GO:0007062	GO:0007062	sister chromatid cohesion	3/372	63/18903	0.127268649609985	0.524523394057338	0.466948559262678	PLK1/CDC20/REC8	3
GO:0032731	GO:0032731	positive regulation of interleukin-1 beta production	3/372	63/18903	0.127268649609985	0.524523394057338	0.466948559262678	LPL/NOD2/NLRP3	3
GO:0097035	GO:0097035	regulation of membrane lipid distribution	3/372	63/18903	0.127268649609985	0.524523394057338	0.466948559262678	ANO3/ATP8B3/ABCA4	3
GO:0010965	GO:0010965	regulation of mitotic sister chromatid separation	4/372	98/18903	0.127867554328066	0.525170312418844	0.46752446798341	PLK1/CDC20/UBE2C/PTTG1	4
GO:0032642	GO:0032642	regulation of chemokine production	4/372	98/18903	0.127867554328066	0.525170312418844	0.46752446798341	CXCL6/LPL/ADCYAP1/NOD2	4
GO:1902414	GO:1902414	protein localization to cell junction	4/372	98/18903	0.127867554328066	0.525170312418844	0.46752446798341	ASIC2/NPTX1/LRRTM1/GRIN2A	4
GO:0017157	GO:0017157	regulation of exocytosis	7/372	213/18903	0.128354609182559	0.526127830557806	0.468376883186472	VSNL1/PLA2G3/ZP3/ADGRE2/RPH3A/CD300A/SEPTIN5	7
GO:0016042	GO:0016042	lipid catabolic process	10/372	336/18903	0.128395852057585	0.526127830557806	0.468376883186472	CYP26A1/LDLR/LIPG/CYP26C1/LPL/FGF23/CLPSL2/PLIN1/LRCOL1/AOAH	10
GO:0030178	GO:0030178	negative regulation of Wnt signaling pathway	6/372	174/18903	0.129580749526149	0.528947593418718	0.470887131957609	SHISA2/BMP2/DKK1/WIF1/SHISA3/GPC3	6
GO:0055088	GO:0055088	lipid homeostasis	6/372	174/18903	0.129580749526149	0.528947593418718	0.470887131957609	LDLR/LIPG/TSPO/INSIG1/LPL/PCSK9	6
GO:0007628	GO:0007628	adult walking behavior	2/372	32/18903	0.130419336497911	0.528947593418718	0.470887131957609	EPHA4/CNTN2	2
GO:0010743	GO:0010743	regulation of macrophage derived foam cell differentiation	2/372	32/18903	0.130419336497911	0.528947593418718	0.470887131957609	PLA2G3/LPL	2
GO:0032366	GO:0032366	intracellular sterol transport	2/372	32/18903	0.130419336497911	0.528947593418718	0.470887131957609	LDLR/PCSK9	2
GO:0035115	GO:0035115	embryonic forelimb morphogenesis	2/372	32/18903	0.130419336497911	0.528947593418718	0.470887131957609	RSPO2/ALDH1A2	2
GO:0051642	GO:0051642	centrosome localization	2/372	32/18903	0.130419336497911	0.528947593418718	0.470887131957609	AURKA/PKHD1	2
GO:0061036	GO:0061036	positive regulation of cartilage development	2/372	32/18903	0.130419336497911	0.528947593418718	0.470887131957609	SOX5/BMP2	2
GO:1901889	GO:1901889	negative regulation of cell junction assembly	2/372	32/18903	0.130419336497911	0.528947593418718	0.470887131957609	EPHA7/DKK1	2
GO:0045637	GO:0045637	regulation of myeloid cell differentiation	7/372	214/18903	0.130607686249265	0.529109547134808	0.471031308662123	ID2/PLA2G3/MEIS1/H4C12/H4C11/H4C5/H4C8	7
GO:0032602	GO:0032602	chemokine production	4/372	99/18903	0.131318484166429	0.529904423546216	0.471738934669474	CXCL6/LPL/ADCYAP1/NOD2	4
GO:0000768	GO:0000768	syncytium formation by plasma membrane fusion	3/372	64/18903	0.131695741728456	0.529904423546216	0.471738934669474	ADAM12/WNT1/ADAMTS5	3
GO:0035306	GO:0035306	positive regulation of dephosphorylation	3/372	64/18903	0.131695741728456	0.529904423546216	0.471738934669474	BMP2/CHP2/CD300A	3
GO:0046530	GO:0046530	photoreceptor cell differentiation	3/372	64/18903	0.131695741728456	0.529904423546216	0.471738934669474	PAX6/OLFM3/DIO3	3
GO:0048524	GO:0048524	positive regulation of viral process	3/372	64/18903	0.131695741728456	0.529904423546216	0.471738934669474	TOP2A/STOM/LGALS1	3
GO:0140253	GO:0140253	cell-cell fusion	3/372	64/18903	0.131695741728456	0.529904423546216	0.471738934669474	ADAM12/WNT1/ADAMTS5	3
GO:0001933	GO:0001933	negative regulation of protein phosphorylation	10/372	338/18903	0.131939666232679	0.530287384576664	0.47207985959951	PLK1/NR2F2/BMP2/PAX6/DKK1/PMEPA1/HMGCR/ANGPT1/LDLRAD4/CD300A	10
GO:0051048	GO:0051048	negative regulation of secretion	6/372	175/18903	0.132111426779228	0.53037977079724	0.472162104954212	VSNL1/TSPO/OPRK1/HMGCR/FGF23/CD300A	6
GO:0042326	GO:0042326	negative regulation of phosphorylation	11/372	381/18903	0.133234439611024	0.534286588541396	0.47564008694244	PLK1/NR2F2/BMP2/PAX6/DKK1/PMEPA1/HMGCR/FBP1/ANGPT1/LDLRAD4/CD300A	11
GO:0050680	GO:0050680	negative regulation of epithelial cell proliferation	6/372	176/18903	0.134665624253655	0.538333855718641	0.479243101791305	TGFB2/WNT10B/NR2F2/PAX6/TRIM24/GPC3	6
GO:0035825	GO:0035825	homologous recombination	3/372	65/18903	0.136176132485621	0.538333855718641	0.479243101791305	TOP2A/MEIOB/REC8	3
GO:0040014	GO:0040014	regulation of multicellular organism growth	3/372	65/18903	0.136176132485621	0.538333855718641	0.479243101791305	POU3F2/NPY1R/DIO3	3
GO:2000272	GO:2000272	negative regulation of signaling receptor activity	3/372	65/18903	0.136176132485621	0.538333855718641	0.479243101791305	DKK1/PCSK9/CALCR	3
GO:0001881	GO:0001881	receptor recycling	2/372	33/18903	0.137112802522448	0.538333855718641	0.479243101791305	LDLR/PCSK9	2
GO:0002828	GO:0002828	regulation of type 2 immune response	2/372	33/18903	0.137112802522448	0.538333855718641	0.479243101791305	NOD2/NLRP3	2
GO:0006084	GO:0006084	acetyl-CoA metabolic process	2/372	33/18903	0.137112802522448	0.538333855718641	0.479243101791305	PDK1/HMGCS1	2
GO:0009648	GO:0009648	photoperiodism	2/372	33/18903	0.137112802522448	0.538333855718641	0.479243101791305	ID2/PER3	2
GO:0042219	GO:0042219	cellular modified amino acid catabolic process	2/372	33/18903	0.137112802522448	0.538333855718641	0.479243101791305	DIO3/DMGDH	2
GO:0045577	GO:0045577	regulation of B cell differentiation	2/372	33/18903	0.137112802522448	0.538333855718641	0.479243101791305	ID2/IL4I1	2
GO:0045736	GO:0045736	negative regulation of cyclin-dependent protein serine/threonine kinase activity	2/372	33/18903	0.137112802522448	0.538333855718641	0.479243101791305	PLK1/NR2F2	2
GO:0045879	GO:0045879	negative regulation of smoothened signaling pathway	2/372	33/18903	0.137112802522448	0.538333855718641	0.479243101791305	GPC3/RFX4	2
GO:0048799	GO:0048799	animal organ maturation	2/372	33/18903	0.137112802522448	0.538333855718641	0.479243101791305	BMP2/ALDH1A2	2
GO:0048841	GO:0048841	regulation of axon extension involved in axon guidance	2/372	33/18903	0.137112802522448	0.538333855718641	0.479243101791305	SEMA3A/SEMA3E	2
GO:0050858	GO:0050858	negative regulation of antigen receptor-mediated signaling pathway	2/372	33/18903	0.137112802522448	0.538333855718641	0.479243101791305	PLCL2/CD300A	2
GO:0051968	GO:0051968	positive regulation of synaptic transmission, glutamatergic	2/372	33/18903	0.137112802522448	0.538333855718641	0.479243101791305	GRIN2A/GRIN2B	2
GO:0061842	GO:0061842	microtubule organizing center localization	2/372	33/18903	0.137112802522448	0.538333855718641	0.479243101791305	AURKA/PKHD1	2
GO:0090659	GO:0090659	walking behavior	2/372	33/18903	0.137112802522448	0.538333855718641	0.479243101791305	EPHA4/CNTN2	2
GO:1904030	GO:1904030	negative regulation of cyclin-dependent protein kinase activity	2/372	33/18903	0.137112802522448	0.538333855718641	0.479243101791305	PLK1/NR2F2	2
GO:0023061	GO:0023061	signal release	13/372	470/18903	0.138205742174054	0.541340932595414	0.481920103868066	VSNL1/TSPO/OPRK1/NKX6-1/PLA2G3/GLP1R/FGF23/CHRNA4/ADCYAP1/CD38/RPH3A/SSTR5/SEPTIN5	13
GO:0051306	GO:0051306	mitotic sister chromatid separation	4/372	101/18903	0.138334246730553	0.541340932595414	0.481920103868066	PLK1/CDC20/UBE2C/PTTG1	4
GO:1902476	GO:1902476	chloride transmembrane transport	4/372	101/18903	0.138334246730553	0.541340932595414	0.481920103868066	ANO3/SLC17A7/SLC6A1/GLRA3	4
GO:0072175	GO:0072175	epithelial tube formation	5/372	139/18903	0.13977792460293	0.546390681150708	0.486415561724185	TGFB2/LRP2/HESX1/SALL4/IRX1	5
GO:0019218	GO:0019218	regulation of steroid metabolic process	4/372	102/18903	0.141897704716004	0.554069350835219	0.49325137455324	LDLR/BMP2/TSPO/INSIG1	4
GO:0034329	GO:0034329	cell junction assembly	12/372	430/18903	0.143503897137766	0.556930003767374	0.495798025056066	PCDH17/CDH9/EPHA7/ASIC2/NPTX1/DKK1/CDH20/LRRTM1/CDH6/HOPX/LIM2/CTTN	12
GO:0003382	GO:0003382	epithelial cell morphogenesis	2/372	34/18903	0.143880093539902	0.556930003767374	0.495798025056066	COL15A1/PKHD1	2
GO:0009649	GO:0009649	entrainment of circadian clock	2/372	34/18903	0.143880093539902	0.556930003767374	0.495798025056066	ID2/PER3	2
GO:0034383	GO:0034383	low-density lipoprotein particle clearance	2/372	34/18903	0.143880093539902	0.556930003767374	0.495798025056066	LDLR/PCSK9	2
GO:0035590	GO:0035590	purinergic nucleotide receptor signaling pathway	2/372	34/18903	0.143880093539902	0.556930003767374	0.495798025056066	CNTN2/P2RY2	2
GO:0055094	GO:0055094	response to lipoprotein particle	2/372	34/18903	0.143880093539902	0.556930003767374	0.495798025056066	LDLR/LPL	2
GO:0060317	GO:0060317	cardiac epithelial to mesenchymal transition	2/372	34/18903	0.143880093539902	0.556930003767374	0.495798025056066	TGFB2/BMP2	2
GO:0110110	GO:0110110	positive regulation of animal organ morphogenesis	2/372	34/18903	0.143880093539902	0.556930003767374	0.495798025056066	BMP2/DKK1	2
GO:0002699	GO:0002699	positive regulation of immune effector process	8/372	261/18903	0.144502088670292	0.558125618753621	0.49686240216791	PLA2G3/ZP3/ADGRE2/KLK7/CD300A/FCN3/NOD2/NLRP3	8
GO:0045927	GO:0045927	positive regulation of growth	8/372	261/18903	0.144502088670292	0.558125618753621	0.49686240216791	TGFB2/POU3F2/RFTN1/ZP3/HOPX/ARX/CD38/DIO3	8
GO:0050954	GO:0050954	sensory perception of mechanical stimulus	6/372	180/18903	0.14511324669372	0.55874879692898	0.497417176567764	LRP2/MYO3B/BARHL1/ASIC2/PAX3/OTOGL	6
GO:0042391	GO:0042391	regulation of membrane potential	12/372	431/18903	0.145170716104309	0.55874879692898	0.497417176567764	PYCR1/TSPO/ASIC2/KCNK10/KCNH5/GRIN2A/GRIK3/GRIA1/GRIN2B/CHRNA4/GRIK2/GLRA3	12
GO:0007187	GO:0007187	G protein-coupled receptor signaling pathway, coupled to cyclic nucleotide second messenger	3/372	67/18903	0.145290360379569	0.55874879692898	0.497417176567764	NPY1R/SSTR5/HTR1F	3
GO:0043954	GO:0043954	cellular component maintenance	3/372	67/18903	0.145290360379569	0.55874879692898	0.497417176567764	ZNF804A/GRIN2B/CTTN	3
GO:0048144	GO:0048144	fibroblast proliferation	4/372	103/18903	0.145497283583598	0.558941612042593	0.497588827137645	WNT1/C1QL4/DACH1/CD300A	4
GO:0009410	GO:0009410	response to xenobiotic stimulus	12/372	432/18903	0.146847854505234	0.563522714005554	0.501667079863215	TGFB2/CYP26A1/TSPO/NKX6-1/GRIN2A/EMX2/FBP1/EMX1/LPL/SLC22A7/CD38/CYP2E1	12
GO:0043409	GO:0043409	negative regulation of MAPK cascade	6/372	181/18903	0.147781726762709	0.566176597418676	0.504029657110005	EPHA4/LMO3/BMP2/HMGCR/C1QL4/CD300A	6
GO:0000086	GO:0000086	G2/M transition of mitotic cell cycle	5/372	142/18903	0.148870653643139	0.566176597418676	0.504029657110005	PLK1/AURKA/WNT10B/KCNH5/CCNB3	5
GO:0014074	GO:0014074	response to purine-containing compound	5/372	142/18903	0.148870653643139	0.566176597418676	0.504029657110005	WNT10B/SLC5A5/SLC6A1/P2RY2/FBP1	5
GO:0060291	GO:0060291	long-term synaptic potentiation	4/372	104/18903	0.149132276180306	0.566176597418676	0.504029657110005	EPHA4/LRRTM1/GRIN2A/GRIN2B	4
GO:0002704	GO:0002704	negative regulation of leukocyte mediated immunity	3/372	68/18903	0.149920973433046	0.566176597418676	0.504029657110005	CD300A/IL4I1/NOD2	3
GO:0006949	GO:0006949	syncytium formation	3/372	68/18903	0.149920973433046	0.566176597418676	0.504029657110005	ADAM12/WNT1/ADAMTS5	3
GO:0032024	GO:0032024	positive regulation of insulin secretion	3/372	68/18903	0.149920973433046	0.566176597418676	0.504029657110005	VSNL1/NKX6-1/CD38	3
GO:0046503	GO:0046503	glycerolipid catabolic process	3/372	68/18903	0.149920973433046	0.566176597418676	0.504029657110005	LDLR/LIPG/LPL	3
GO:0007517	GO:0007517	muscle organ development	10/372	348/18903	0.150431278889108	0.566176597418676	0.504029657110005	TGFB2/LRP2/WNT10B/NR2F2/BMP2/PAX3/FOXC2/ANKRD33/MYBPC3/SGCG	10
GO:0000038	GO:0000038	very long-chain fatty acid metabolic process	2/372	35/18903	0.150715733786907	0.566176597418676	0.504029657110005	ACSBG1/ELOVL3	2
GO:0001893	GO:0001893	maternal placenta development	2/372	35/18903	0.150715733786907	0.566176597418676	0.504029657110005	NR2F2/NDP	2
GO:0032633	GO:0032633	interleukin-4 production	2/372	35/18903	0.150715733786907	0.566176597418676	0.504029657110005	ZP3/NLRP3	2
GO:0032673	GO:0032673	regulation of interleukin-4 production	2/372	35/18903	0.150715733786907	0.566176597418676	0.504029657110005	ZP3/NLRP3	2
GO:0035137	GO:0035137	hindlimb morphogenesis	2/372	35/18903	0.150715733786907	0.566176597418676	0.504029657110005	RSPO2/GPC3	2
GO:0048048	GO:0048048	embryonic eye morphogenesis	2/372	35/18903	0.150715733786907	0.566176597418676	0.504029657110005	SIX3/PAX6	2
GO:0048730	GO:0048730	epidermis morphogenesis	2/372	35/18903	0.150715733786907	0.566176597418676	0.504029657110005	TGFB2/FST	2
GO:0050685	GO:0050685	positive regulation of mRNA processing	2/372	35/18903	0.150715733786907	0.566176597418676	0.504029657110005	HMX2/SLC39A5	2
GO:0071398	GO:0071398	cellular response to fatty acid	2/372	35/18903	0.150715733786907	0.566176597418676	0.504029657110005	LDLR/LPL	2
GO:0071425	GO:0071425	hematopoietic stem cell proliferation	2/372	35/18903	0.150715733786907	0.566176597418676	0.504029657110005	WNT10B/WNT1	2
GO:1903539	GO:1903539	protein localization to postsynaptic membrane	2/372	35/18903	0.150715733786907	0.566176597418676	0.504029657110005	NPTX1/GRIN2A	2
GO:0033135	GO:0033135	regulation of peptidyl-serine phosphorylation	5/372	143/18903	0.151956255878522	0.570235844428347	0.507643336813011	DKK1/TCL1B/HRC/CALCR/ANGPT1	5
GO:0007200	GO:0007200	phospholipase C-activating G protein-coupled receptor signaling pathway	4/372	105/18903	0.15280196845338	0.572204850353254	0.509396212833856	OPRK1/P2RY2/NMUR1/GPR139	4
GO:0044728	GO:0044728	DNA methylation or demethylation	4/372	105/18903	0.15280196845338	0.572204850353254	0.509396212833856	PAX6/PRDM14/MOV10L1/TDRD5	4
GO:0008361	GO:0008361	regulation of cell size	6/372	183/18903	0.153184925988681	0.572405704477031	0.509575020003911	SEMA3A/EPHA7/SEMA3E/NKX6-1/DCC/CTTN	6
GO:0010720	GO:0010720	positive regulation of cell development	9/372	307/18903	0.153337292503665	0.572405704477031	0.509575020003911	LRP2/AURKA/ID2/EPHA4/BMP2/TSPO/PAX6/NKX6-1/FOXG1	9
GO:0031349	GO:0031349	positive regulation of defense response	9/372	307/18903	0.153337292503665	0.572405704477031	0.509575020003911	LDLR/LGALS1/PLA2G3/ZP3/LPL/KLK7/FCN3/NOD2/NLRP3	9
GO:0042113	GO:0042113	B cell activation	10/372	350/18903	0.154280785295714	0.574107747884006	0.511090236914528	ID2/LGALS1/VCAM1/PLCL2/BANK1/CHRNA4/CD38/CD300A/IL4I1/NOD2	10
GO:0048645	GO:0048645	animal organ formation	3/372	69/18903	0.154598439822902	0.574107747884006	0.511090236914528	LRP2/BMP2/DKK1	3
GO:0051148	GO:0051148	negative regulation of muscle cell differentiation	3/372	69/18903	0.154598439822902	0.574107747884006	0.511090236914528	ID2/BMP2/DKK1	3
GO:0061371	GO:0061371	determination of heart left/right asymmetry	3/372	69/18903	0.154598439822902	0.574107747884006	0.511090236914528	TBX6/FOXN4/DAND5	3
GO:1902305	GO:1902305	regulation of sodium ion transmembrane transport	3/372	69/18903	0.154598439822902	0.574107747884006	0.511090236914528	STOM/CHP2/PCSK9	3
GO:0000280	GO:0000280	nuclear division	13/372	481/18903	0.155812764286513	0.576303030721925	0.513044552336784	MKI67/PLK1/AURKA/TOP2A/CDC20/UBE2C/PTTG1/MEIOC/TESMIN/MEIOB/CCNA1/MOV10L1/REC8	13
GO:0007416	GO:0007416	synapse assembly	6/372	184/18903	0.155919156442336	0.576303030721925	0.513044552336784	PCDH17/EPHA7/ASIC2/NPTX1/DKK1/LRRTM1	6
GO:0022600	GO:0022600	digestive system process	4/372	106/18903	0.156505639996576	0.576303030721925	0.513044552336784	LDLR/OPRK1/AQP5/NOD2	4
GO:0055074	GO:0055074	calcium ion homeostasis	9/372	309/18903	0.157499596791509	0.576303030721925	0.513044552336784	TRPM8/TRIM24/TRPC4/HRC/FGF23/GRIA1/GRIK2/PKHD1/GCM2	9
GO:0001569	GO:0001569	branching involved in blood vessel morphogenesis	2/372	36/18903	0.157614433367146	0.576303030721925	0.513044552336784	SEMA3E/FOXC2	2
GO:0007616	GO:0007616	long-term memory	2/372	36/18903	0.157614433367146	0.576303030721925	0.513044552336784	LDLR/GRIA1	2
GO:0019934	GO:0019934	cGMP-mediated signaling	2/372	36/18903	0.157614433367146	0.576303030721925	0.513044552336784	GUCY2D/GUCY2F	2
GO:0032228	GO:0032228	regulation of synaptic transmission, GABAergic	2/372	36/18903	0.157614433367146	0.576303030721925	0.513044552336784	SLC6A1/PLCL2	2
GO:0033280	GO:0033280	response to vitamin D	2/372	36/18903	0.157614433367146	0.576303030721925	0.513044552336784	TRIM24/FGF23	2
GO:0046471	GO:0046471	phosphatidylglycerol metabolic process	2/372	36/18903	0.157614433367146	0.576303030721925	0.513044552336784	PLA2G3/THEM5	2
GO:0048261	GO:0048261	negative regulation of receptor-mediated endocytosis	2/372	36/18903	0.157614433367146	0.576303030721925	0.513044552336784	LRRTM1/PCSK9	2
GO:0060323	GO:0060323	head morphogenesis	2/372	36/18903	0.157614433367146	0.576303030721925	0.513044552336784	DKK1/DLX5	2
GO:0062237	GO:0062237	protein localization to postsynapse	2/372	36/18903	0.157614433367146	0.576303030721925	0.513044552336784	NPTX1/GRIN2A	2
GO:0120316	GO:0120316	sperm flagellum assembly	2/372	36/18903	0.157614433367146	0.576303030721925	0.513044552336784	PLA2G3/KLC3	2
GO:1903146	GO:1903146	regulation of autophagy of mitochondrion	2/372	36/18903	0.157614433367146	0.576303030721925	0.513044552336784	TSPO/CTTN	2
GO:0071900	GO:0071900	regulation of protein serine/threonine kinase activity	11/372	395/18903	0.157971317961293	0.577016135790994	0.513679382714947	PLK1/NR2F2/EPHA4/BMP2/DKK1/TCL1B/HMGCR/CCNA1/CD300A/NOD2/CCNB3	11
GO:0031644	GO:0031644	regulation of nervous system process	5/372	145/18903	0.158207142448388	0.577286041789664	0.513919662211807	OPRK1/NPTX1/GRIN2A/KLK8/GRIN2B	5
GO:1905952	GO:1905952	regulation of lipid localization	6/372	185/18903	0.158674808169819	0.578400502173214	0.51491179273706	LIPG/TSPO/PLA2G3/VSTM2A/LPL/PCSK9	6
GO:0010876	GO:0010876	lipid localization	13/372	483/18903	0.159135374469784	0.578980546210079	0.515428167660261	LDLR/LIPG/SERPINA5/ANO3/PRELID2/TSPO/ATP8B3/PLA2G3/VSTM2A/LPL/PCSK9/MFSD2B/ABCA4	13
GO:0006081	GO:0006081	cellular aldehyde metabolic process	3/372	70/18903	0.159321154511105	0.578980546210079	0.515428167660261	BMP2/ALDH1A2/ABCA4	3
GO:0032722	GO:0032722	positive regulation of chemokine production	3/372	70/18903	0.159321154511105	0.578980546210079	0.515428167660261	LPL/ADCYAP1/NOD2	3
GO:0003279	GO:0003279	cardiac septum development	4/372	107/18903	0.160242564585437	0.580553600352728	0.51682855394212	TGFB2/LRP2/SALL4/DAND5	4
GO:0010717	GO:0010717	regulation of epithelial to mesenchymal transition	4/372	107/18903	0.160242564585437	0.580553600352728	0.51682855394212	TGFB2/EPHA4/BMP2/LDLRAD4	4
GO:0033045	GO:0033045	regulation of sister chromatid segregation	4/372	107/18903	0.160242564585437	0.580553600352728	0.51682855394212	PLK1/CDC20/UBE2C/PTTG1	4
GO:0045785	GO:0045785	positive regulation of cell adhesion	13/372	484/18903	0.160810421610963	0.581462746495483	0.517637906749504	TGFB2/WNT10B/EPHA4/PLAUR/LGALS1/VCAM1/FOXC2/ZP3/ANGPT1/MFSD2B/IL4I1/NOD2/NLRP3	13
GO:0043405	GO:0043405	regulation of MAP kinase activity	6/372	186/18903	0.161451626767785	0.581462746495483	0.517637906749504	EPHA4/BMP2/DKK1/HMGCR/CD300A/NOD2	6
GO:0048705	GO:0048705	skeletal system morphogenesis	7/372	227/18903	0.161638740402893	0.581462746495483	0.517637906749504	WNT10B/SOX5/SP5/INSIG1/DLX5/PRRX1/FOXC2	7
GO:0006090	GO:0006090	pyruvate metabolic process	4/372	108/18903	0.16401201070154	0.581462746495483	0.517637906749504	PDK1/ME3/FBP1/SDS	4
GO:0007631	GO:0007631	feeding behavior	4/372	108/18903	0.16401201070154	0.581462746495483	0.517637906749504	OPRK1/NPY1R/CNTN2/DACH1	4
GO:0062014	GO:0062014	negative regulation of small molecule metabolic process	4/372	108/18903	0.16401201070154	0.581462746495483	0.517637906749504	BMP2/TSPO/INSIG1/FBP1	4
GO:0000910	GO:0000910	cytokinesis	6/372	187/18903	0.164249354022259	0.581462746495483	0.517637906749504	PLK1/AURKA/KIF20A/CENPA/SSTR5/SEPTIN5	6
GO:0002221	GO:0002221	pattern recognition receptor signaling pathway	6/372	187/18903	0.164249354022259	0.581462746495483	0.517637906749504	RFTN1/TLR5/CD300A/FCN3/NOD2/NLRP3	6
GO:0008584	GO:0008584	male gonad development	5/372	147/18903	0.164561582200113	0.581462746495483	0.517637906749504	TGFB2/LRP2/GFRA1/REC8/LHB	5
GO:0002068	GO:0002068	glandular epithelial cell development	2/372	37/18903	0.164571083089465	0.581462746495483	0.517637906749504	PAX6/NKX6-1	2
GO:0002335	GO:0002335	mature B cell differentiation	2/372	37/18903	0.164571083089465	0.581462746495483	0.517637906749504	LGALS1/PLCL2	2
GO:0003161	GO:0003161	cardiac conduction system development	2/372	37/18903	0.164571083089465	0.581462746495483	0.517637906749504	ID2/HOPX	2
GO:0010934	GO:0010934	macrophage cytokine production	2/372	37/18903	0.164571083089465	0.581462746495483	0.517637906749504	TGFB2/NOD2	2
GO:0010935	GO:0010935	regulation of macrophage cytokine production	2/372	37/18903	0.164571083089465	0.581462746495483	0.517637906749504	TGFB2/NOD2	2
GO:0014046	GO:0014046	dopamine secretion	2/372	37/18903	0.164571083089465	0.581462746495483	0.517637906749504	OPRK1/CHRNA4	2
GO:0014059	GO:0014059	regulation of dopamine secretion	2/372	37/18903	0.164571083089465	0.581462746495483	0.517637906749504	OPRK1/CHRNA4	2
GO:0021955	GO:0021955	central nervous system neuron axonogenesis	2/372	37/18903	0.164571083089465	0.581462746495483	0.517637906749504	EPHA4/DCC	2
GO:0034110	GO:0034110	regulation of homotypic cell-cell adhesion	2/372	37/18903	0.164571083089465	0.581462746495483	0.517637906749504	PLAUR/MFSD2B	2
GO:0035883	GO:0035883	enteroendocrine cell differentiation	2/372	37/18903	0.164571083089465	0.581462746495483	0.517637906749504	PAX6/NKX6-1	2
GO:0045880	GO:0045880	positive regulation of smoothened signaling pathway	2/372	37/18903	0.164571083089465	0.581462746495483	0.517637906749504	PRRX1/GPC3	2
GO:0048846	GO:0048846	axon extension involved in axon guidance	2/372	37/18903	0.164571083089465	0.581462746495483	0.517637906749504	SEMA3A/SEMA3E	2
GO:0050931	GO:0050931	pigment cell differentiation	2/372	37/18903	0.164571083089465	0.581462746495483	0.517637906749504	ADAMTS20/ZEB2	2
GO:0071402	GO:0071402	cellular response to lipoprotein particle stimulus	2/372	37/18903	0.164571083089465	0.581462746495483	0.517637906749504	LDLR/LPL	2
GO:1902284	GO:1902284	neuron projection extension involved in neuron projection guidance	2/372	37/18903	0.164571083089465	0.581462746495483	0.517637906749504	SEMA3A/SEMA3E	2
GO:2000279	GO:2000279	negative regulation of DNA biosynthetic process	2/372	37/18903	0.164571083089465	0.581462746495483	0.517637906749504	PIF1/DACH1	2
GO:0018105	GO:0018105	peptidyl-serine phosphorylation	9/372	313/18903	0.165987225020521	0.585781377550686	0.521482498948939	PLK1/AURKA/MYO3B/DKK1/TCL1B/HRC/CALCR/ANGPT1/DCLK3	9
GO:0072507	GO:0072507	divalent inorganic cation homeostasis	10/372	356/18903	0.16612201197861	0.585781377550686	0.521482498948939	TRPM8/TRIM24/TRPC4/HRC/FGF23/GRIA1/GRIK2/SLC39A5/PKHD1/GCM2	10
GO:0030308	GO:0030308	negative regulation of cell growth	6/372	188/18903	0.167067728025393	0.588534041907633	0.523933014350488	TGFB2/SEMA3A/EPHA7/SEMA3E/FBP1/DCC	6
GO:0046546	GO:0046546	development of primary male sexual characteristics	5/372	148/18903	0.167776607511972	0.588582740500215	0.523976367493363	TGFB2/LRP2/GFRA1/REC8/LHB	5
GO:0035567	GO:0035567	non-canonical Wnt signaling pathway	3/372	72/18903	0.168895935478125	0.588582740500215	0.523976367493363	DKK1/GPC3/RSPO3	3
GO:0042698	GO:0042698	ovulation cycle	3/372	72/18903	0.168895935478125	0.588582740500215	0.523976367493363	TGFB2/OPRK1/ZP3	3
GO:0008037	GO:0008037	cell recognition	7/372	230/18903	0.169237264785305	0.588582740500215	0.523976367493363	EPHA4/ROBO3/ATP8B3/CNTN2/ZP3/FOXG1/FCN3	7
GO:0051896	GO:0051896	regulation of protein kinase B signaling	6/372	189/18903	0.169906483292186	0.588582740500215	0.523976367493363	LRP2/F10/BANK1/CALCR/ANGPT1/PKHD1	6
GO:0003203	GO:0003203	endocardial cushion morphogenesis	2/372	38/18903	0.171580749436286	0.588582740500215	0.523976367493363	TGFB2/BMP2	2
GO:0010742	GO:0010742	macrophage derived foam cell differentiation	2/372	38/18903	0.171580749436286	0.588582740500215	0.523976367493363	PLA2G3/LPL	2
GO:0032094	GO:0032094	response to food	2/372	38/18903	0.171580749436286	0.588582740500215	0.523976367493363	CLPSL2/LRCOL1	2
GO:0048009	GO:0048009	insulin-like growth factor receptor signaling pathway	2/372	38/18903	0.171580749436286	0.588582740500215	0.523976367493363	WNT1/BMP2	2
GO:0043433	GO:0043433	negative regulation of DNA-binding transcription factor activity	6/372	190/18903	0.17276535087709	0.588582740500215	0.523976367493363	ID2/TBX6/TBXT/PKHD1/NOD2/NLRP3	6
GO:0051302	GO:0051302	regulation of cell division	6/372	190/18903	0.17276535087709	0.588582740500215	0.523976367493363	TGFB2/PLK1/AURKA/KIF20A/PAX6/SSTR5	6
GO:0002067	GO:0002067	glandular epithelial cell differentiation	3/372	73/18903	0.173744822036147	0.588582740500215	0.523976367493363	BMP2/PAX6/NKX6-1	3
GO:0010038	GO:0010038	response to metal ion	10/372	360/18903	0.174254071245863	0.588582740500215	0.523976367493363	HESX1/CHP2/TESMIN/TSPO/CPNE7/NPTX1/VCAM1/SLC6A1/FBP1/FGF23	10
GO:0030010	GO:0030010	establishment of cell polarity	5/372	150/18903	0.174280175277906	0.588582740500215	0.523976367493363	PLK1/SAPCD2/CENPA/PAX6/PKHD1	5
GO:0022037	GO:0022037	metencephalon development	4/372	111/18903	0.175508094317503	0.588582740500215	0.523976367493363	LHX5/OTX1/LMX1A/WNT1	4
GO:1905818	GO:1905818	regulation of chromosome separation	4/372	111/18903	0.175508094317503	0.588582740500215	0.523976367493363	PLK1/CDC20/UBE2C/PTTG1	4
GO:0042176	GO:0042176	regulation of protein catabolic process	10/372	361/18903	0.17631609371299	0.588582740500215	0.523976367493363	LRP2/PLK1/AURKA/LDLR/WNT10B/CDC20/GRIN2A/HMGCR/GPC3/PCSK9	10
GO:0032732	GO:0032732	positive regulation of interleukin-1 production	3/372	74/18903	0.178632599643486	0.588582740500215	0.523976367493363	LPL/NOD2/NLRP3	3
GO:0021532	GO:0021532	neural tube patterning	2/372	39/18903	0.17863866965922	0.588582740500215	0.523976367493363	WNT1/PAX6	2
GO:0030279	GO:0030279	negative regulation of ossification	2/372	39/18903	0.17863866965922	0.588582740500215	0.523976367493363	DKK1/FGF23	2
GO:0035136	GO:0035136	forelimb morphogenesis	2/372	39/18903	0.17863866965922	0.588582740500215	0.523976367493363	RSPO2/ALDH1A2	2
GO:0042755	GO:0042755	eating behavior	2/372	39/18903	0.17863866965922	0.588582740500215	0.523976367493363	OPRK1/CNTN2	2
GO:0043403	GO:0043403	skeletal muscle tissue regeneration	2/372	39/18903	0.17863866965922	0.588582740500215	0.523976367493363	WNT10B/HOPX	2
GO:0044060	GO:0044060	regulation of endocrine process	2/372	39/18903	0.17863866965922	0.588582740500215	0.523976367493363	TSPO/OPRK1	2
GO:0090077	GO:0090077	foam cell differentiation	2/372	39/18903	0.17863866965922	0.588582740500215	0.523976367493363	PLA2G3/LPL	2
GO:0048259	GO:0048259	regulation of receptor-mediated endocytosis	4/372	112/18903	0.179400223204635	0.588582740500215	0.523976367493363	DKK1/LRRTM1/PCSK9/ANGPT1	4
GO:0009743	GO:0009743	response to carbohydrate	7/372	234/18903	0.179607477883279	0.588582740500215	0.523976367493363	VSNL1/OPRK1/NPTX1/NKX6-1/SLC6A1/FBP1/LPL	7
GO:0000290	GO:0000290	deadenylation-dependent decapping of nuclear-transcribed mRNA	1/372	10/18903	0.180289579979309	0.588582740500215	0.523976367493363	PATL2	1
GO:0001547	GO:0001547	antral ovarian follicle growth	1/372	10/18903	0.180289579979309	0.588582740500215	0.523976367493363	ZP3	1
GO:0001765	GO:0001765	membrane raft assembly	1/372	10/18903	0.180289579979309	0.588582740500215	0.523976367493363	RFTN1	1
GO:0001821	GO:0001821	histamine secretion	1/372	10/18903	0.180289579979309	0.588582740500215	0.523976367493363	PLA2G3	1
GO:0002138	GO:0002138	retinoic acid biosynthetic process	1/372	10/18903	0.180289579979309	0.588582740500215	0.523976367493363	ALDH1A2	1
GO:0002291	GO:0002291	T cell activation via T cell receptor contact with antigen bound to MHC molecule on antigen presenting cell	1/372	10/18903	0.180289579979309	0.588582740500215	0.523976367493363	ITGAL	1
GO:0003330	GO:0003330	regulation of extracellular matrix constituent secretion	1/372	10/18903	0.180289579979309	0.588582740500215	0.523976367493363	BMP2	1
GO:0006560	GO:0006560	proline metabolic process	1/372	10/18903	0.180289579979309	0.588582740500215	0.523976367493363	PYCR1	1
GO:0010944	GO:0010944	negative regulation of transcription by competitive promoter binding	1/372	10/18903	0.180289579979309	0.588582740500215	0.523976367493363	DACH1	1
GO:0014012	GO:0014012	peripheral nervous system axon regeneration	1/372	10/18903	0.180289579979309	0.588582740500215	0.523976367493363	TSPO	1
GO:0014824	GO:0014824	artery smooth muscle contraction	1/372	10/18903	0.180289579979309	0.588582740500215	0.523976367493363	CD38	1
GO:0021936	GO:0021936	regulation of cerebellar granule cell precursor proliferation	1/372	10/18903	0.180289579979309	0.588582740500215	0.523976367493363	LHX5	1
GO:0030388	GO:0030388	fructose 1,6-bisphosphate metabolic process	1/372	10/18903	0.180289579979309	0.588582740500215	0.523976367493363	FBP1	1
GO:0032275	GO:0032275	luteinizing hormone secretion	1/372	10/18903	0.180289579979309	0.588582740500215	0.523976367493363	OPRK1	1
GO:0032353	GO:0032353	negative regulation of hormone biosynthetic process	1/372	10/18903	0.180289579979309	0.588582740500215	0.523976367493363	BMP2	1
GO:0032380	GO:0032380	regulation of intracellular sterol transport	1/372	10/18903	0.180289579979309	0.588582740500215	0.523976367493363	PCSK9	1
GO:0032383	GO:0032383	regulation of intracellular cholesterol transport	1/372	10/18903	0.180289579979309	0.588582740500215	0.523976367493363	PCSK9	1
GO:0033007	GO:0033007	negative regulation of mast cell activation involved in immune response	1/372	10/18903	0.180289579979309	0.588582740500215	0.523976367493363	CD300A	1
GO:0034651	GO:0034651	cortisol biosynthetic process	1/372	10/18903	0.180289579979309	0.588582740500215	0.523976367493363	BMP2	1
GO:0035860	GO:0035860	glial cell-derived neurotrophic factor receptor signaling pathway	1/372	10/18903	0.180289579979309	0.588582740500215	0.523976367493363	GFRA1	1
GO:0036093	GO:0036093	germ cell proliferation	1/372	10/18903	0.180289579979309	0.588582740500215	0.523976367493363	PTGDR2	1
GO:0036109	GO:0036109	alpha-linolenic acid metabolic process	1/372	10/18903	0.180289579979309	0.588582740500215	0.523976367493363	ELOVL3	1
GO:0042048	GO:0042048	olfactory behavior	1/372	10/18903	0.180289579979309	0.588582740500215	0.523976367493363	LMX1A	1
GO:0043353	GO:0043353	enucleate erythrocyte differentiation	1/372	10/18903	0.180289579979309	0.588582740500215	0.523976367493363	ID2	1
GO:0043653	GO:0043653	mitochondrial fragmentation involved in apoptotic process	1/372	10/18903	0.180289579979309	0.588582740500215	0.523976367493363	NPTX1	1
GO:0044341	GO:0044341	sodium-dependent phosphate transport	1/372	10/18903	0.180289579979309	0.588582740500215	0.523976367493363	SLC17A7	1
GO:0046085	GO:0046085	adenosine metabolic process	1/372	10/18903	0.180289579979309	0.588582740500215	0.523976367493363	PTGDR	1
GO:0048340	GO:0048340	paraxial mesoderm morphogenesis	1/372	10/18903	0.180289579979309	0.588582740500215	0.523976367493363	FOXC2	1
GO:0048703	GO:0048703	embryonic viscerocranium morphogenesis	1/372	10/18903	0.180289579979309	0.588582740500215	0.523976367493363	FOXC2	1
GO:0051660	GO:0051660	establishment of centrosome localization	1/372	10/18903	0.180289579979309	0.588582740500215	0.523976367493363	PKHD1	1
GO:0051933	GO:0051933	amino acid neurotransmitter reuptake	1/372	10/18903	0.180289579979309	0.588582740500215	0.523976367493363	SLC6A1	1
GO:0051974	GO:0051974	negative regulation of telomerase activity	1/372	10/18903	0.180289579979309	0.588582740500215	0.523976367493363	PIF1	1
GO:0060068	GO:0060068	vagina development	1/372	10/18903	0.180289579979309	0.588582740500215	0.523976367493363	LRP2	1
GO:0060346	GO:0060346	bone trabecula formation	1/372	10/18903	0.180289579979309	0.588582740500215	0.523976367493363	WNT10B	1
GO:0060536	GO:0060536	cartilage morphogenesis	1/372	10/18903	0.180289579979309	0.588582740500215	0.523976367493363	RSPO2	1
GO:0061626	GO:0061626	pharyngeal arch artery morphogenesis	1/372	10/18903	0.180289579979309	0.588582740500215	0.523976367493363	TGFB2	1
GO:0062042	GO:0062042	regulation of cardiac epithelial to mesenchymal transition	1/372	10/18903	0.180289579979309	0.588582740500215	0.523976367493363	TGFB2	1
GO:0070862	GO:0070862	negative regulation of protein exit from endoplasmic reticulum	1/372	10/18903	0.180289579979309	0.588582740500215	0.523976367493363	INSIG1	1
GO:0071377	GO:0071377	cellular response to glucagon stimulus	1/372	10/18903	0.180289579979309	0.588582740500215	0.523976367493363	GLP1R	1
GO:0071600	GO:0071600	otic vesicle morphogenesis	1/372	10/18903	0.180289579979309	0.588582740500215	0.523976367493363	HESX1	1
GO:0071918	GO:0071918	urea transmembrane transport	1/372	10/18903	0.180289579979309	0.588582740500215	0.523976367493363	POU3F3	1
GO:0072203	GO:0072203	cell proliferation involved in metanephros development	1/372	10/18903	0.180289579979309	0.588582740500215	0.523976367493363	GPC3	1
GO:0097090	GO:0097090	presynaptic membrane organization	1/372	10/18903	0.180289579979309	0.588582740500215	0.523976367493363	CNTN2	1
GO:0099151	GO:0099151	regulation of postsynaptic density assembly	1/372	10/18903	0.180289579979309	0.588582740500215	0.523976367493363	NPTX1	1
GO:0099566	GO:0099566	regulation of postsynaptic cytosolic calcium ion concentration	1/372	10/18903	0.180289579979309	0.588582740500215	0.523976367493363	GRIA1	1
GO:0140059	GO:0140059	dendrite arborization	1/372	10/18903	0.180289579979309	0.588582740500215	0.523976367493363	SEMA3A	1
GO:0150172	GO:0150172	regulation of phosphatidylcholine metabolic process	1/372	10/18903	0.180289579979309	0.588582740500215	0.523976367493363	LDLR	1
GO:1902645	GO:1902645	tertiary alcohol biosynthetic process	1/372	10/18903	0.180289579979309	0.588582740500215	0.523976367493363	BMP2	1
GO:1902959	GO:1902959	regulation of aspartic-type endopeptidase activity involved in amyloid precursor protein catabolic process	1/372	10/18903	0.180289579979309	0.588582740500215	0.523976367493363	EPHA4	1
GO:1903596	GO:1903596	regulation of gap junction assembly	1/372	10/18903	0.180289579979309	0.588582740500215	0.523976367493363	HOPX	1
GO:1904181	GO:1904181	positive regulation of membrane depolarization	1/372	10/18903	0.180289579979309	0.588582740500215	0.523976367493363	TSPO	1
GO:1904587	GO:1904587	response to glycoprotein	1/372	10/18903	0.180289579979309	0.588582740500215	0.523976367493363	SLC5A5	1
GO:2000849	GO:2000849	regulation of glucocorticoid secretion	1/372	10/18903	0.180289579979309	0.588582740500215	0.523976367493363	TSPO	1
GO:0007043	GO:0007043	cell-cell junction assembly	5/372	152/18903	0.180878926066865	0.589427213371456	0.524728145955545	CDH9/CDH20/CDH6/HOPX/LIM2	5
GO:0030183	GO:0030183	B cell differentiation	5/372	152/18903	0.180878926066865	0.589427213371456	0.524728145955545	ID2/LGALS1/VCAM1/PLCL2/IL4I1	5
GO:0006939	GO:0006939	smooth muscle contraction	4/372	113/18903	0.183321154186437	0.591445365105128	0.526524773246316	PROK2/NMUR1/CD38/CTTN	4
GO:0061640	GO:0061640	cytoskeleton-dependent cytokinesis	4/372	113/18903	0.183321154186437	0.591445365105128	0.526524773246316	PLK1/KIF20A/CENPA/SEPTIN5	4
GO:1905954	GO:1905954	positive regulation of lipid localization	4/372	113/18903	0.183321154186437	0.591445365105128	0.526524773246316	LIPG/PLA2G3/VSTM2A/LPL	4
GO:0050810	GO:0050810	regulation of steroid biosynthetic process	3/372	75/18903	0.183557700199608	0.591445365105128	0.526524773246316	BMP2/TSPO/INSIG1	3
GO:0051568	GO:0051568	histone H3-K4 methylation	3/372	75/18903	0.183557700199608	0.591445365105128	0.526524773246316	H1-2/H1-4/H1-3	3
GO:0016331	GO:0016331	morphogenesis of embryonic epithelium	5/372	153/18903	0.184212916005355	0.591445365105128	0.526524773246316	TGFB2/LRP2/SALL4/ALDH1A2/IRX1	5
GO:0030902	GO:0030902	hindbrain development	5/372	153/18903	0.184212916005355	0.591445365105128	0.526524773246316	LHX5/OTX1/LMX1A/WNT1/ALDH1A2	5
GO:0009187	GO:0009187	cyclic nucleotide metabolic process	2/372	40/18903	0.18574024699884	0.591445365105128	0.526524773246316	GUCY2D/GUCY2F	2
GO:0010863	GO:0010863	positive regulation of phospholipase C activity	2/372	40/18903	0.18574024699884	0.591445365105128	0.526524773246316	NMUR1/S1PR4	2
GO:0033120	GO:0033120	positive regulation of RNA splicing	2/372	40/18903	0.18574024699884	0.591445365105128	0.526524773246316	HMX2/SLC39A5	2
GO:0045823	GO:0045823	positive regulation of heart contraction	2/372	40/18903	0.18574024699884	0.591445365105128	0.526524773246316	TGFB2/HRC	2
GO:0051154	GO:0051154	negative regulation of striated muscle cell differentiation	2/372	40/18903	0.18574024699884	0.591445365105128	0.526524773246316	BMP2/DKK1	2
GO:0022409	GO:0022409	positive regulation of cell-cell adhesion	9/372	322/18903	0.185849856074297	0.591445365105128	0.526524773246316	WNT10B/PLAUR/LGALS1/VCAM1/ZP3/MFSD2B/IL4I1/NOD2/NLRP3	9
GO:0051090	GO:0051090	regulation of DNA-binding transcription factor activity	12/372	454/18903	0.186263574002106	0.591445365105128	0.526524773246316	MAPK10/WNT10B/ID2/WNT1/BMP2/NKX6-1/TBX6/TBXT/NDP/PKHD1/NOD2/NLRP3	12
GO:0044344	GO:0044344	cellular response to fibroblast growth factor stimulus	4/372	114/18903	0.187270134365344	0.591445365105128	0.526524773246316	SHISA2/FGFBP3/PRDM14/FGF23	4
GO:0003341	GO:0003341	cilium movement	6/372	195/18903	0.187351732891803	0.591445365105128	0.526524773246316	TEKT2/PLA2G3/PRDM14/KLC3/TEKT3/NME8	6
GO:0002274	GO:0002274	myeloid leukocyte activation	7/372	237/18903	0.187557581925407	0.591445365105128	0.526524773246316	LDLR/PLA2G3/PTGDR/CXCL6/ADGRE2/DHRS2/CD300A	7
GO:0043524	GO:0043524	negative regulation of neuron apoptotic process	5/372	154/18903	0.187569399859318	0.591445365105128	0.526524773246316	BARHL1/SEMA3E/PLA2G3/ANGPT1/GRIK2	5
GO:0070192	GO:0070192	chromosome organization involved in meiotic cell cycle	3/372	76/18903	0.188518566075125	0.591445365105128	0.526524773246316	MEIOC/MEIOB/REC8	3
GO:0007369	GO:0007369	gastrulation	6/372	196/18903	0.190325447377107	0.591445365105128	0.526524773246316	ETS2/DKK1/TBX6/GPC3/FOXC2/TBXT	6
GO:0048640	GO:0048640	negative regulation of developmental growth	4/372	115/18903	0.191246408906766	0.591445365105128	0.526524773246316	SEMA3A/EPHA7/SEMA3E/DCC	4
GO:0007339	GO:0007339	binding of sperm to zona pellucida	2/372	41/18903	0.192881046025647	0.591445365105128	0.526524773246316	ATP8B3/ZP3	2
GO:0017158	GO:0017158	regulation of calcium ion-dependent exocytosis	2/372	41/18903	0.192881046025647	0.591445365105128	0.526524773246316	ZP3/RPH3A	2
GO:0034122	GO:0034122	negative regulation of toll-like receptor signaling pathway	2/372	41/18903	0.192881046025647	0.591445365105128	0.526524773246316	CD300A/NOD2	2
GO:0042119	GO:0042119	neutrophil activation	2/372	41/18903	0.192881046025647	0.591445365105128	0.526524773246316	CXCL6/CD300A	2
GO:0042417	GO:0042417	dopamine metabolic process	2/372	41/18903	0.192881046025647	0.591445365105128	0.526524773246316	TGFB2/GRIN2A	2
GO:0046461	GO:0046461	neutral lipid catabolic process	2/372	41/18903	0.192881046025647	0.591445365105128	0.526524773246316	LIPG/LPL	2
GO:0046464	GO:0046464	acylglycerol catabolic process	2/372	41/18903	0.192881046025647	0.591445365105128	0.526524773246316	LIPG/LPL	2
GO:0072595	GO:0072595	maintenance of protein localization in organelle	2/372	41/18903	0.192881046025647	0.591445365105128	0.526524773246316	TSPO/INSIG1	2
GO:0098703	GO:0098703	calcium ion import across plasma membrane	2/372	41/18903	0.192881046025647	0.591445365105128	0.526524773246316	CACNA1F/CALCR	2
GO:1903524	GO:1903524	positive regulation of blood circulation	2/372	41/18903	0.192881046025647	0.591445365105128	0.526524773246316	TGFB2/HRC	2
GO:1905314	GO:1905314	semi-lunar valve development	2/372	41/18903	0.192881046025647	0.591445365105128	0.526524773246316	TGFB2/BMP2	2
GO:0034121	GO:0034121	regulation of toll-like receptor signaling pathway	3/372	77/18903	0.193513651007132	0.591445365105128	0.526524773246316	TLR5/CD300A/NOD2	3
GO:1901616	GO:1901616	organic hydroxy compound catabolic process	3/372	77/18903	0.193513651007132	0.591445365105128	0.526524773246316	LDHD/FGF23/DIO3	3
GO:0001824	GO:0001824	blastocyst development	4/372	116/18903	0.195249221473817	0.591445365105128	0.526524773246316	SALL4/PRDM14/ZP3/HOPX	4
GO:0052547	GO:0052547	regulation of peptidase activity	12/372	459/18903	0.195860568670044	0.591445365105128	0.526524773246316	SERPINA5/PTTG1/EPHA4/PLAUR/EPHA7/GRIN2A/GPC3/GRIN2B/PI15/SERPINE3/NLRP3/SPINK8	12
GO:0071248	GO:0071248	cellular response to metal ion	6/372	198/18903	0.196327011533647	0.591445365105128	0.526524773246316	HESX1/CHP2/TSPO/CPNE7/NPTX1/FBP1	6
GO:0002069	GO:0002069	columnar/cuboidal epithelial cell maturation	1/372	11/18903	0.196429540612755	0.591445365105128	0.526524773246316	NKX6-1	1
GO:0002604	GO:0002604	regulation of dendritic cell antigen processing and presentation	1/372	11/18903	0.196429540612755	0.591445365105128	0.526524773246316	NOD2	1
GO:0002732	GO:0002732	positive regulation of dendritic cell cytokine production	1/372	11/18903	0.196429540612755	0.591445365105128	0.526524773246316	NOD2	1
GO:0003139	GO:0003139	secondary heart field specification	1/372	11/18903	0.196429540612755	0.591445365105128	0.526524773246316	LRP2	1
GO:0006002	GO:0006002	fructose 6-phosphate metabolic process	1/372	11/18903	0.196429540612755	0.591445365105128	0.526524773246316	FBP1	1
GO:0006086	GO:0006086	acetyl-CoA biosynthetic process from pyruvate	1/372	11/18903	0.196429540612755	0.591445365105128	0.526524773246316	PDK1	1
GO:0006568	GO:0006568	tryptophan metabolic process	1/372	11/18903	0.196429540612755	0.591445365105128	0.526524773246316	IL4I1	1
GO:0010172	GO:0010172	embryonic body morphogenesis	1/372	11/18903	0.196429540612755	0.591445365105128	0.526524773246316	MAB21L2	1
GO:0010248	GO:0010248	establishment or maintenance of transmembrane electrochemical gradient	1/372	11/18903	0.196429540612755	0.591445365105128	0.526524773246316	ATP4A	1
GO:0010739	GO:0010739	positive regulation of protein kinase A signaling	1/372	11/18903	0.196429540612755	0.591445365105128	0.526524773246316	CALCR	1
GO:0010986	GO:0010986	positive regulation of lipoprotein particle clearance	1/372	11/18903	0.196429540612755	0.591445365105128	0.526524773246316	LIPG	1
GO:0014820	GO:0014820	tonic smooth muscle contraction	1/372	11/18903	0.196429540612755	0.591445365105128	0.526524773246316	CD38	1
GO:0015840	GO:0015840	urea transport	1/372	11/18903	0.196429540612755	0.591445365105128	0.526524773246316	POU3F3	1
GO:0016102	GO:0016102	diterpenoid biosynthetic process	1/372	11/18903	0.196429540612755	0.591445365105128	0.526524773246316	ALDH1A2	1
GO:0019372	GO:0019372	lipoxygenase pathway	1/372	11/18903	0.196429540612755	0.591445365105128	0.526524773246316	PLA2G3	1
GO:0021781	GO:0021781	glial cell fate commitment	1/372	11/18903	0.196429540612755	0.591445365105128	0.526524773246316	PAX6	1
GO:0021860	GO:0021860	pyramidal neuron development	1/372	11/18903	0.196429540612755	0.591445365105128	0.526524773246316	FOXG1	1
GO:0030210	GO:0030210	heparin biosynthetic process	1/372	11/18903	0.196429540612755	0.591445365105128	0.526524773246316	ANGPT1	1
GO:0031642	GO:0031642	negative regulation of myelination	1/372	11/18903	0.196429540612755	0.591445365105128	0.526524773246316	KLK8	1
GO:0031943	GO:0031943	regulation of glucocorticoid metabolic process	1/372	11/18903	0.196429540612755	0.591445365105128	0.526524773246316	BMP2	1
GO:0032276	GO:0032276	regulation of gonadotropin secretion	1/372	11/18903	0.196429540612755	0.591445365105128	0.526524773246316	OPRK1	1
GO:0032342	GO:0032342	aldosterone biosynthetic process	1/372	11/18903	0.196429540612755	0.591445365105128	0.526524773246316	BMP2	1
GO:0032377	GO:0032377	regulation of intracellular lipid transport	1/372	11/18903	0.196429540612755	0.591445365105128	0.526524773246316	PCSK9	1
GO:0032525	GO:0032525	somite rostral/caudal axis specification	1/372	11/18903	0.196429540612755	0.591445365105128	0.526524773246316	TBX6	1
GO:0035581	GO:0035581	sequestering of extracellular ligand from receptor	1/372	11/18903	0.196429540612755	0.591445365105128	0.526524773246316	DAND5	1
GO:0038003	GO:0038003	G protein-coupled opioid receptor signaling pathway	1/372	11/18903	0.196429540612755	0.591445365105128	0.526524773246316	OPRK1	1
GO:0042428	GO:0042428	serotonin metabolic process	1/372	11/18903	0.196429540612755	0.591445365105128	0.526524773246316	GRIN2A	1
GO:0042762	GO:0042762	regulation of sulfur metabolic process	1/372	11/18903	0.196429540612755	0.591445365105128	0.526524773246316	PDK1	1
GO:0045628	GO:0045628	regulation of T-helper 2 cell differentiation	1/372	11/18903	0.196429540612755	0.591445365105128	0.526524773246316	NLRP3	1
GO:0046643	GO:0046643	regulation of gamma-delta T cell activation	1/372	11/18903	0.196429540612755	0.591445365105128	0.526524773246316	NOD2	1
GO:0048505	GO:0048505	regulation of timing of cell differentiation	1/372	11/18903	0.196429540612755	0.591445365105128	0.526524773246316	PAX6	1
GO:0048755	GO:0048755	branching morphogenesis of a nerve	1/372	11/18903	0.196429540612755	0.591445365105128	0.526524773246316	EPHA7	1
GO:0051081	GO:0051081	nuclear membrane disassembly	1/372	11/18903	0.196429540612755	0.591445365105128	0.526524773246316	PLK1	1
GO:0051133	GO:0051133	regulation of NK T cell activation	1/372	11/18903	0.196429540612755	0.591445365105128	0.526524773246316	CD300A	1
GO:0060439	GO:0060439	trachea morphogenesis	1/372	11/18903	0.196429540612755	0.591445365105128	0.526524773246316	RSPO2	1
GO:0060923	GO:0060923	cardiac muscle cell fate commitment	1/372	11/18903	0.196429540612755	0.591445365105128	0.526524773246316	DKK1	1
GO:0061299	GO:0061299	retina vasculature morphogenesis in camera-type eye	1/372	11/18903	0.196429540612755	0.591445365105128	0.526524773246316	NDP	1
GO:0061303	GO:0061303	cornea development in camera-type eye	1/372	11/18903	0.196429540612755	0.591445365105128	0.526524773246316	PAX6	1
GO:0070344	GO:0070344	regulation of fat cell proliferation	1/372	11/18903	0.196429540612755	0.591445365105128	0.526524773246316	VSTM2A	1
GO:0070561	GO:0070561	vitamin D receptor signaling pathway	1/372	11/18903	0.196429540612755	0.591445365105128	0.526524773246316	TRIM24	1
GO:0070944	GO:0070944	neutrophil-mediated killing of bacterium	1/372	11/18903	0.196429540612755	0.591445365105128	0.526524773246316	CXCL6	1
GO:0071609	GO:0071609	chemokine (C-C motif) ligand 5 production	1/372	11/18903	0.196429540612755	0.591445365105128	0.526524773246316	ADCYAP1	1
GO:0071649	GO:0071649	regulation of chemokine (C-C motif) ligand 5 production	1/372	11/18903	0.196429540612755	0.591445365105128	0.526524773246316	ADCYAP1	1
GO:1901731	GO:1901731	positive regulation of platelet aggregation	1/372	11/18903	0.196429540612755	0.591445365105128	0.526524773246316	MFSD2B	1
GO:1901844	GO:1901844	regulation of cell communication by electrical coupling involved in cardiac conduction	1/372	11/18903	0.196429540612755	0.591445365105128	0.526524773246316	HRC	1
GO:1902093	GO:1902093	positive regulation of flagellated sperm motility	1/372	11/18903	0.196429540612755	0.591445365105128	0.526524773246316	PRDM14	1
GO:1903027	GO:1903027	regulation of opsonization	1/372	11/18903	0.196429540612755	0.591445365105128	0.526524773246316	FCN3	1
GO:1904238	GO:1904238	pericyte cell differentiation	1/372	11/18903	0.196429540612755	0.591445365105128	0.526524773246316	FOXC2	1
GO:1905665	GO:1905665	positive regulation of calcium ion import across plasma membrane	1/372	11/18903	0.196429540612755	0.591445365105128	0.526524773246316	CALCR	1
GO:2000109	GO:2000109	regulation of macrophage apoptotic process	1/372	11/18903	0.196429540612755	0.591445365105128	0.526524773246316	NOD2	1
GO:2000155	GO:2000155	positive regulation of cilium-dependent cell motility	1/372	11/18903	0.196429540612755	0.591445365105128	0.526524773246316	PRDM14	1
GO:2000253	GO:2000253	positive regulation of feeding behavior	1/372	11/18903	0.196429540612755	0.591445365105128	0.526524773246316	OPRK1	1
GO:2000644	GO:2000644	regulation of receptor catabolic process	1/372	11/18903	0.196429540612755	0.591445365105128	0.526524773246316	PCSK9	1
GO:0007189	GO:0007189	adenylate cyclase-activating G protein-coupled receptor signaling pathway	5/372	157/18903	0.197769392690483	0.594475451046855	0.529222258775011	GLP1R/ADGRE2/CALCR/ADCYAP1/S1PR4	5
GO:0044839	GO:0044839	cell cycle G2/M phase transition	5/372	157/18903	0.197769392690483	0.594475451046855	0.529222258775011	PLK1/AURKA/WNT10B/KCNH5/CCNB3	5
GO:0070373	GO:0070373	negative regulation of ERK1 and ERK2 cascade	3/372	78/18903	0.198541420941927	0.595791385233983	0.530393748130348	EPHA4/LMO3/C1QL4	3
GO:1901568	GO:1901568	fatty acid derivative metabolic process	3/372	78/18903	0.198541420941927	0.595791385233983	0.530393748130348	ACSBG1/THEM5/ELOVL3	3
GO:0000079	GO:0000079	regulation of cyclin-dependent protein serine/threonine kinase activity	4/372	117/18903	0.199277814650898	0.597498241573129	0.531913249676824	PLK1/NR2F2/CCNA1/CCNB3	4
GO:0014002	GO:0014002	astrocyte development	2/372	42/18903	0.200056788099331	0.598324202662847	0.53264854832169	LDLR/POU3F2	2
GO:0021587	GO:0021587	cerebellum morphogenesis	2/372	42/18903	0.200056788099331	0.598324202662847	0.53264854832169	LHX5/WNT1	2
GO:1900274	GO:1900274	regulation of phospholipase C activity	2/372	42/18903	0.200056788099331	0.598324202662847	0.53264854832169	NMUR1/S1PR4	2
GO:0045055	GO:0045055	regulated exocytosis	7/372	242/18903	0.201120212296193	0.600769429687279	0.53482537255692	PLA2G3/PTGDR/ZP3/ADGRE2/RPH3A/CD300A/SEPTIN5	7
GO:0097530	GO:0097530	granulocyte migration	5/372	158/18903	0.20121141628236	0.600769429687279	0.53482537255692	TGFB2/CXCL6/ADGRE2/CD300A/NOD2	5
GO:0002718	GO:0002718	regulation of cytokine production involved in immune response	4/372	118/18903	0.203331430356159	0.602452488209396	0.536323688477546	TGFB2/ANGPT1/NOD2/NLRP3	4
GO:0007088	GO:0007088	regulation of mitotic nuclear division	4/372	118/18903	0.203331430356159	0.602452488209396	0.536323688477546	MKI67/PLK1/AURKA/CDC20	4
GO:0050830	GO:0050830	defense response to Gram-positive bacterium	4/372	118/18903	0.203331430356159	0.602452488209396	0.536323688477546	H2BC21/H2BC8/H2BC4/NOD2	4
GO:0008652	GO:0008652	cellular amino acid biosynthetic process	3/372	79/18903	0.203600354827084	0.602452488209396	0.536323688477546	PYCR1/GAD1/SDS	3
GO:0002443	GO:0002443	leukocyte mediated immunity	12/372	463/18903	0.203697402450184	0.602452488209396	0.536323688477546	RFTN1/PLA2G3/PTGDR/CXCL6/ZP3/SCART1/ADGRE2/IL21R/CD300A/IL4I1/NOD2/NLRP3	12
GO:0043507	GO:0043507	positive regulation of JUN kinase activity	2/372	43/18903	0.207263346943491	0.602452488209396	0.536323688477546	EPHA4/DKK1	2
GO:0051954	GO:0051954	positive regulation of amine transport	2/372	43/18903	0.207263346943491	0.602452488209396	0.536323688477546	OPRK1/SLC6A1	2
GO:0006875	GO:0006875	cellular metal ion homeostasis	11/372	420/18903	0.207366715274053	0.602452488209396	0.536323688477546	TESMIN/TRPM8/TRPC4/HRC/SCARA5/GRIA1/GRIK2/ATP4A/SLC39A5/PKHD1/GCM2	11
GO:0014068	GO:0014068	positive regulation of phosphatidylinositol 3-kinase signaling	3/372	80/18903	0.208688945354785	0.602452488209396	0.536323688477546	TGFB2/SEMA3E/ANGPT1	3
GO:0018209	GO:0018209	peptidyl-serine modification	9/372	332/18903	0.209082336260008	0.602452488209396	0.536323688477546	PLK1/AURKA/MYO3B/DKK1/TCL1B/HRC/CALCR/ANGPT1/DCLK3	9
GO:0002367	GO:0002367	cytokine production involved in immune response	4/372	120/18903	0.211510696090076	0.602452488209396	0.536323688477546	TGFB2/ANGPT1/NOD2/NLRP3	4
GO:0042752	GO:0042752	regulation of circadian rhythm	4/372	120/18903	0.211510696090076	0.602452488209396	0.536323688477546	MAPK10/ID2/TOP2A/PER3	4
GO:0051897	GO:0051897	positive regulation of protein kinase B signaling	4/372	120/18903	0.211510696090076	0.602452488209396	0.536323688477546	LRP2/F10/CALCR/ANGPT1	4
GO:0071774	GO:0071774	response to fibroblast growth factor	4/372	120/18903	0.211510696090076	0.602452488209396	0.536323688477546	SHISA2/FGFBP3/PRDM14/FGF23	4
GO:1904029	GO:1904029	regulation of cyclin-dependent protein kinase activity	4/372	120/18903	0.211510696090076	0.602452488209396	0.536323688477546	PLK1/NR2F2/CCNA1/CCNB3	4
GO:0001867	GO:0001867	complement activation, lectin pathway	1/372	12/18903	0.212252545635625	0.602452488209396	0.536323688477546	FCN3	1
GO:0001886	GO:0001886	endothelial cell morphogenesis	1/372	12/18903	0.212252545635625	0.602452488209396	0.536323688477546	COL15A1	1
GO:0001967	GO:0001967	suckling behavior	1/372	12/18903	0.212252545635625	0.602452488209396	0.536323688477546	DACH1	1
GO:0002424	GO:0002424	T cell mediated immune response to tumor cell	1/372	12/18903	0.212252545635625	0.602452488209396	0.536323688477546	IL4I1	1
GO:0002674	GO:0002674	negative regulation of acute inflammatory response	1/372	12/18903	0.212252545635625	0.602452488209396	0.536323688477546	NLRP3	1
GO:0002887	GO:0002887	negative regulation of myeloid leukocyte mediated immunity	1/372	12/18903	0.212252545635625	0.602452488209396	0.536323688477546	CD300A	1
GO:0003353	GO:0003353	positive regulation of cilium movement	1/372	12/18903	0.212252545635625	0.602452488209396	0.536323688477546	PRDM14	1
GO:0005984	GO:0005984	disaccharide metabolic process	1/372	12/18903	0.212252545635625	0.602452488209396	0.536323688477546	FBP1	1
GO:0006705	GO:0006705	mineralocorticoid biosynthetic process	1/372	12/18903	0.212252545635625	0.602452488209396	0.536323688477546	BMP2	1
GO:0009950	GO:0009950	dorsal/ventral axis specification	1/372	12/18903	0.212252545635625	0.602452488209396	0.536323688477546	PAX6	1
GO:0010454	GO:0010454	negative regulation of cell fate commitment	1/372	12/18903	0.212252545635625	0.602452488209396	0.536323688477546	DKK1	1
GO:0010992	GO:0010992	ubiquitin recycling	1/372	12/18903	0.212252545635625	0.602452488209396	0.536323688477546	UBE2C	1
GO:0014842	GO:0014842	regulation of skeletal muscle satellite cell proliferation	1/372	12/18903	0.212252545635625	0.602452488209396	0.536323688477546	ANGPT1	1
GO:0019321	GO:0019321	pentose metabolic process	1/372	12/18903	0.212252545635625	0.602452488209396	0.536323688477546	OTOGL	1
GO:0019336	GO:0019336	phenol-containing compound catabolic process	1/372	12/18903	0.212252545635625	0.602452488209396	0.536323688477546	DIO3	1
GO:0021702	GO:0021702	cerebellar Purkinje cell differentiation	1/372	12/18903	0.212252545635625	0.602452488209396	0.536323688477546	LHX5	1
GO:0030397	GO:0030397	membrane disassembly	1/372	12/18903	0.212252545635625	0.602452488209396	0.536323688477546	PLK1	1
GO:0032351	GO:0032351	negative regulation of hormone metabolic process	1/372	12/18903	0.212252545635625	0.602452488209396	0.536323688477546	BMP2	1
GO:0032490	GO:0032490	detection of molecule of bacterial origin	1/372	12/18903	0.212252545635625	0.602452488209396	0.536323688477546	NOD2	1
GO:0033145	GO:0033145	positive regulation of intracellular steroid hormone receptor signaling pathway	1/372	12/18903	0.212252545635625	0.602452488209396	0.536323688477546	LMO3	1
GO:0034135	GO:0034135	regulation of toll-like receptor 2 signaling pathway	1/372	12/18903	0.212252545635625	0.602452488209396	0.536323688477546	NOD2	1
GO:0034370	GO:0034370	triglyceride-rich lipoprotein particle remodeling	1/372	12/18903	0.212252545635625	0.602452488209396	0.536323688477546	LPL	1
GO:0034372	GO:0034372	very-low-density lipoprotein particle remodeling	1/372	12/18903	0.212252545635625	0.602452488209396	0.536323688477546	LPL	1
GO:0034650	GO:0034650	cortisol metabolic process	1/372	12/18903	0.212252545635625	0.602452488209396	0.536323688477546	BMP2	1
GO:0035933	GO:0035933	glucocorticoid secretion	1/372	12/18903	0.212252545635625	0.602452488209396	0.536323688477546	TSPO	1
GO:0040034	GO:0040034	regulation of development, heterochronic	1/372	12/18903	0.212252545635625	0.602452488209396	0.536323688477546	PAX6	1
GO:0042416	GO:0042416	dopamine biosynthetic process	1/372	12/18903	0.212252545635625	0.602452488209396	0.536323688477546	TGFB2	1
GO:0042447	GO:0042447	hormone catabolic process	1/372	12/18903	0.212252545635625	0.602452488209396	0.536323688477546	DIO3	1
GO:0042711	GO:0042711	maternal behavior	1/372	12/18903	0.212252545635625	0.602452488209396	0.536323688477546	OPRK1	1
GO:0043696	GO:0043696	dedifferentiation	1/372	12/18903	0.212252545635625	0.602452488209396	0.536323688477546	FEZF1	1
GO:0043697	GO:0043697	cell dedifferentiation	1/372	12/18903	0.212252545635625	0.602452488209396	0.536323688477546	FEZF1	1
GO:0046549	GO:0046549	retinal cone cell development	1/372	12/18903	0.212252545635625	0.602452488209396	0.536323688477546	DIO3	1
GO:0048103	GO:0048103	somatic stem cell division	1/372	12/18903	0.212252545635625	0.602452488209396	0.536323688477546	TGFB2	1
GO:0060123	GO:0060123	regulation of growth hormone secretion	1/372	12/18903	0.212252545635625	0.602452488209396	0.536323688477546	ADCYAP1	1
GO:0060379	GO:0060379	cardiac muscle cell myoblast differentiation	1/372	12/18903	0.212252545635625	0.602452488209396	0.536323688477546	TBXT	1
GO:0070417	GO:0070417	cellular response to cold	1/372	12/18903	0.212252545635625	0.602452488209396	0.536323688477546	PLIN1	1
GO:0070943	GO:0070943	neutrophil-mediated killing of symbiont cell	1/372	12/18903	0.212252545635625	0.602452488209396	0.536323688477546	CXCL6	1
GO:0071472	GO:0071472	cellular response to salt stress	1/372	12/18903	0.212252545635625	0.602452488209396	0.536323688477546	FBP1	1
GO:0072017	GO:0072017	distal tubule development	1/372	12/18903	0.212252545635625	0.602452488209396	0.536323688477546	POU3F3	1
GO:0072497	GO:0072497	mesenchymal stem cell differentiation	1/372	12/18903	0.212252545635625	0.602452488209396	0.536323688477546	SOX5	1
GO:0090435	GO:0090435	protein localization to nuclear envelope	1/372	12/18903	0.212252545635625	0.602452488209396	0.536323688477546	PLK1	1
GO:0099150	GO:0099150	regulation of postsynaptic specialization assembly	1/372	12/18903	0.212252545635625	0.602452488209396	0.536323688477546	NPTX1	1
GO:1900272	GO:1900272	negative regulation of long-term synaptic potentiation	1/372	12/18903	0.212252545635625	0.602452488209396	0.536323688477546	EPHA4	1
GO:1904338	GO:1904338	regulation of dopaminergic neuron differentiation	1/372	12/18903	0.212252545635625	0.602452488209396	0.536323688477546	DKK1	1
GO:1904953	GO:1904953	Wnt signaling pathway involved in midbrain dopaminergic neuron differentiation	1/372	12/18903	0.212252545635625	0.602452488209396	0.536323688477546	WNT1	1
GO:1905245	GO:1905245	regulation of aspartic-type peptidase activity	1/372	12/18903	0.212252545635625	0.602452488209396	0.536323688477546	EPHA4	1
GO:2000344	GO:2000344	positive regulation of acrosome reaction	1/372	12/18903	0.212252545635625	0.602452488209396	0.536323688477546	ZP3	1
GO:0014855	GO:0014855	striated muscle cell proliferation	3/372	81/18903	0.213805699658273	0.605186048719876	0.538757196985436	TGFB2/FOXC2/ANGPT1	3
GO:0032371	GO:0032371	regulation of sterol transport	3/372	81/18903	0.213805699658273	0.605186048719876	0.538757196985436	LIPG/TSPO/PCSK9	3
GO:0032374	GO:0032374	regulation of cholesterol transport	3/372	81/18903	0.213805699658273	0.605186048719876	0.538757196985436	LIPG/TSPO/PCSK9	3
GO:0042181	GO:0042181	ketone biosynthetic process	2/372	44/18903	0.214496744333061	0.605186048719876	0.538757196985436	BMP2/LHB	2
GO:0071526	GO:0071526	semaphorin-plexin signaling pathway	2/372	44/18903	0.214496744333061	0.605186048719876	0.538757196985436	SEMA3A/SEMA3E	2
GO:0090317	GO:0090317	negative regulation of intracellular protein transport	2/372	44/18903	0.214496744333061	0.605186048719876	0.538757196985436	INSIG1/ANGPT1	2
GO:0098815	GO:0098815	modulation of excitatory postsynaptic potential	2/372	44/18903	0.214496744333061	0.605186048719876	0.538757196985436	GRIN2A/GRIN2B	2
GO:0050864	GO:0050864	regulation of B cell activation	6/372	204/18903	0.214743436642537	0.605186048719876	0.538757196985436	ID2/BANK1/CD38/CD300A/IL4I1/NOD2	6
GO:1901888	GO:1901888	regulation of cell junction assembly	6/372	204/18903	0.214743436642537	0.605186048719876	0.538757196985436	EPHA7/ASIC2/NPTX1/DKK1/LRRTM1/HOPX	6
GO:0030301	GO:0030301	cholesterol transport	4/372	121/18903	0.21563483018162	0.605782639556717	0.539288302432569	LDLR/LIPG/TSPO/PCSK9	4
GO:0032355	GO:0032355	response to estradiol	4/372	121/18903	0.21563483018162	0.605782639556717	0.539288302432569	NR2F2/ALDH1A2/SLC6A1/CD38	4
GO:0051101	GO:0051101	regulation of DNA binding	4/372	121/18903	0.21563483018162	0.605782639556717	0.539288302432569	H1-0/PLAUR/PAX6/ANKRD33	4
GO:0090100	GO:0090100	positive regulation of transmembrane receptor protein serine/threonine kinase signaling pathway	4/372	121/18903	0.21563483018162	0.605782639556717	0.539288302432569	TGFB2/BMP2/ZEB2/GPC3	4
GO:1901654	GO:1901654	response to ketone	6/372	205/18903	0.217869715752277	0.60608508845934	0.539557552728991	TGFB2/TSPO/SLC5A5/PTGDR/FBP1/CD38	6
GO:0040029	GO:0040029	epigenetic regulation of gene expression	5/372	163/18903	0.218716386746351	0.60608508845934	0.539557552728991	H1-0/PRDM14/H3C10/XIST/H3C8	5
GO:0015850	GO:0015850	organic hydroxy compound transport	8/372	292/18903	0.218944777099644	0.60608508845934	0.539557552728991	LDLR/LIPG/TSPO/OPRK1/PCSK9/CHRNA4/SLC16A3/ABCA4	8
GO:0021766	GO:0021766	hippocampus development	3/372	82/18903	0.21894913996321	0.60608508845934	0.539557552728991	LHX5/LMX1A/EMX2	3
GO:0031016	GO:0031016	pancreas development	3/372	82/18903	0.21894913996321	0.60608508845934	0.539557552728991	PAX6/ALDH1A2/NKX6-1	3
GO:0048675	GO:0048675	axon extension	4/372	122/18903	0.219780955675269	0.60608508845934	0.539557552728991	SEMA3A/SEMA3E/NKX6-1/CTTN	4
GO:0045926	GO:0045926	negative regulation of growth	7/372	249/18903	0.220719951170856	0.60608508845934	0.539557552728991	TGFB2/SEMA3A/EPHA7/SEMA3E/GPC3/FBP1/DCC	7
GO:0002366	GO:0002366	leukocyte activation involved in immune response	8/372	293/18903	0.22155971622971	0.60608508845934	0.539557552728991	LGALS1/PLA2G3/PTGDR/PLCL2/ADGRE2/CD300A/NLRP3/ITGAL	8
GO:0051146	GO:0051146	striated muscle cell differentiation	8/372	293/18903	0.22155971622971	0.60608508845934	0.539557552728991	NEBL/WNT10B/ADAM12/WNT1/BMP2/DKK1/HOPX/ADAMTS5	8
GO:0021575	GO:0021575	hindbrain morphogenesis	2/372	45/18903	0.22175314589172	0.60608508845934	0.539557552728991	LHX5/WNT1	2
GO:0030501	GO:0030501	positive regulation of bone mineralization	2/372	45/18903	0.22175314589172	0.60608508845934	0.539557552728991	WNT10B/BMP2	2
GO:0030517	GO:0030517	negative regulation of axon extension	2/372	45/18903	0.22175314589172	0.60608508845934	0.539557552728991	SEMA3A/SEMA3E	2
GO:0048512	GO:0048512	circadian behavior	2/372	45/18903	0.22175314589172	0.60608508845934	0.539557552728991	ID2/PER3	2
GO:1900744	GO:1900744	regulation of p38MAPK cascade	2/372	45/18903	0.22175314589172	0.60608508845934	0.539557552728991	BMP2/OPRK1	2
GO:1902116	GO:1902116	negative regulation of organelle assembly	2/372	45/18903	0.22175314589172	0.60608508845934	0.539557552728991	TBC1D7-LOC100130357/PATL2	2
GO:1904646	GO:1904646	cellular response to amyloid-beta	2/372	45/18903	0.22175314589172	0.60608508845934	0.539557552728991	EPHA4/VCAM1	2
GO:0060047	GO:0060047	heart contraction	7/372	250/18903	0.22357443842292	0.60608508845934	0.539557552728991	TGFB2/GLP1R/FOXN4/HRC/MYBPC3/HOPX/SGCG	7
GO:0002224	GO:0002224	toll-like receptor signaling pathway	4/372	123/18903	0.223948316960377	0.60608508845934	0.539557552728991	RFTN1/TLR5/CD300A/NOD2	4
GO:0030500	GO:0030500	regulation of bone mineralization	3/372	83/18903	0.224117804195683	0.60608508845934	0.539557552728991	WNT10B/BMP2/FGF23	3
GO:0050870	GO:0050870	positive regulation of T cell activation	7/372	251/18903	0.226441888153336	0.60608508845934	0.539557552728991	WNT10B/LGALS1/VCAM1/ZP3/IL4I1/NOD2/NLRP3	7
GO:0001973	GO:0001973	G protein-coupled adenosine receptor signaling pathway	1/372	13/18903	0.227764802955171	0.60608508845934	0.539557552728991	CNTN2	1
GO:0002524	GO:0002524	hypersensitivity	1/372	13/18903	0.227764802955171	0.60608508845934	0.539557552728991	ZP3	1
GO:0002863	GO:0002863	positive regulation of inflammatory response to antigenic stimulus	1/372	13/18903	0.227764802955171	0.60608508845934	0.539557552728991	ZP3	1
GO:0003084	GO:0003084	positive regulation of systemic arterial blood pressure	1/372	13/18903	0.227764802955171	0.60608508845934	0.539557552728991	NR2F2	1
GO:0006586	GO:0006586	indolalkylamine metabolic process	1/372	13/18903	0.227764802955171	0.60608508845934	0.539557552728991	IL4I1	1
GO:0018095	GO:0018095	protein polyglutamylation	1/372	13/18903	0.227764802955171	0.60608508845934	0.539557552728991	TTLL2	1
GO:0030157	GO:0030157	pancreatic juice secretion	1/372	13/18903	0.227764802955171	0.60608508845934	0.539557552728991	AQP5	1
GO:0030497	GO:0030497	fatty acid elongation	1/372	13/18903	0.227764802955171	0.60608508845934	0.539557552728991	ELOVL3	1
GO:0031392	GO:0031392	regulation of prostaglandin biosynthetic process	1/372	13/18903	0.227764802955171	0.60608508845934	0.539557552728991	PLA2G3	1
GO:0032341	GO:0032341	aldosterone metabolic process	1/372	13/18903	0.227764802955171	0.60608508845934	0.539557552728991	BMP2	1
GO:0032494	GO:0032494	response to peptidoglycan	1/372	13/18903	0.227764802955171	0.60608508845934	0.539557552728991	NOD2	1
GO:0032536	GO:0032536	regulation of cell projection size	1/372	13/18903	0.227764802955171	0.60608508845934	0.539557552728991	CNTN2	1
GO:0032621	GO:0032621	interleukin-18 production	1/372	13/18903	0.227764802955171	0.60608508845934	0.539557552728991	NOD2	1
GO:0032661	GO:0032661	regulation of interleukin-18 production	1/372	13/18903	0.227764802955171	0.60608508845934	0.539557552728991	NOD2	1
GO:0033262	GO:0033262	regulation of nuclear cell cycle DNA replication	1/372	13/18903	0.227764802955171	0.60608508845934	0.539557552728991	DACH1	1
GO:0033605	GO:0033605	positive regulation of catecholamine secretion	1/372	13/18903	0.227764802955171	0.60608508845934	0.539557552728991	OPRK1	1
GO:0033690	GO:0033690	positive regulation of osteoblast proliferation	1/372	13/18903	0.227764802955171	0.60608508845934	0.539557552728991	BMP2	1
GO:0034969	GO:0034969	histone arginine methylation	1/372	13/18903	0.227764802955171	0.60608508845934	0.539557552728991	PRDM14	1
GO:0035437	GO:0035437	maintenance of protein localization in endoplasmic reticulum	1/372	13/18903	0.227764802955171	0.60608508845934	0.539557552728991	INSIG1	1
GO:0035588	GO:0035588	G protein-coupled purinergic receptor signaling pathway	1/372	13/18903	0.227764802955171	0.60608508845934	0.539557552728991	CNTN2	1
GO:0035745	GO:0035745	T-helper 2 cell cytokine production	1/372	13/18903	0.227764802955171	0.60608508845934	0.539557552728991	NLRP3	1
GO:0035865	GO:0035865	cellular response to potassium ion	1/372	13/18903	0.227764802955171	0.60608508845934	0.539557552728991	NPTX1	1
GO:0042670	GO:0042670	retinal cone cell differentiation	1/372	13/18903	0.227764802955171	0.60608508845934	0.539557552728991	DIO3	1
GO:0042761	GO:0042761	very long-chain fatty acid biosynthetic process	1/372	13/18903	0.227764802955171	0.60608508845934	0.539557552728991	ELOVL3	1
GO:0042921	GO:0042921	glucocorticoid receptor signaling pathway	1/372	13/18903	0.227764802955171	0.60608508845934	0.539557552728991	LMO3	1
GO:0043568	GO:0043568	positive regulation of insulin-like growth factor receptor signaling pathway	1/372	13/18903	0.227764802955171	0.60608508845934	0.539557552728991	WNT1	1
GO:0051132	GO:0051132	NK T cell activation	1/372	13/18903	0.227764802955171	0.60608508845934	0.539557552728991	CD300A	1
GO:0051608	GO:0051608	histamine transport	1/372	13/18903	0.227764802955171	0.60608508845934	0.539557552728991	PLA2G3	1
GO:0060670	GO:0060670	branching involved in labyrinthine layer morphogenesis	1/372	13/18903	0.227764802955171	0.60608508845934	0.539557552728991	RSPO3	1
GO:0060707	GO:0060707	trophoblast giant cell differentiation	1/372	13/18903	0.227764802955171	0.60608508845934	0.539557552728991	NR2F2	1
GO:0060746	GO:0060746	parental behavior	1/372	13/18903	0.227764802955171	0.60608508845934	0.539557552728991	OPRK1	1
GO:0061430	GO:0061430	bone trabecula morphogenesis	1/372	13/18903	0.227764802955171	0.60608508845934	0.539557552728991	WNT10B	1
GO:0070254	GO:0070254	mucus secretion	1/372	13/18903	0.227764802955171	0.60608508845934	0.539557552728991	P2RY2	1
GO:0072683	GO:0072683	T cell extravasation	1/372	13/18903	0.227764802955171	0.60608508845934	0.539557552728991	ITGAL	1
GO:0097475	GO:0097475	motor neuron migration	1/372	13/18903	0.227764802955171	0.60608508845934	0.539557552728991	NEUROD4	1
GO:0098792	GO:0098792	xenophagy	1/372	13/18903	0.227764802955171	0.60608508845934	0.539557552728991	NOD2	1
GO:1900115	GO:1900115	extracellular regulation of signal transduction	1/372	13/18903	0.227764802955171	0.60608508845934	0.539557552728991	DAND5	1
GO:1900116	GO:1900116	extracellular negative regulation of signal transduction	1/372	13/18903	0.227764802955171	0.60608508845934	0.539557552728991	DAND5	1
GO:1900121	GO:1900121	negative regulation of receptor binding	1/372	13/18903	0.227764802955171	0.60608508845934	0.539557552728991	PCSK9	1
GO:1900242	GO:1900242	regulation of synaptic vesicle endocytosis	1/372	13/18903	0.227764802955171	0.60608508845934	0.539557552728991	SLC17A7	1
GO:1904889	GO:1904889	regulation of excitatory synapse assembly	1/372	13/18903	0.227764802955171	0.60608508845934	0.539557552728991	NPTX1	1
GO:1905874	GO:1905874	regulation of postsynaptic density organization	1/372	13/18903	0.227764802955171	0.60608508845934	0.539557552728991	NPTX1	1
GO:1905907	GO:1905907	negative regulation of amyloid fibril formation	1/372	13/18903	0.227764802955171	0.60608508845934	0.539557552728991	LDLR	1
GO:2000551	GO:2000551	regulation of T-helper 2 cell cytokine production	1/372	13/18903	0.227764802955171	0.60608508845934	0.539557552728991	NLRP3	1
GO:0072089	GO:0072089	stem cell proliferation	4/372	124/18903	0.228136160005155	0.60608508845934	0.539557552728991	WNT10B/WNT1/HMX2/PRRX1	4
GO:0007019	GO:0007019	microtubule depolymerization	2/372	46/18903	0.229028856996654	0.60608508845934	0.539557552728991	STMN2/NCKAP5	2
GO:0007094	GO:0007094	mitotic spindle assembly checkpoint signaling	2/372	46/18903	0.229028856996654	0.60608508845934	0.539557552728991	PLK1/CDC20	2
GO:0046596	GO:0046596	regulation of viral entry into host cell	2/372	46/18903	0.229028856996654	0.60608508845934	0.539557552728991	LGALS1/FCN3	2
GO:0048701	GO:0048701	embryonic cranial skeleton morphogenesis	2/372	46/18903	0.229028856996654	0.60608508845934	0.539557552728991	PRRX1/FOXC2	2
GO:0048806	GO:0048806	genitalia development	2/372	46/18903	0.229028856996654	0.60608508845934	0.539557552728991	GREB1L/LRP2	2
GO:0071173	GO:0071173	spindle assembly checkpoint signaling	2/372	46/18903	0.229028856996654	0.60608508845934	0.539557552728991	PLK1/CDC20	2
GO:0071174	GO:0071174	mitotic spindle checkpoint signaling	2/372	46/18903	0.229028856996654	0.60608508845934	0.539557552728991	PLK1/CDC20	2
GO:0008589	GO:0008589	regulation of smoothened signaling pathway	3/372	84/18903	0.229310246548531	0.60608508845934	0.539557552728991	PRRX1/GPC3/RFX4	3
GO:0021675	GO:0021675	nerve development	3/372	84/18903	0.229310246548531	0.60608508845934	0.539557552728991	SEMA3A/NPTX1/VCAM1	3
GO:0035050	GO:0035050	embryonic heart tube development	3/372	84/18903	0.229310246548531	0.60608508845934	0.539557552728991	TBX6/FOXN4/FOXC2	3
GO:1903320	GO:1903320	regulation of protein modification by small protein conjugation or removal	7/372	252/18903	0.229322073975341	0.60608508845934	0.539557552728991	PLK1/CDC20/UBE2C/TSPO/TBC1D7-LOC100130357/ANGPT1/NOD2	7
GO:0001666	GO:0001666	response to hypoxia	8/372	296/18903	0.229473470184464	0.60608508845934	0.539557552728991	TGFB2/EPHA4/PDK1/BMP2/VCAM1/CHRNA4/CD38/DIO3	8
GO:0002263	GO:0002263	cell activation involved in immune response	8/372	297/18903	0.232133793356309	0.60608508845934	0.539557552728991	LGALS1/PLA2G3/PTGDR/PLCL2/ADGRE2/CD300A/NLRP3/ITGAL	8
GO:0016571	GO:0016571	histone methylation	5/372	167/18903	0.233046725164454	0.60608508845934	0.539557552728991	PRDM16/H1-2/PRDM14/H1-4/H1-3	5
GO:0000281	GO:0000281	mitotic cytokinesis	3/372	85/18903	0.234525038007633	0.60608508845934	0.539557552728991	PLK1/KIF20A/CENPA	3
GO:0006869	GO:0006869	lipid transport	11/372	433/18903	0.235393161106056	0.60608508845934	0.539557552728991	LDLR/LIPG/SERPINA5/ANO3/PRELID2/TSPO/ATP8B3/PLA2G3/PCSK9/MFSD2B/ABCA4	11
GO:0002861	GO:0002861	regulation of inflammatory response to antigenic stimulus	2/372	47/18903	0.2363203187881	0.60608508845934	0.539557552728991	ZP3/NOD2	2
GO:0007622	GO:0007622	rhythmic behavior	2/372	47/18903	0.2363203187881	0.60608508845934	0.539557552728991	ID2/PER3	2
GO:0008542	GO:0008542	visual learning	2/372	47/18903	0.2363203187881	0.60608508845934	0.539557552728991	GRIN2A/HMGCR	2
GO:0031018	GO:0031018	endocrine pancreas development	2/372	47/18903	0.2363203187881	0.60608508845934	0.539557552728991	PAX6/NKX6-1	2
GO:0031577	GO:0031577	spindle checkpoint signaling	2/372	47/18903	0.2363203187881	0.60608508845934	0.539557552728991	PLK1/CDC20	2
GO:0032365	GO:0032365	intracellular lipid transport	2/372	47/18903	0.2363203187881	0.60608508845934	0.539557552728991	LDLR/PCSK9	2
GO:0032369	GO:0032369	negative regulation of lipid transport	2/372	47/18903	0.2363203187881	0.60608508845934	0.539557552728991	TSPO/PCSK9	2
GO:0036230	GO:0036230	granulocyte activation	2/372	47/18903	0.2363203187881	0.60608508845934	0.539557552728991	CXCL6/CD300A	2
GO:0061383	GO:0061383	trabecula morphogenesis	2/372	47/18903	0.2363203187881	0.60608508845934	0.539557552728991	TGFB2/WNT10B	2
GO:0140353	GO:0140353	lipid export from cell	2/372	47/18903	0.2363203187881	0.60608508845934	0.539557552728991	TSPO/PLA2G3	2
GO:1902895	GO:1902895	positive regulation of miRNA transcription	2/372	47/18903	0.2363203187881	0.60608508845934	0.539557552728991	TGFB2/BMP2	2
GO:0048639	GO:0048639	positive regulation of developmental growth	5/372	168/18903	0.236670796366466	0.60608508845934	0.539557552728991	POU3F2/ZP3/HOPX/ARX/DIO3	5
GO:0060541	GO:0060541	respiratory system development	6/372	211/18903	0.236940562628776	0.60608508845934	0.539557552728991	RSPO2/HESX1/ALDH1A2/DLX5/GPC3/HOPX	6
GO:0032092	GO:0032092	positive regulation of protein binding	3/372	86/18903	0.239760766839719	0.60608508845934	0.539557552728991	SPON1/BMP2/PLCL2	3
GO:0045921	GO:0045921	positive regulation of exocytosis	3/372	86/18903	0.239760766839719	0.60608508845934	0.539557552728991	VSNL1/PLA2G3/ZP3	3
GO:0001837	GO:0001837	epithelial to mesenchymal transition	5/372	169/18903	0.240310536090888	0.60608508845934	0.539557552728991	TGFB2/EPHA4/BMP2/S100A4/LDLRAD4	5
GO:0001838	GO:0001838	embryonic epithelial tube formation	4/372	127/18903	0.240815070059311	0.60608508845934	0.539557552728991	TGFB2/LRP2/SALL4/IRX1	4
GO:0062197	GO:0062197	cellular response to chemical stress	9/372	345/18903	0.24091886722775	0.60608508845934	0.539557552728991	PYCR1/WNT1/PDK1/TSPO/FBP1/DHRS2/AQP5/NLRP3/NME8	9
GO:0001833	GO:0001833	inner cell mass cell proliferation	1/372	14/18903	0.242972399212485	0.60608508845934	0.539557552728991	SALL4	1
GO:0001976	GO:0001976	nervous system process involved in regulation of systemic arterial blood pressure	1/372	14/18903	0.242972399212485	0.60608508845934	0.539557552728991	ASIC2	1
GO:0003207	GO:0003207	cardiac chamber formation	1/372	14/18903	0.242972399212485	0.60608508845934	0.539557552728991	BMP2	1
GO:0003222	GO:0003222	ventricular trabecula myocardium morphogenesis	1/372	14/18903	0.242972399212485	0.60608508845934	0.539557552728991	TGFB2	1
GO:0006000	GO:0006000	fructose metabolic process	1/372	14/18903	0.242972399212485	0.60608508845934	0.539557552728991	FBP1	1
GO:0006122	GO:0006122	mitochondrial electron transport, ubiquinol to cytochrome c	1/372	14/18903	0.242972399212485	0.60608508845934	0.539557552728991	UQCRHL	1
GO:0006563	GO:0006563	L-serine metabolic process	1/372	14/18903	0.242972399212485	0.60608508845934	0.539557552728991	SDS	1
GO:0007100	GO:0007100	mitotic centrosome separation	1/372	14/18903	0.242972399212485	0.60608508845934	0.539557552728991	AURKA	1
GO:0008212	GO:0008212	mineralocorticoid metabolic process	1/372	14/18903	0.242972399212485	0.60608508845934	0.539557552728991	BMP2	1
GO:0014841	GO:0014841	skeletal muscle satellite cell proliferation	1/372	14/18903	0.242972399212485	0.60608508845934	0.539557552728991	ANGPT1	1
GO:0015670	GO:0015670	carbon dioxide transport	1/372	14/18903	0.242972399212485	0.60608508845934	0.539557552728991	AQP5	1
GO:0021694	GO:0021694	cerebellar Purkinje cell layer formation	1/372	14/18903	0.242972399212485	0.60608508845934	0.539557552728991	LHX5	1
GO:0021859	GO:0021859	pyramidal neuron differentiation	1/372	14/18903	0.242972399212485	0.60608508845934	0.539557552728991	FOXG1	1
GO:0030007	GO:0030007	cellular potassium ion homeostasis	1/372	14/18903	0.242972399212485	0.60608508845934	0.539557552728991	ATP4A	1
GO:0030049	GO:0030049	muscle filament sliding	1/372	14/18903	0.242972399212485	0.60608508845934	0.539557552728991	MYBPC3	1
GO:0030238	GO:0030238	male sex determination	1/372	14/18903	0.242972399212485	0.60608508845934	0.539557552728991	PTGDR	1
GO:0030252	GO:0030252	growth hormone secretion	1/372	14/18903	0.242972399212485	0.60608508845934	0.539557552728991	ADCYAP1	1
GO:0031115	GO:0031115	negative regulation of microtubule polymerization	1/372	14/18903	0.242972399212485	0.60608508845934	0.539557552728991	STMN2	1
GO:0031958	GO:0031958	corticosteroid receptor signaling pathway	1/372	14/18903	0.242972399212485	0.60608508845934	0.539557552728991	LMO3	1
GO:0032306	GO:0032306	regulation of prostaglandin secretion	1/372	14/18903	0.242972399212485	0.60608508845934	0.539557552728991	PLA2G3	1
GO:0032308	GO:0032308	positive regulation of prostaglandin secretion	1/372	14/18903	0.242972399212485	0.60608508845934	0.539557552728991	PLA2G3	1
GO:0033004	GO:0033004	negative regulation of mast cell activation	1/372	14/18903	0.242972399212485	0.60608508845934	0.539557552728991	CD300A	1
GO:0034309	GO:0034309	primary alcohol biosynthetic process	1/372	14/18903	0.242972399212485	0.60608508845934	0.539557552728991	BMP2	1
GO:0035589	GO:0035589	G protein-coupled purinergic nucleotide receptor signaling pathway	1/372	14/18903	0.242972399212485	0.60608508845934	0.539557552728991	P2RY2	1
GO:0035630	GO:0035630	bone mineralization involved in bone maturation	1/372	14/18903	0.242972399212485	0.60608508845934	0.539557552728991	BMP2	1
GO:0042136	GO:0042136	neurotransmitter biosynthetic process	1/372	14/18903	0.242972399212485	0.60608508845934	0.539557552728991	GAD1	1
GO:0042538	GO:0042538	hyperosmotic salinity response	1/372	14/18903	0.242972399212485	0.60608508845934	0.539557552728991	FBP1	1
GO:0043301	GO:0043301	negative regulation of leukocyte degranulation	1/372	14/18903	0.242972399212485	0.60608508845934	0.539557552728991	CD300A	1
GO:0043922	GO:0043922	negative regulation by host of viral transcription	1/372	14/18903	0.242972399212485	0.60608508845934	0.539557552728991	POU2F3	1
GO:0044849	GO:0044849	estrous cycle	1/372	14/18903	0.242972399212485	0.60608508845934	0.539557552728991	OPRK1	1
GO:0045820	GO:0045820	negative regulation of glycolytic process	1/372	14/18903	0.242972399212485	0.60608508845934	0.539557552728991	FBP1	1
GO:0046598	GO:0046598	positive regulation of viral entry into host cell	1/372	14/18903	0.242972399212485	0.60608508845934	0.539557552728991	LGALS1	1
GO:0048148	GO:0048148	behavioral response to cocaine	1/372	14/18903	0.242972399212485	0.60608508845934	0.539557552728991	OPRK1	1
GO:0048715	GO:0048715	negative regulation of oligodendrocyte differentiation	1/372	14/18903	0.242972399212485	0.60608508845934	0.539557552728991	NKX6-1	1
GO:0055057	GO:0055057	neuroblast division	1/372	14/18903	0.242972399212485	0.60608508845934	0.539557552728991	SOX5	1
GO:0060019	GO:0060019	radial glial cell differentiation	1/372	14/18903	0.242972399212485	0.60608508845934	0.539557552728991	EMX1	1
GO:0061043	GO:0061043	regulation of vascular wound healing	1/372	14/18903	0.242972399212485	0.60608508845934	0.539557552728991	FOXC2	1
GO:0070278	GO:0070278	extracellular matrix constituent secretion	1/372	14/18903	0.242972399212485	0.60608508845934	0.539557552728991	BMP2	1
GO:0070942	GO:0070942	neutrophil mediated cytotoxicity	1/372	14/18903	0.242972399212485	0.60608508845934	0.539557552728991	CXCL6	1
GO:0071888	GO:0071888	macrophage apoptotic process	1/372	14/18903	0.242972399212485	0.60608508845934	0.539557552728991	NOD2	1
GO:0075294	GO:0075294	positive regulation by symbiont of entry into host	1/372	14/18903	0.242972399212485	0.60608508845934	0.539557552728991	LGALS1	1
GO:0090128	GO:0090128	regulation of synapse maturation	1/372	14/18903	0.242972399212485	0.60608508845934	0.539557552728991	CDC20	1
GO:0097091	GO:0097091	synaptic vesicle clustering	1/372	14/18903	0.242972399212485	0.60608508845934	0.539557552728991	PCDH17	1
GO:0098814	GO:0098814	spontaneous synaptic transmission	1/372	14/18903	0.242972399212485	0.60608508845934	0.539557552728991	RPH3A	1
GO:0099171	GO:0099171	presynaptic modulation of chemical synaptic transmission	1/372	14/18903	0.242972399212485	0.60608508845934	0.539557552728991	GRIK2	1
GO:1901077	GO:1901077	regulation of relaxation of muscle	1/372	14/18903	0.242972399212485	0.60608508845934	0.539557552728991	HRC	1
GO:1901160	GO:1901160	primary amino compound metabolic process	1/372	14/18903	0.242972399212485	0.60608508845934	0.539557552728991	GRIN2A	1
GO:1902947	GO:1902947	regulation of tau-protein kinase activity	1/372	14/18903	0.242972399212485	0.60608508845934	0.539557552728991	DKK1	1
GO:1904321	GO:1904321	response to forskolin	1/372	14/18903	0.242972399212485	0.60608508845934	0.539557552728991	SLC5A5	1
GO:1904322	GO:1904322	cellular response to forskolin	1/372	14/18903	0.242972399212485	0.60608508845934	0.539557552728991	SLC5A5	1
GO:0002064	GO:0002064	epithelial cell development	6/372	213/18903	0.243409282343078	0.60608508845934	0.539557552728991	SIX3/PAX6/NKX6-1/FOXC2/COL15A1/PKHD1	6
GO:0001974	GO:0001974	blood vessel remodeling	2/372	48/18903	0.243624104281132	0.60608508845934	0.539557552728991	FOXC2/RSPO3	2
GO:0002673	GO:0002673	regulation of acute inflammatory response	2/372	48/18903	0.243624104281132	0.60608508845934	0.539557552728991	ZP3/NLRP3	2
GO:0003197	GO:0003197	endocardial cushion development	2/372	48/18903	0.243624104281132	0.60608508845934	0.539557552728991	TGFB2/BMP2	2
GO:0031648	GO:0031648	protein destabilization	2/372	48/18903	0.243624104281132	0.60608508845934	0.539557552728991	PLK1/BMP2	2
GO:0032620	GO:0032620	interleukin-17 production	2/372	48/18903	0.243624104281132	0.60608508845934	0.539557552728991	RFTN1/NOD2	2
GO:0032660	GO:0032660	regulation of interleukin-17 production	2/372	48/18903	0.243624104281132	0.60608508845934	0.539557552728991	RFTN1/NOD2	2
GO:0032892	GO:0032892	positive regulation of organic acid transport	2/372	48/18903	0.243624104281132	0.60608508845934	0.539557552728991	PLA2G3/SLC6A1	2
GO:0032924	GO:0032924	activin receptor signaling pathway	2/372	48/18903	0.243624104281132	0.60608508845934	0.539557552728991	FST/DAND5	2
GO:0042220	GO:0042220	response to cocaine	2/372	48/18903	0.243624104281132	0.60608508845934	0.539557552728991	OPRK1/SLC6A1	2
GO:0045841	GO:0045841	negative regulation of mitotic metaphase/anaphase transition	2/372	48/18903	0.243624104281132	0.60608508845934	0.539557552728991	PLK1/CDC20	2
GO:0046189	GO:0046189	phenol-containing compound biosynthetic process	2/372	48/18903	0.243624104281132	0.60608508845934	0.539557552728991	TGFB2/ZEB2	2
GO:0046717	GO:0046717	acid secretion	2/372	48/18903	0.243624104281132	0.60608508845934	0.539557552728991	SLC6A1/TRPC4	2
GO:0060976	GO:0060976	coronary vasculature development	2/372	48/18903	0.243624104281132	0.60608508845934	0.539557552728991	LRP2/GPC3	2
GO:1902003	GO:1902003	regulation of amyloid-beta formation	2/372	48/18903	0.243624104281132	0.60608508845934	0.539557552728991	SPON1/EPHA4	2
GO:0050806	GO:0050806	positive regulation of synaptic transmission	5/372	170/18903	0.243965480696101	0.606088459011568	0.539560553309184	EPHA4/LRRTM1/GRIN2A/GRIN2B/GRIK2	5
GO:2000058	GO:2000058	regulation of ubiquitin-dependent protein catabolic process	5/372	170/18903	0.243965480696101	0.606088459011568	0.539560553309184	PLK1/AURKA/WNT10B/CDC20/WNT1	5
GO:0051656	GO:0051656	establishment of organelle localization	11/372	437/18903	0.24429859300212	0.606315563965952	0.539762729861178	PLK1/SAPCD2/CENPA/MEIOC/PAX6/PLA2G3/PTGDR/ADGRE2/CD300A/SEPTIN5/PKHD1	11
GO:0022411	GO:0022411	cellular component disassembly	12/372	483/18903	0.244841953193461	0.606315563965952	0.539762729861178	LIX1/PLK1/AURKA/TOP2A/EPHA4/TSPO/STMN2/DKK1/NCKAP5/KLK7/CTTN/ADAMTS5	12
GO:0010232	GO:0010232	vascular transport	3/372	87/18903	0.245016039043242	0.606315563965952	0.539762729861178	LRP2/SLC5A5/SLC6A1	3
GO:0150104	GO:0150104	transport across blood-brain barrier	3/372	87/18903	0.245016039043242	0.606315563965952	0.539762729861178	LRP2/SLC5A5/SLC6A1	3
GO:0006304	GO:0006304	DNA modification	4/372	128/18903	0.245077342966322	0.606315563965952	0.539762729861178	PAX6/PRDM14/MOV10L1/TDRD5	4
GO:0046683	GO:0046683	response to organophosphorus	4/372	128/18903	0.245077342966322	0.606315563965952	0.539762729861178	WNT10B/SLC5A5/P2RY2/FBP1	4
GO:0043588	GO:0043588	skin development	8/372	302/18903	0.245595582226484	0.606755544447274	0.540154415445052	TGFB2/WNT10B/FST/PAX6/DKK1/TNFRSF19/KRT86/EDAR	8
GO:0048511	GO:0048511	rhythmic process	8/372	302/18903	0.245595582226484	0.606755544447274	0.540154415445052	TGFB2/MAPK10/ID2/TOP2A/PER3/OPRK1/PROK2/ZP3	8
GO:0014902	GO:0014902	myotube differentiation	4/372	129/18903	0.249356362576278	0.608513632182959	0.541719524922601	WNT10B/ADAM12/WNT1/ADAMTS5	4
GO:0050714	GO:0050714	positive regulation of protein secretion	4/372	129/18903	0.249356362576278	0.608513632182959	0.541719524922601	TGFB2/VSNL1/NKX6-1/CD38	4
GO:0051224	GO:0051224	negative regulation of protein transport	4/372	129/18903	0.249356362576278	0.608513632182959	0.541719524922601	VSNL1/INSIG1/HMGCR/ANGPT1	4
GO:0033627	GO:0033627	cell adhesion mediated by integrin	3/372	88/18903	0.250289478763781	0.608513632182959	0.541719524922601	TGFB2/FOXC2/ITGAL	3
GO:0010862	GO:0010862	positive regulation of pathway-restricted SMAD protein phosphorylation	2/372	49/18903	0.25093691457724	0.608513632182959	0.541719524922601	TGFB2/BMP2	2
GO:0033628	GO:0033628	regulation of cell adhesion mediated by integrin	2/372	49/18903	0.25093691457724	0.608513632182959	0.541719524922601	TGFB2/FOXC2	2
GO:0043114	GO:0043114	regulation of vascular permeability	2/372	49/18903	0.25093691457724	0.608513632182959	0.541719524922601	FGFBP3/ANGPT1	2
GO:0043330	GO:0043330	response to exogenous dsRNA	2/372	49/18903	0.25093691457724	0.608513632182959	0.541719524922601	RFTN1/NOD2	2
GO:0045933	GO:0045933	positive regulation of muscle contraction	2/372	49/18903	0.25093691457724	0.608513632182959	0.541719524922601	PROK2/CTTN	2
GO:0048066	GO:0048066	developmental pigmentation	2/372	49/18903	0.25093691457724	0.608513632182959	0.541719524922601	ADAMTS20/ZEB2	2
GO:0099054	GO:0099054	presynapse assembly	2/372	49/18903	0.25093691457724	0.608513632182959	0.541719524922601	PCDH17/DKK1	2
GO:0007254	GO:0007254	JNK cascade	5/372	172/18903	0.251319129838789	0.608513632182959	0.541719524922601	MAPK10/SEMA3A/TNFRSF19/NOD2/EDAR	5
GO:0071621	GO:0071621	granulocyte chemotaxis	4/372	130/18903	0.253651391038204	0.608513632182959	0.541719524922601	TGFB2/CXCL6/ADGRE2/NOD2	4
GO:0046651	GO:0046651	lymphocyte proliferation	8/372	305/18903	0.253794396492848	0.608513632182959	0.541719524922601	LMO1/SH2D2A/VCAM1/PLCL2/ZP3/CD38/CD300A/IL4I1	8
GO:0007589	GO:0007589	body fluid secretion	3/372	89/18903	0.255579728675397	0.608513632182959	0.541719524922601	OPRK1/P2RY2/AQP5	3
GO:0048678	GO:0048678	response to axon injury	3/372	89/18903	0.255579728675397	0.608513632182959	0.541719524922601	EPHA4/TSPO/KLK8	3
GO:0003015	GO:0003015	heart process	7/372	261/18903	0.255778944683202	0.608513632182959	0.541719524922601	TGFB2/GLP1R/FOXN4/HRC/MYBPC3/HOPX/SGCG	7
GO:0071375	GO:0071375	cellular response to peptide hormone stimulus	8/372	306/18903	0.256546545568589	0.608513632182959	0.541719524922601	WNT1/NKX6-1/INSIG1/GLP1R/FOXC2/FBP1/LPL/PCSK9	8
GO:0000212	GO:0000212	meiotic spindle organization	1/372	15/18903	0.257881302145036	0.608513632182959	0.541719524922601	AURKA	1
GO:0001711	GO:0001711	endodermal cell fate commitment	1/372	15/18903	0.257881302145036	0.608513632182959	0.541719524922601	DKK1	1
GO:0002468	GO:0002468	dendritic cell antigen processing and presentation	1/372	15/18903	0.257881302145036	0.608513632182959	0.541719524922601	NOD2	1
GO:0002864	GO:0002864	regulation of acute inflammatory response to antigenic stimulus	1/372	15/18903	0.257881302145036	0.608513632182959	0.541719524922601	ZP3	1
GO:0003214	GO:0003214	cardiac left ventricle morphogenesis	1/372	15/18903	0.257881302145036	0.608513632182959	0.541719524922601	NPY2R	1
GO:0006570	GO:0006570	tyrosine metabolic process	1/372	15/18903	0.257881302145036	0.608513632182959	0.541719524922601	IL4I1	1
GO:0009071	GO:0009071	serine family amino acid catabolic process	1/372	15/18903	0.257881302145036	0.608513632182959	0.541719524922601	SDS	1
GO:0010649	GO:0010649	regulation of cell communication by electrical coupling	1/372	15/18903	0.257881302145036	0.608513632182959	0.541719524922601	HRC	1
GO:0010867	GO:0010867	positive regulation of triglyceride biosynthetic process	1/372	15/18903	0.257881302145036	0.608513632182959	0.541719524922601	LDLR	1
GO:0010889	GO:0010889	regulation of sequestering of triglyceride	1/372	15/18903	0.257881302145036	0.608513632182959	0.541719524922601	LPL	1
GO:0014857	GO:0014857	regulation of skeletal muscle cell proliferation	1/372	15/18903	0.257881302145036	0.608513632182959	0.541719524922601	ANGPT1	1
GO:0018410	GO:0018410	C-terminal protein amino acid modification	1/372	15/18903	0.257881302145036	0.608513632182959	0.541719524922601	AGBL1	1
GO:0021534	GO:0021534	cell proliferation in hindbrain	1/372	15/18903	0.257881302145036	0.608513632182959	0.541719524922601	LHX5	1
GO:0021924	GO:0021924	cell proliferation in external granule layer	1/372	15/18903	0.257881302145036	0.608513632182959	0.541719524922601	LHX5	1
GO:0021930	GO:0021930	cerebellar granule cell precursor proliferation	1/372	15/18903	0.257881302145036	0.608513632182959	0.541719524922601	LHX5	1
GO:0032933	GO:0032933	SREBP signaling pathway	1/372	15/18903	0.257881302145036	0.608513632182959	0.541719524922601	INSIG1	1
GO:0033008	GO:0033008	positive regulation of mast cell activation involved in immune response	1/372	15/18903	0.257881302145036	0.608513632182959	0.541719524922601	PLA2G3	1
GO:0035641	GO:0035641	locomotory exploration behavior	1/372	15/18903	0.257881302145036	0.608513632182959	0.541719524922601	GAD1	1
GO:0042074	GO:0042074	cell migration involved in gastrulation	1/372	15/18903	0.257881302145036	0.608513632182959	0.541719524922601	GPC3	1
GO:0042308	GO:0042308	negative regulation of protein import into nucleus	1/372	15/18903	0.257881302145036	0.608513632182959	0.541719524922601	ANGPT1	1
GO:0042976	GO:0042976	activation of Janus kinase activity	1/372	15/18903	0.257881302145036	0.608513632182959	0.541719524922601	CD300A	1
GO:0043306	GO:0043306	positive regulation of mast cell degranulation	1/372	15/18903	0.257881302145036	0.608513632182959	0.541719524922601	PLA2G3	1
GO:0043455	GO:0043455	regulation of secondary metabolic process	1/372	15/18903	0.257881302145036	0.608513632182959	0.541719524922601	ZEB2	1
GO:0045064	GO:0045064	T-helper 2 cell differentiation	1/372	15/18903	0.257881302145036	0.608513632182959	0.541719524922601	NLRP3	1
GO:0045475	GO:0045475	locomotor rhythm	1/372	15/18903	0.257881302145036	0.608513632182959	0.541719524922601	ID2	1
GO:0048021	GO:0048021	regulation of melanin biosynthetic process	1/372	15/18903	0.257881302145036	0.608513632182959	0.541719524922601	ZEB2	1
GO:0048368	GO:0048368	lateral mesoderm development	1/372	15/18903	0.257881302145036	0.608513632182959	0.541719524922601	DAND5	1
GO:0048484	GO:0048484	enteric nervous system development	1/372	15/18903	0.257881302145036	0.608513632182959	0.541719524922601	ARX	1
GO:0048712	GO:0048712	negative regulation of astrocyte differentiation	1/372	15/18903	0.257881302145036	0.608513632182959	0.541719524922601	LDLR	1
GO:0051290	GO:0051290	protein heterotetramerization	1/372	15/18903	0.257881302145036	0.608513632182959	0.541719524922601	GRIN2B	1
GO:0051299	GO:0051299	centrosome separation	1/372	15/18903	0.257881302145036	0.608513632182959	0.541719524922601	AURKA	1
GO:0060099	GO:0060099	regulation of phagocytosis, engulfment	1/372	15/18903	0.257881302145036	0.608513632182959	0.541719524922601	CD300A	1
GO:0060413	GO:0060413	atrial septum morphogenesis	1/372	15/18903	0.257881302145036	0.608513632182959	0.541719524922601	TGFB2	1
GO:0071474	GO:0071474	cellular hyperosmotic response	1/372	15/18903	0.257881302145036	0.608513632182959	0.541719524922601	FBP1	1
GO:0071599	GO:0071599	otic vesicle development	1/372	15/18903	0.257881302145036	0.608513632182959	0.541719524922601	HESX1	1
GO:0071639	GO:0071639	positive regulation of monocyte chemotactic protein-1 production	1/372	15/18903	0.257881302145036	0.608513632182959	0.541719524922601	NOD2	1
GO:0072520	GO:0072520	seminiferous tubule development	1/372	15/18903	0.257881302145036	0.608513632182959	0.541719524922601	REC8	1
GO:0090110	GO:0090110	COPII-coated vesicle cargo loading	1/372	15/18903	0.257881302145036	0.608513632182959	0.541719524922601	INSIG1	1
GO:0110156	GO:0110156	methylguanosine-cap decapping	1/372	15/18903	0.257881302145036	0.608513632182959	0.541719524922601	PATL2	1
GO:1900376	GO:1900376	regulation of secondary metabolite biosynthetic process	1/372	15/18903	0.257881302145036	0.608513632182959	0.541719524922601	ZEB2	1
GO:1902563	GO:1902563	regulation of neutrophil activation	1/372	15/18903	0.257881302145036	0.608513632182959	0.541719524922601	CD300A	1
GO:1904424	GO:1904424	regulation of GTP binding	1/372	15/18903	0.257881302145036	0.608513632182959	0.541719524922601	EPHA4	1
GO:1905153	GO:1905153	regulation of membrane invagination	1/372	15/18903	0.257881302145036	0.608513632182959	0.541719524922601	CD300A	1
GO:2001279	GO:2001279	regulation of unsaturated fatty acid biosynthetic process	1/372	15/18903	0.257881302145036	0.608513632182959	0.541719524922601	PLA2G3	1
GO:0002066	GO:0002066	columnar/cuboidal epithelial cell development	2/372	50/18903	0.258255575173301	0.608513632182959	0.541719524922601	PAX6/NKX6-1	2
GO:0035036	GO:0035036	sperm-egg recognition	2/372	50/18903	0.258255575173301	0.608513632182959	0.541719524922601	ATP8B3/ZP3	2
GO:0042304	GO:0042304	regulation of fatty acid biosynthetic process	2/372	50/18903	0.258255575173301	0.608513632182959	0.541719524922601	INSIG1/PLA2G3	2
GO:0061082	GO:0061082	myeloid leukocyte cytokine production	2/372	50/18903	0.258255575173301	0.608513632182959	0.541719524922601	TGFB2/NOD2	2
GO:0090102	GO:0090102	cochlea development	2/372	50/18903	0.258255575173301	0.608513632182959	0.541719524922601	MYO3B/EPHA4	2
GO:0120009	GO:0120009	intermembrane lipid transfer	2/372	50/18903	0.258255575173301	0.608513632182959	0.541719524922601	PRELID2/TSPO	2
GO:1901570	GO:1901570	fatty acid derivative biosynthetic process	2/372	50/18903	0.258255575173301	0.608513632182959	0.541719524922601	ACSBG1/ELOVL3	2
GO:1902100	GO:1902100	negative regulation of metaphase/anaphase transition of cell cycle	2/372	50/18903	0.258255575173301	0.608513632182959	0.541719524922601	PLK1/CDC20	2
GO:0031214	GO:0031214	biomineral tissue development	5/372	174/18903	0.258728036373326	0.60852808641919	0.54173239257514	RSPO2/WNT10B/BMP2/GPC3/FGF23	5
GO:0045861	GO:0045861	negative regulation of proteolysis	9/372	352/18903	0.258732992607812	0.60852808641919	0.54173239257514	SERPINA5/PTTG1/EPHA4/WNT1/PLAUR/GPC3/PI15/SERPINE3/SPINK8	9
GO:0031668	GO:0031668	cellular response to extracellular stimulus	7/372	262/18903	0.258773794954135	0.60852808641919	0.54173239257514	GAS2L1/TRIM24/VCAM1/LPL/PCSK9/FGF23/SLC39A5	7
GO:0043491	GO:0043491	protein kinase B signaling	6/372	218/18903	0.259801510404553	0.610139910798571	0.543167293439932	LRP2/F10/BANK1/CALCR/ANGPT1/PKHD1	6
GO:1901215	GO:1901215	negative regulation of neuron death	6/372	218/18903	0.259801510404553	0.610139910798571	0.543167293439932	BARHL1/WNT1/SEMA3E/PLA2G3/ANGPT1/GRIK2	6
GO:0051262	GO:0051262	protein tetramerization	3/372	90/18903	0.260885450329335	0.610723551064697	0.543686869848693	ALDH1A2/GRIN2B/AQP5	3
GO:0051591	GO:0051591	response to cAMP	3/372	90/18903	0.260885450329335	0.610723551064697	0.543686869848693	WNT10B/SLC5A5/FBP1	3
GO:0010466	GO:0010466	negative regulation of peptidase activity	7/372	263/18903	0.261778821988484	0.610723551064697	0.543686869848693	SERPINA5/PTTG1/PLAUR/GPC3/PI15/SERPINE3/SPINK8	7
GO:1903522	GO:1903522	regulation of blood circulation	7/372	263/18903	0.261778821988484	0.610723551064697	0.543686869848693	TGFB2/ASIC2/GLP1R/FOXN4/HRC/HOPX/CD38	7
GO:0048565	GO:0048565	digestive tract development	4/372	132/18903	0.26228654197891	0.610723551064697	0.543686869848693	TGFB2/ID2/ALDH1A2/FOXL1	4
GO:0036293	GO:0036293	response to decreased oxygen levels	8/372	309/18903	0.26485807599513	0.610723551064697	0.543686869848693	TGFB2/EPHA4/PDK1/BMP2/VCAM1/CHRNA4/CD38/DIO3	8
GO:0007157	GO:0007157	heterophilic cell-cell adhesion via plasma membrane cell adhesion molecules	2/372	51/18903	0.265577032365573	0.610723551064697	0.543686869848693	VCAM1/ITGAL	2
GO:0015872	GO:0015872	dopamine transport	2/372	51/18903	0.265577032365573	0.610723551064697	0.543686869848693	OPRK1/CHRNA4	2
GO:0022602	GO:0022602	ovulation cycle process	2/372	51/18903	0.265577032365573	0.610723551064697	0.543686869848693	TGFB2/ZP3	2
GO:0046580	GO:0046580	negative regulation of Ras protein signal transduction	2/372	51/18903	0.265577032365573	0.610723551064697	0.543686869848693	TGFB2/FBP1	2
GO:0050873	GO:0050873	brown fat cell differentiation	2/372	51/18903	0.265577032365573	0.610723551064697	0.543686869848693	PRDM16/VSTM2A	2
GO:0050982	GO:0050982	detection of mechanical stimulus	2/372	51/18903	0.265577032365573	0.610723551064697	0.543686869848693	ANO3/ASIC2	2
GO:1903307	GO:1903307	positive regulation of regulated secretory pathway	2/372	51/18903	0.265577032365573	0.610723551064697	0.543686869848693	PLA2G3/ZP3	2
GO:1903793	GO:1903793	positive regulation of anion transport	2/372	51/18903	0.265577032365573	0.610723551064697	0.543686869848693	PLA2G3/SLC6A1	2
GO:0016049	GO:0016049	cell growth	12/372	493/18903	0.266508912300451	0.610723551064697	0.543686869848693	TGFB2/AURKA/LMX1A/SEMA3A/EPHA7/SEMA3E/NKX6-1/FBP1/EMX1/DCC/CD38/CTTN	12
GO:0000018	GO:0000018	regulation of DNA recombination	4/372	133/18903	0.266625208408666	0.610723551064697	0.543686869848693	H1-0/H1-2/H1-4/H1-3	4
GO:0035303	GO:0035303	regulation of dephosphorylation	4/372	133/18903	0.266625208408666	0.610723551064697	0.543686869848693	TGFB2/BMP2/CHP2/CD300A	4
GO:1904950	GO:1904950	negative regulation of establishment of protein localization	4/372	133/18903	0.266625208408666	0.610723551064697	0.543686869848693	VSNL1/INSIG1/HMGCR/ANGPT1	4
GO:0050730	GO:0050730	regulation of peptidyl-tyrosine phosphorylation	7/372	266/18903	0.270852587846617	0.610723551064697	0.543686869848693	EPHA4/GFRA1/EPHA7/BANK1/ANGPT1/CD300A/NOD2	7
GO:0051091	GO:0051091	positive regulation of DNA-binding transcription factor activity	7/372	266/18903	0.270852587846617	0.610723551064697	0.543686869848693	WNT10B/WNT1/BMP2/NKX6-1/NDP/NOD2/NLRP3	7
GO:0098656	GO:0098656	anion transmembrane transport	7/372	266/18903	0.270852587846617	0.610723551064697	0.543686869848693	LRP2/ANO3/SLC17A7/SLC5A5/SLC6A1/SLC16A3/GLRA3	7
GO:0001843	GO:0001843	neural tube closure	3/372	92/18903	0.271538051329368	0.610723551064697	0.543686869848693	TGFB2/LRP2/SALL4	3
GO:0030071	GO:0030071	regulation of mitotic metaphase/anaphase transition	3/372	92/18903	0.271538051329368	0.610723551064697	0.543686869848693	PLK1/CDC20/UBE2C	3
GO:0002730	GO:0002730	regulation of dendritic cell cytokine production	1/372	16/18903	0.272497362903298	0.610723551064697	0.543686869848693	NOD2	1
GO:0006266	GO:0006266	DNA ligation	1/372	16/18903	0.272497362903298	0.610723551064697	0.543686869848693	TOP2A	1
GO:0006620	GO:0006620	post-translational protein targeting to endoplasmic reticulum membrane	1/372	16/18903	0.272497362903298	0.610723551064697	0.543686869848693	GLP1R	1
GO:0006704	GO:0006704	glucocorticoid biosynthetic process	1/372	16/18903	0.272497362903298	0.610723551064697	0.543686869848693	BMP2	1
GO:0006828	GO:0006828	manganese ion transport	1/372	16/18903	0.272497362903298	0.610723551064697	0.543686869848693	TRPC4	1
GO:0007028	GO:0007028	cytoplasm organization	1/372	16/18903	0.272497362903298	0.610723551064697	0.543686869848693	TDRD5	1
GO:0009074	GO:0009074	aromatic amino acid family catabolic process	1/372	16/18903	0.272497362903298	0.610723551064697	0.543686869848693	IL4I1	1
GO:0015671	GO:0015671	oxygen transport	1/372	16/18903	0.272497362903298	0.610723551064697	0.543686869848693	HBQ1	1
GO:0021984	GO:0021984	adenohypophysis development	1/372	16/18903	0.272497362903298	0.610723551064697	0.543686869848693	BMP2	1
GO:0030202	GO:0030202	heparin metabolic process	1/372	16/18903	0.272497362903298	0.610723551064697	0.543686869848693	ANGPT1	1
GO:0030214	GO:0030214	hyaluronan catabolic process	1/372	16/18903	0.272497362903298	0.610723551064697	0.543686869848693	HMMR	1
GO:0033275	GO:0033275	actin-myosin filament sliding	1/372	16/18903	0.272497362903298	0.610723551064697	0.543686869848693	MYBPC3	1
GO:0034374	GO:0034374	low-density lipoprotein particle remodeling	1/372	16/18903	0.272497362903298	0.610723551064697	0.543686869848693	PLA2G3	1
GO:0034638	GO:0034638	phosphatidylcholine catabolic process	1/372	16/18903	0.272497362903298	0.610723551064697	0.543686869848693	LDLR	1
GO:0035435	GO:0035435	phosphate ion transmembrane transport	1/372	16/18903	0.272497362903298	0.610723551064697	0.543686869848693	SLC17A7	1
GO:0036376	GO:0036376	sodium ion export across plasma membrane	1/372	16/18903	0.272497362903298	0.610723551064697	0.543686869848693	ATP4A	1
GO:0042159	GO:0042159	lipoprotein catabolic process	1/372	16/18903	0.272497362903298	0.610723551064697	0.543686869848693	LDLR	1
GO:0042448	GO:0042448	progesterone metabolic process	1/372	16/18903	0.272497362903298	0.610723551064697	0.543686869848693	LHB	1
GO:0045144	GO:0045144	meiotic sister chromatid segregation	1/372	16/18903	0.272497362903298	0.610723551064697	0.543686869848693	REC8	1
GO:0045187	GO:0045187	regulation of circadian sleep/wake cycle, sleep	1/372	16/18903	0.272497362903298	0.610723551064697	0.543686869848693	PER3	1
GO:0045651	GO:0045651	positive regulation of macrophage differentiation	1/372	16/18903	0.272497362903298	0.610723551064697	0.543686869848693	ID2	1
GO:0045779	GO:0045779	negative regulation of bone resorption	1/372	16/18903	0.272497362903298	0.610723551064697	0.543686869848693	CD38	1
GO:0046184	GO:0046184	aldehyde biosynthetic process	1/372	16/18903	0.272497362903298	0.610723551064697	0.543686869848693	BMP2	1
GO:0048172	GO:0048172	regulation of short-term neuronal synaptic plasticity	1/372	16/18903	0.272497362903298	0.610723551064697	0.543686869848693	GRIK2	1
GO:0048266	GO:0048266	behavioral response to pain	1/372	16/18903	0.272497362903298	0.610723551064697	0.543686869848693	TSPO	1
GO:0051177	GO:0051177	meiotic sister chromatid cohesion	1/372	16/18903	0.272497362903298	0.610723551064697	0.543686869848693	REC8	1
GO:0055091	GO:0055091	phospholipid homeostasis	1/372	16/18903	0.272497362903298	0.610723551064697	0.543686869848693	LIPG	1
GO:0060046	GO:0060046	regulation of acrosome reaction	1/372	16/18903	0.272497362903298	0.610723551064697	0.543686869848693	ZP3	1
GO:0060911	GO:0060911	cardiac cell fate commitment	1/372	16/18903	0.272497362903298	0.610723551064697	0.543686869848693	DKK1	1
GO:0070365	GO:0070365	hepatocyte differentiation	1/372	16/18903	0.272497362903298	0.610723551064697	0.543686869848693	WNT1	1
GO:0070431	GO:0070431	nucleotide-binding oligomerization domain containing 2 signaling pathway	1/372	16/18903	0.272497362903298	0.610723551064697	0.543686869848693	NOD2	1
GO:0071391	GO:0071391	cellular response to estrogen stimulus	1/372	16/18903	0.272497362903298	0.610723551064697	0.543686869848693	TRIM24	1
GO:0071501	GO:0071501	cellular response to sterol depletion	1/372	16/18903	0.272497362903298	0.610723551064697	0.543686869848693	INSIG1	1
GO:0090030	GO:0090030	regulation of steroid hormone biosynthetic process	1/372	16/18903	0.272497362903298	0.610723551064697	0.543686869848693	BMP2	1
GO:0090336	GO:0090336	positive regulation of brown fat cell differentiation	1/372	16/18903	0.272497362903298	0.610723551064697	0.543686869848693	VSTM2A	1
GO:0099170	GO:0099170	postsynaptic modulation of chemical synaptic transmission	1/372	16/18903	0.272497362903298	0.610723551064697	0.543686869848693	DCC	1
GO:0099633	GO:0099633	protein localization to postsynaptic specialization membrane	1/372	16/18903	0.272497362903298	0.610723551064697	0.543686869848693	NPTX1	1
GO:0099645	GO:0099645	neurotransmitter receptor localization to postsynaptic specialization membrane	1/372	16/18903	0.272497362903298	0.610723551064697	0.543686869848693	NPTX1	1
GO:1900044	GO:1900044	regulation of protein K63-linked ubiquitination	1/372	16/18903	0.272497362903298	0.610723551064697	0.543686869848693	NOD2	1
GO:1902285	GO:1902285	semaphorin-plexin signaling pathway involved in neuron projection guidance	1/372	16/18903	0.272497362903298	0.610723551064697	0.543686869848693	SEMA3A	1
GO:1902931	GO:1902931	negative regulation of alcohol biosynthetic process	1/372	16/18903	0.272497362903298	0.610723551064697	0.543686869848693	BMP2	1
GO:1905664	GO:1905664	regulation of calcium ion import across plasma membrane	1/372	16/18903	0.272497362903298	0.610723551064697	0.543686869848693	CALCR	1
GO:1905906	GO:1905906	regulation of amyloid fibril formation	1/372	16/18903	0.272497362903298	0.610723551064697	0.543686869848693	LDLR	1
GO:1990403	GO:1990403	embryonic brain development	1/372	16/18903	0.272497362903298	0.610723551064697	0.543686869848693	WNT1	1
GO:2000650	GO:2000650	negative regulation of sodium ion transmembrane transporter activity	1/372	16/18903	0.272497362903298	0.610723551064697	0.543686869848693	PCSK9	1
GO:2000846	GO:2000846	regulation of corticosteroid hormone secretion	1/372	16/18903	0.272497362903298	0.610723551064697	0.543686869848693	TSPO	1
GO:0006636	GO:0006636	unsaturated fatty acid biosynthetic process	2/372	52/18903	0.272898349746441	0.610723551064697	0.543686869848693	PLA2G3/ELOVL3	2
GO:0010043	GO:0010043	response to zinc ion	2/372	52/18903	0.272898349746441	0.610723551064697	0.543686869848693	TSPO/VCAM1	2
GO:0032007	GO:0032007	negative regulation of TOR signaling	2/372	52/18903	0.272898349746441	0.610723551064697	0.543686869848693	TNFAIP8L1/TBC1D7-LOC100130357	2
GO:0035176	GO:0035176	social behavior	2/372	52/18903	0.272898349746441	0.610723551064697	0.543686869848693	GAD1/SEPTIN5	2
GO:0048013	GO:0048013	ephrin receptor signaling pathway	2/372	52/18903	0.272898349746441	0.610723551064697	0.543686869848693	EPHA4/EPHA7	2
GO:0099172	GO:0099172	presynapse organization	2/372	52/18903	0.272898349746441	0.610723551064697	0.543686869848693	PCDH17/DKK1	2
GO:0044242	GO:0044242	cellular lipid catabolic process	6/372	222/18903	0.273120887796324	0.610740094693174	0.543701597549249	CYP26A1/LDLR/LIPG/CYP26C1/LPL/AOAH	6
GO:0032943	GO:0032943	mononuclear cell proliferation	8/372	312/18903	0.273248373362023	0.610740094693174	0.543701597549249	LMO1/SH2D2A/VCAM1/PLCL2/ZP3/CD38/CD300A/IL4I1	8
GO:0015918	GO:0015918	sterol transport	4/372	135/18903	0.275341116350926	0.61503200488161	0.547522401924575	LDLR/LIPG/TSPO/PCSK9	4
GO:0070374	GO:0070374	positive regulation of ERK1 and ERK2 cascade	6/372	223/18903	0.276476611068573	0.61688672142742	0.549173533654291	BMP2/FGF23/CALCR/ANGPT1/ADCYAP1/NOD2	6
GO:0044070	GO:0044070	regulation of anion transport	3/372	93/18903	0.276882350871435	0.61688672142742	0.549173533654291	PLA2G3/SLC6A1/FGF23	3
GO:0045185	GO:0045185	maintenance of protein location	3/372	93/18903	0.276882350871435	0.61688672142742	0.549173533654291	TSPO/INSIG1/DAND5	3
GO:0060606	GO:0060606	tube closure	3/372	93/18903	0.276882350871435	0.61688672142742	0.549173533654291	TGFB2/LRP2/SALL4	3
GO:0090276	GO:0090276	regulation of peptide hormone secretion	5/372	179/18903	0.277467797981131	0.61688672142742	0.549173533654291	VSNL1/NKX6-1/ADCYAP1/CD38/SSTR5	5
GO:0010565	GO:0010565	regulation of cellular ketone metabolic process	4/372	136/18903	0.27971692944129	0.61688672142742	0.549173533654291	PDK1/BMP2/INSIG1/PLA2G3	4
GO:0050679	GO:0050679	positive regulation of epithelial cell proliferation	6/372	224/18903	0.279842043280274	0.61688672142742	0.549173533654291	BMP2/HMX2/DLX5/DLX6/PKHD1/NOD2	6
GO:0007632	GO:0007632	visual behavior	2/372	53/18903	0.280216704791654	0.61688672142742	0.549173533654291	GRIN2A/HMGCR	2
GO:0019933	GO:0019933	cAMP-mediated signaling	2/372	53/18903	0.280216704791654	0.61688672142742	0.549173533654291	GLP1R/ADCYAP1	2
GO:0048260	GO:0048260	positive regulation of receptor-mediated endocytosis	2/372	53/18903	0.280216704791654	0.61688672142742	0.549173533654291	PCSK9/ANGPT1	2
GO:0052372	GO:0052372	modulation by symbiont of entry into host	2/372	53/18903	0.280216704791654	0.61688672142742	0.549173533654291	LGALS1/FCN3	2
GO:0032436	GO:0032436	positive regulation of proteasomal ubiquitin-dependent protein catabolic process	3/372	94/18903	0.282236963037362	0.61688672142742	0.549173533654291	PLK1/AURKA/CDC20	3
GO:1900542	GO:1900542	regulation of purine nucleotide metabolic process	3/372	94/18903	0.282236963037362	0.61688672142742	0.549173533654291	PDK1/TSPO/FBP1	3
GO:1903035	GO:1903035	negative regulation of response to wounding	3/372	94/18903	0.282236963037362	0.61688672142742	0.549173533654291	EPHA4/PLAUR/KLK8	3
GO:1904019	GO:1904019	epithelial cell apoptotic process	4/372	137/18903	0.284103704806762	0.61688672142742	0.549173533654291	SIX3/ATOH1/ANGPT1/PKHD1	4
GO:0110148	GO:0110148	biomineralization	5/372	181/18903	0.285041050618508	0.61688672142742	0.549173533654291	RSPO2/WNT10B/BMP2/GPC3/FGF23	5
GO:0002371	GO:0002371	dendritic cell cytokine production	1/372	17/18903	0.286826318322368	0.61688672142742	0.549173533654291	NOD2	1
GO:0003184	GO:0003184	pulmonary valve morphogenesis	1/372	17/18903	0.286826318322368	0.61688672142742	0.549173533654291	TGFB2	1
GO:0003198	GO:0003198	epithelial to mesenchymal transition involved in endocardial cushion formation	1/372	17/18903	0.286826318322368	0.61688672142742	0.549173533654291	TGFB2	1
GO:0006089	GO:0006089	lactate metabolic process	1/372	17/18903	0.286826318322368	0.61688672142742	0.549173533654291	LDHD	1
GO:0006577	GO:0006577	amino-acid betaine metabolic process	1/372	17/18903	0.286826318322368	0.61688672142742	0.549173533654291	DMGDH	1
GO:0007096	GO:0007096	regulation of exit from mitosis	1/372	17/18903	0.286826318322368	0.61688672142742	0.549173533654291	UBE2C	1
GO:0007135	GO:0007135	meiosis II	1/372	17/18903	0.286826318322368	0.61688672142742	0.549173533654291	REC8	1
GO:0007379	GO:0007379	segment specification	1/372	17/18903	0.286826318322368	0.61688672142742	0.549173533654291	IRX1	1
GO:0008228	GO:0008228	opsonization	1/372	17/18903	0.286826318322368	0.61688672142742	0.549173533654291	FCN3	1
GO:0009084	GO:0009084	glutamine family amino acid biosynthetic process	1/372	17/18903	0.286826318322368	0.61688672142742	0.549173533654291	PYCR1	1
GO:0010566	GO:0010566	regulation of ketone biosynthetic process	1/372	17/18903	0.286826318322368	0.61688672142742	0.549173533654291	BMP2	1
GO:0015867	GO:0015867	ATP transport	1/372	17/18903	0.286826318322368	0.61688672142742	0.549173533654291	SLC17A9	1
GO:0016045	GO:0016045	detection of bacterium	1/372	17/18903	0.286826318322368	0.61688672142742	0.549173533654291	NOD2	1
GO:0030322	GO:0030322	stabilization of membrane potential	1/372	17/18903	0.286826318322368	0.61688672142742	0.549173533654291	KCNK10	1
GO:0032048	GO:0032048	cardiolipin metabolic process	1/372	17/18903	0.286826318322368	0.61688672142742	0.549173533654291	THEM5	1
GO:0032274	GO:0032274	gonadotropin secretion	1/372	17/18903	0.286826318322368	0.61688672142742	0.549173533654291	OPRK1	1
GO:0033194	GO:0033194	response to hydroperoxide	1/372	17/18903	0.286826318322368	0.61688672142742	0.549173533654291	CD38	1
GO:0034134	GO:0034134	toll-like receptor 2 signaling pathway	1/372	17/18903	0.286826318322368	0.61688672142742	0.549173533654291	NOD2	1
GO:0036159	GO:0036159	inner dynein arm assembly	1/372	17/18903	0.286826318322368	0.61688672142742	0.549173533654291	TEKT2	1
GO:0036342	GO:0036342	post-anal tail morphogenesis	1/372	17/18903	0.286826318322368	0.61688672142742	0.549173533654291	SP5	1
GO:0045019	GO:0045019	negative regulation of nitric oxide biosynthetic process	1/372	17/18903	0.286826318322368	0.61688672142742	0.549173533654291	TSPO	1
GO:0045956	GO:0045956	positive regulation of calcium ion-dependent exocytosis	1/372	17/18903	0.286826318322368	0.61688672142742	0.549173533654291	ZP3	1
GO:0048557	GO:0048557	embryonic digestive tract morphogenesis	1/372	17/18903	0.286826318322368	0.61688672142742	0.549173533654291	ID2	1
GO:0055119	GO:0055119	relaxation of cardiac muscle	1/372	17/18903	0.286826318322368	0.61688672142742	0.549173533654291	HRC	1
GO:0060253	GO:0060253	negative regulation of glial cell proliferation	1/372	17/18903	0.286826318322368	0.61688672142742	0.549173533654291	TSPO	1
GO:0061983	GO:0061983	meiosis II cell cycle process	1/372	17/18903	0.286826318322368	0.61688672142742	0.549173533654291	REC8	1
GO:0072109	GO:0072109	glomerular mesangium development	1/372	17/18903	0.286826318322368	0.61688672142742	0.549173533654291	FOXC2	1
GO:0097107	GO:0097107	postsynaptic density assembly	1/372	17/18903	0.286826318322368	0.61688672142742	0.549173533654291	NPTX1	1
GO:1900037	GO:1900037	regulation of cellular response to hypoxia	1/372	17/18903	0.286826318322368	0.61688672142742	0.549173533654291	EPHA4	1
GO:1902306	GO:1902306	negative regulation of sodium ion transmembrane transport	1/372	17/18903	0.286826318322368	0.61688672142742	0.549173533654291	PCSK9	1
GO:1902916	GO:1902916	positive regulation of protein polyubiquitination	1/372	17/18903	0.286826318322368	0.61688672142742	0.549173533654291	NOD2	1
GO:1904406	GO:1904406	negative regulation of nitric oxide metabolic process	1/372	17/18903	0.286826318322368	0.61688672142742	0.549173533654291	TSPO	1
GO:2000651	GO:2000651	positive regulation of sodium ion transmembrane transporter activity	1/372	17/18903	0.286826318322368	0.61688672142742	0.549173533654291	CHP2	1
GO:2001267	GO:2001267	regulation of cysteine-type endopeptidase activity involved in apoptotic signaling pathway	1/372	17/18903	0.286826318322368	0.61688672142742	0.549173533654291	PLAUR	1
GO:0009395	GO:0009395	phospholipid catabolic process	2/372	54/18903	0.287529385535873	0.61688672142742	0.549173533654291	LDLR/LIPG	2
GO:0010883	GO:0010883	regulation of lipid storage	2/372	54/18903	0.287529385535873	0.61688672142742	0.549173533654291	VSTM2A/LPL	2
GO:0030857	GO:0030857	negative regulation of epithelial cell differentiation	2/372	54/18903	0.287529385535873	0.61688672142742	0.549173533654291	FST/MIR18B	2
GO:0046605	GO:0046605	regulation of centrosome cycle	2/372	54/18903	0.287529385535873	0.61688672142742	0.549173533654291	AURKA/PKHD1	2
GO:0051703	GO:0051703	biological process involved in intraspecies interaction between organisms	2/372	54/18903	0.287529385535873	0.61688672142742	0.549173533654291	GAD1/SEPTIN5	2
GO:0072698	GO:0072698	protein localization to microtubule cytoskeleton	2/372	54/18903	0.287529385535873	0.61688672142742	0.549173533654291	AURKA/GAS2L1	2
GO:0007091	GO:0007091	metaphase/anaphase transition of mitotic cell cycle	3/372	95/18903	0.287600647943022	0.61688672142742	0.549173533654291	PLK1/CDC20/UBE2C	3
GO:0032088	GO:0032088	negative regulation of NF-kappaB transcription factor activity	3/372	95/18903	0.287600647943022	0.61688672142742	0.549173533654291	PKHD1/NOD2/NLRP3	3
GO:0034109	GO:0034109	homotypic cell-cell adhesion	3/372	95/18903	0.287600647943022	0.61688672142742	0.549173533654291	PLAUR/MFSD2B/MEGF11	3
GO:1901606	GO:1901606	alpha-amino acid catabolic process	3/372	95/18903	0.287600647943022	0.61688672142742	0.549173533654291	GAD1/SDS/IL4I1	3
GO:1902099	GO:1902099	regulation of metaphase/anaphase transition of cell cycle	3/372	95/18903	0.287600647943022	0.61688672142742	0.549173533654291	PLK1/CDC20/UBE2C	3
GO:0002791	GO:0002791	regulation of peptide secretion	5/372	182/18903	0.288842425853923	0.61688672142742	0.549173533654291	VSNL1/NKX6-1/ADCYAP1/CD38/SSTR5	5
GO:0046890	GO:0046890	regulation of lipid biosynthetic process	5/372	182/18903	0.288842425853923	0.61688672142742	0.549173533654291	LDLR/BMP2/TSPO/INSIG1/PLA2G3	5
GO:0097553	GO:0097553	calcium ion transmembrane import into cytosol	5/372	182/18903	0.288842425853923	0.61688672142742	0.549173533654291	CACNA1F/GRIN2A/HRC/CALCR/GRIN2B	5
GO:1903050	GO:1903050	regulation of proteolysis involved in protein catabolic process	6/372	227/18903	0.289993384254248	0.61688672142742	0.549173533654291	PLK1/AURKA/WNT10B/CDC20/EPHA4/WNT1	6
GO:0030198	GO:0030198	extracellular matrix organization	8/372	318/18903	0.290245251222761	0.61688672142742	0.549173533654291	TGFB2/ADAMTS20/BMP2/FOXC2/COL15A1/KLK7/ADAMTS5/COL8A2	8
GO:0030073	GO:0030073	insulin secretion	5/372	183/18903	0.292653029782722	0.61688672142742	0.549173533654291	VSNL1/NKX6-1/ADCYAP1/CD38/SSTR5	5
GO:0019217	GO:0019217	regulation of fatty acid metabolic process	3/372	96/18903	0.292972186059763	0.61688672142742	0.549173533654291	PDK1/INSIG1/PLA2G3	3
GO:0032091	GO:0032091	negative regulation of protein binding	3/372	96/18903	0.292972186059763	0.61688672142742	0.549173533654291	AURKA/DKK1/PCSK9	3
GO:0045807	GO:0045807	positive regulation of endocytosis	3/372	96/18903	0.292972186059763	0.61688672142742	0.549173533654291	GPC3/PCSK9/ANGPT1	3
GO:0051153	GO:0051153	regulation of striated muscle cell differentiation	3/372	96/18903	0.292972186059763	0.61688672142742	0.549173533654291	BMP2/DKK1/HOPX	3
GO:0043062	GO:0043062	extracellular structure organization	8/372	319/18903	0.293103923502861	0.61688672142742	0.549173533654291	TGFB2/ADAMTS20/BMP2/FOXC2/COL15A1/KLK7/ADAMTS5/COL8A2	8
GO:0003179	GO:0003179	heart valve morphogenesis	2/372	55/18903	0.294833787334388	0.61688672142742	0.549173533654291	TGFB2/BMP2	2
GO:0006584	GO:0006584	catecholamine metabolic process	2/372	55/18903	0.294833787334388	0.61688672142742	0.549173533654291	TGFB2/GRIN2A	2
GO:0009712	GO:0009712	catechol-containing compound metabolic process	2/372	55/18903	0.294833787334388	0.61688672142742	0.549173533654291	TGFB2/GRIN2A	2
GO:0010518	GO:0010518	positive regulation of phospholipase activity	2/372	55/18903	0.294833787334388	0.61688672142742	0.549173533654291	NMUR1/S1PR4	2
GO:0043616	GO:0043616	keratinocyte proliferation	2/372	55/18903	0.294833787334388	0.61688672142742	0.549173533654291	FST/KLK8	2
GO:0070169	GO:0070169	positive regulation of biomineral tissue development	2/372	55/18903	0.294833787334388	0.61688672142742	0.549173533654291	WNT10B/BMP2	2
GO:1902991	GO:1902991	regulation of amyloid precursor protein catabolic process	2/372	55/18903	0.294833787334388	0.61688672142742	0.549173533654291	SPON1/EPHA4	2
GO:1903202	GO:1903202	negative regulation of oxidative stress-induced cell death	2/372	55/18903	0.294833787334388	0.61688672142742	0.549173533654291	PYCR1/WNT1	2
GO:0010639	GO:0010639	negative regulation of organelle organization	9/372	366/18903	0.295532051392598	0.61688672142742	0.549173533654291	PIF1/PLK1/TOP2A/CDC20/PTTG1/TSPO/STMN2/TBC1D7-LOC100130357/PATL2	9
GO:0006959	GO:0006959	humoral immune response	8/372	320/18903	0.29596948435424	0.61688672142742	0.549173533654291	H2BC21/CXCL6/ZP3/H2BC8/KLK7/H2BC4/FCN3/NOD2	8
GO:0090087	GO:0090087	regulation of peptide transport	5/372	184/18903	0.296472411719604	0.61688672142742	0.549173533654291	VSNL1/NKX6-1/ADCYAP1/CD38/SSTR5	5
GO:1902107	GO:1902107	positive regulation of leukocyte differentiation	5/372	184/18903	0.296472411719604	0.61688672142742	0.549173533654291	WNT10B/ID2/PLA2G3/IL4I1/NLRP3	5
GO:1903708	GO:1903708	positive regulation of hemopoiesis	5/372	184/18903	0.296472411719604	0.61688672142742	0.549173533654291	WNT10B/ID2/PLA2G3/IL4I1/NLRP3	5
GO:0071241	GO:0071241	cellular response to inorganic substance	6/372	229/18903	0.296803612121139	0.61688672142742	0.549173533654291	HESX1/CHP2/TSPO/CPNE7/NPTX1/FBP1	6
GO:1903706	GO:1903706	regulation of hemopoiesis	10/372	413/18903	0.296964559111989	0.61688672142742	0.549173533654291	WNT10B/ID2/PLA2G3/MEIS1/H4C12/H4C11/H4C5/IL4I1/H4C8/NLRP3	10
GO:0042157	GO:0042157	lipoprotein metabolic process	4/372	140/18903	0.297322820922579	0.61688672142742	0.549173533654291	LDLR/LIPG/PCSK9/ZDHHC19	4
GO:0006576	GO:0006576	cellular biogenic amine metabolic process	3/372	97/18903	0.298350378369588	0.61688672142742	0.549173533654291	TGFB2/GRIN2A/IL4I1	3
GO:0008593	GO:0008593	regulation of Notch signaling pathway	3/372	97/18903	0.298350378369588	0.61688672142742	0.549173533654291	TGFB2/WNT1/NOD2	3
GO:1903039	GO:1903039	positive regulation of leukocyte cell-cell adhesion	7/372	275/18903	0.298546145534188	0.61688672142742	0.549173533654291	WNT10B/LGALS1/VCAM1/ZP3/IL4I1/NOD2/NLRP3	7
GO:0045229	GO:0045229	external encapsulating structure organization	8/372	321/18903	0.298841745907734	0.61688672142742	0.549173533654291	TGFB2/ADAMTS20/BMP2/FOXC2/COL15A1/KLK7/ADAMTS5/COL8A2	8
GO:0098813	GO:0098813	nuclear chromosome segregation	8/372	321/18903	0.298841745907734	0.61688672142742	0.549173533654291	PLK1/TOP2A/CDC20/UBE2C/PTTG1/MEIOC/MEIOB/REC8	8
GO:0001946	GO:0001946	lymphangiogenesis	1/372	18/18903	0.30087379314944	0.61688672142742	0.549173533654291	FOXC2	1
GO:0006085	GO:0006085	acetyl-CoA biosynthetic process	1/372	18/18903	0.30087379314944	0.61688672142742	0.549173533654291	PDK1	1
GO:0006991	GO:0006991	response to sterol depletion	1/372	18/18903	0.30087379314944	0.61688672142742	0.549173533654291	INSIG1	1
GO:0007635	GO:0007635	chemosensory behavior	1/372	18/18903	0.30087379314944	0.61688672142742	0.549173533654291	LMX1A	1
GO:0009068	GO:0009068	aspartate family amino acid catabolic process	1/372	18/18903	0.30087379314944	0.61688672142742	0.549173533654291	SDS	1
GO:0010755	GO:0010755	regulation of plasminogen activation	1/372	18/18903	0.30087379314944	0.61688672142742	0.549173533654291	PLAUR	1
GO:0015936	GO:0015936	coenzyme A metabolic process	1/372	18/18903	0.30087379314944	0.61688672142742	0.549173533654291	HMGCR	1
GO:0016264	GO:0016264	gap junction assembly	1/372	18/18903	0.30087379314944	0.61688672142742	0.549173533654291	HOPX	1
GO:0018216	GO:0018216	peptidyl-arginine methylation	1/372	18/18903	0.30087379314944	0.61688672142742	0.549173533654291	PRDM14	1
GO:0021692	GO:0021692	cerebellar Purkinje cell layer morphogenesis	1/372	18/18903	0.30087379314944	0.61688672142742	0.549173533654291	LHX5	1
GO:0030540	GO:0030540	female genitalia development	1/372	18/18903	0.30087379314944	0.61688672142742	0.549173533654291	LRP2	1
GO:0030730	GO:0030730	sequestering of triglyceride	1/372	18/18903	0.30087379314944	0.61688672142742	0.549173533654291	LPL	1
GO:0032310	GO:0032310	prostaglandin secretion	1/372	18/18903	0.30087379314944	0.61688672142742	0.549173533654291	PLA2G3	1
GO:0033033	GO:0033033	negative regulation of myeloid cell apoptotic process	1/372	18/18903	0.30087379314944	0.61688672142742	0.549173533654291	NOD2	1
GO:0034138	GO:0034138	toll-like receptor 3 signaling pathway	1/372	18/18903	0.30087379314944	0.61688672142742	0.549173533654291	RFTN1	1
GO:0035234	GO:0035234	ectopic germ cell programmed cell death	1/372	18/18903	0.30087379314944	0.61688672142742	0.549173533654291	UNC5C	1
GO:0035864	GO:0035864	response to potassium ion	1/372	18/18903	0.30087379314944	0.61688672142742	0.549173533654291	NPTX1	1
GO:0042402	GO:0042402	cellular biogenic amine catabolic process	1/372	18/18903	0.30087379314944	0.61688672142742	0.549173533654291	DMGDH	1
GO:0043116	GO:0043116	negative regulation of vascular permeability	1/372	18/18903	0.30087379314944	0.61688672142742	0.549173533654291	ANGPT1	1
GO:0043649	GO:0043649	dicarboxylic acid catabolic process	1/372	18/18903	0.30087379314944	0.61688672142742	0.549173533654291	GAD1	1
GO:0044247	GO:0044247	cellular polysaccharide catabolic process	1/372	18/18903	0.30087379314944	0.61688672142742	0.549173533654291	AOAH	1
GO:0044320	GO:0044320	cellular response to leptin stimulus	1/372	18/18903	0.30087379314944	0.61688672142742	0.549173533654291	FGF23	1
GO:0046851	GO:0046851	negative regulation of bone remodeling	1/372	18/18903	0.30087379314944	0.61688672142742	0.549173533654291	CD38	1
GO:0048339	GO:0048339	paraxial mesoderm development	1/372	18/18903	0.30087379314944	0.61688672142742	0.549173533654291	FOXC2	1
GO:0050746	GO:0050746	regulation of lipoprotein metabolic process	1/372	18/18903	0.30087379314944	0.61688672142742	0.549173533654291	LIPG	1
GO:0050802	GO:0050802	circadian sleep/wake cycle, sleep	1/372	18/18903	0.30087379314944	0.61688672142742	0.549173533654291	PER3	1
GO:0051382	GO:0051382	kinetochore assembly	1/372	18/18903	0.30087379314944	0.61688672142742	0.549173533654291	CENPA	1
GO:0051770	GO:0051770	positive regulation of nitric-oxide synthase biosynthetic process	1/372	18/18903	0.30087379314944	0.61688672142742	0.549173533654291	NOD2	1
GO:0051900	GO:0051900	regulation of mitochondrial depolarization	1/372	18/18903	0.30087379314944	0.61688672142742	0.549173533654291	TSPO	1
GO:0051917	GO:0051917	regulation of fibrinolysis	1/372	18/18903	0.30087379314944	0.61688672142742	0.549173533654291	PLAUR	1
GO:0060391	GO:0060391	positive regulation of SMAD protein signal transduction	1/372	18/18903	0.30087379314944	0.61688672142742	0.549173533654291	BMP2	1
GO:0060644	GO:0060644	mammary gland epithelial cell differentiation	1/372	18/18903	0.30087379314944	0.61688672142742	0.549173533654291	ID2	1
GO:0061952	GO:0061952	midbody abscission	1/372	18/18903	0.30087379314944	0.61688672142742	0.549173533654291	KIF20A	1
GO:0071318	GO:0071318	cellular response to ATP	1/372	18/18903	0.30087379314944	0.61688672142742	0.549173533654291	P2RY2	1
GO:0072567	GO:0072567	chemokine (C-X-C motif) ligand 2 production	1/372	18/18903	0.30087379314944	0.61688672142742	0.549173533654291	LPL	1
GO:0097067	GO:0097067	cellular response to thyroid hormone stimulus	1/372	18/18903	0.30087379314944	0.61688672142742	0.549173533654291	GAS2L1	1
GO:0097094	GO:0097094	craniofacial suture morphogenesis	1/372	18/18903	0.30087379314944	0.61688672142742	0.549173533654291	INSIG1	1
GO:0098962	GO:0098962	regulation of postsynaptic neurotransmitter receptor activity	1/372	18/18903	0.30087379314944	0.61688672142742	0.549173533654291	NPTX1	1
GO:0110154	GO:0110154	RNA decapping	1/372	18/18903	0.30087379314944	0.61688672142742	0.549173533654291	PATL2	1
GO:0150079	GO:0150079	negative regulation of neuroinflammatory response	1/372	18/18903	0.30087379314944	0.61688672142742	0.549173533654291	LDLR	1
GO:1902018	GO:1902018	negative regulation of cilium assembly	1/372	18/18903	0.30087379314944	0.61688672142742	0.549173533654291	TBC1D7-LOC100130357	1
GO:2000341	GO:2000341	regulation of chemokine (C-X-C motif) ligand 2 production	1/372	18/18903	0.30087379314944	0.61688672142742	0.549173533654291	LPL	1
GO:2001224	GO:2001224	positive regulation of neuron migration	1/372	18/18903	0.30087379314944	0.61688672142742	0.549173533654291	SEMA3A	1
GO:0051348	GO:0051348	negative regulation of transferase activity	7/372	276/18903	0.301661743430536	0.61688672142742	0.549173533654291	PIF1/PLK1/CDC20/NR2F2/BMP2/HMGCR/CD300A	7
GO:0001889	GO:0001889	liver development	4/372	141/18903	0.301746490451255	0.61688672142742	0.549173533654291	AURKA/WNT1/ALDH1A2/PCSK9	4
GO:0009855	GO:0009855	determination of bilateral symmetry	4/372	141/18903	0.301746490451255	0.61688672142742	0.549173533654291	ALDH1A2/TBX6/FOXN4/DAND5	4
GO:0032434	GO:0032434	regulation of proteasomal ubiquitin-dependent protein catabolic process	4/372	141/18903	0.301746490451255	0.61688672142742	0.549173533654291	PLK1/AURKA/WNT10B/CDC20	4
GO:0046328	GO:0046328	regulation of JNK cascade	4/372	141/18903	0.301746490451255	0.61688672142742	0.549173533654291	SEMA3A/TNFRSF19/NOD2/EDAR	4
GO:0090090	GO:0090090	negative regulation of canonical Wnt signaling pathway	4/372	141/18903	0.301746490451255	0.61688672142742	0.549173533654291	BMP2/DKK1/SHISA3/GPC3	4
GO:0002707	GO:0002707	negative regulation of lymphocyte mediated immunity	2/372	56/18903	0.302127409708913	0.61688672142742	0.549173533654291	IL4I1/NOD2	2
GO:0010718	GO:0010718	positive regulation of epithelial to mesenchymal transition	2/372	56/18903	0.302127409708913	0.61688672142742	0.549173533654291	TGFB2/BMP2	2
GO:0034205	GO:0034205	amyloid-beta formation	2/372	56/18903	0.302127409708913	0.61688672142742	0.549173533654291	SPON1/EPHA4	2
GO:0043331	GO:0043331	response to dsRNA	2/372	56/18903	0.302127409708913	0.61688672142742	0.549173533654291	RFTN1/NOD2	2
GO:0045839	GO:0045839	negative regulation of mitotic nuclear division	2/372	56/18903	0.302127409708913	0.61688672142742	0.549173533654291	PLK1/CDC20	2
GO:0060986	GO:0060986	endocrine hormone secretion	2/372	56/18903	0.302127409708913	0.61688672142742	0.549173533654291	TSPO/OPRK1	2
GO:0110151	GO:0110151	positive regulation of biomineralization	2/372	56/18903	0.302127409708913	0.61688672142742	0.549173533654291	WNT10B/BMP2	2
GO:2000630	GO:2000630	positive regulation of miRNA metabolic process	2/372	56/18903	0.302127409708913	0.61688672142742	0.549173533654291	TGFB2/BMP2	2
GO:0006887	GO:0006887	exocytosis	9/372	369/18903	0.303590276546709	0.618043308083659	0.550203166419792	VSNL1/SLC17A9/PLA2G3/PTGDR/ZP3/ADGRE2/RPH3A/CD300A/SEPTIN5	9
GO:0031669	GO:0031669	cellular response to nutrient levels	6/372	231/18903	0.303644993607849	0.618043308083659	0.550203166419792	GAS2L1/TRIM24/LPL/PCSK9/FGF23/SLC39A5	6
GO:0014020	GO:0014020	primary neural tube formation	3/372	98/18903	0.303734046497215	0.618043308083659	0.550203166419792	TGFB2/LRP2/SALL4	3
GO:0044784	GO:0044784	metaphase/anaphase transition of cell cycle	3/372	98/18903	0.303734046497215	0.618043308083659	0.550203166419792	PLK1/CDC20/UBE2C	3
GO:0051952	GO:0051952	regulation of amine transport	3/372	98/18903	0.303734046497215	0.618043308083659	0.550203166419792	OPRK1/SLC6A1/CHRNA4	3
GO:0060349	GO:0060349	bone morphogenesis	3/372	98/18903	0.303734046497215	0.618043308083659	0.550203166419792	SP5/INSIG1/DLX5	3
GO:0072503	GO:0072503	cellular divalent inorganic cation homeostasis	8/372	323/18903	0.30460561906496	0.619463224168046	0.55146722399547	TRPM8/TRPC4/HRC/GRIA1/GRIK2/SLC39A5/PKHD1/GCM2	8
GO:0009799	GO:0009799	specification of symmetry	4/372	142/18903	0.306177674126853	0.621950659978479	0.553681623927102	ALDH1A2/TBX6/FOXN4/DAND5	4
GO:0042552	GO:0042552	myelination	4/372	142/18903	0.306177674126853	0.621950659978479	0.553681623927102	POU3F2/CNTN2/KLK8/ACSBG1	4
GO:0002700	GO:0002700	regulation of production of molecular mediator of immune response	5/372	187/18903	0.307978748688896	0.623647174122205	0.555191918499579	TGFB2/ANGPT1/KLK7/NOD2/NLRP3	5
GO:0006140	GO:0006140	regulation of nucleotide metabolic process	3/372	99/18903	0.309122032820052	0.623647174122205	0.555191918499579	PDK1/TSPO/FBP1	3
GO:0002823	GO:0002823	negative regulation of adaptive immune response based on somatic recombination of immune receptors built from immunoglobulin superfamily domains	2/372	57/18903	0.309407853275422	0.623647174122205	0.555191918499579	IL4I1/NOD2	2
GO:0038066	GO:0038066	p38MAPK cascade	2/372	57/18903	0.309407853275422	0.623647174122205	0.555191918499579	BMP2/OPRK1	2
GO:0046148	GO:0046148	pigment biosynthetic process	2/372	57/18903	0.309407853275422	0.623647174122205	0.555191918499579	TSPO/ZEB2	2
GO:0050433	GO:0050433	regulation of catecholamine secretion	2/372	57/18903	0.309407853275422	0.623647174122205	0.555191918499579	OPRK1/CHRNA4	2
GO:0051932	GO:0051932	synaptic transmission, GABAergic	2/372	57/18903	0.309407853275422	0.623647174122205	0.555191918499579	SLC6A1/PLCL2	2
GO:0060348	GO:0060348	bone development	6/372	233/18903	0.310514986161952	0.623647174122205	0.555191918499579	WNT1/BMP2/SP5/INSIG1/MEIS1/DLX5	6
GO:0055123	GO:0055123	digestive system development	4/372	143/18903	0.310615700551265	0.623647174122205	0.555191918499579	TGFB2/ID2/ALDH1A2/FOXL1	4
GO:0045862	GO:0045862	positive regulation of proteolysis	9/372	372/18903	0.311700373981018	0.623647174122205	0.555191918499579	PLK1/AURKA/CDC20/SPON1/EPHA4/CNTN2/GRIN2A/GRIN2B/NLRP3	9
GO:0036473	GO:0036473	cell death in response to oxidative stress	3/372	100/18903	0.314513200557059	0.623647174122205	0.555191918499579	PYCR1/WNT1/PDK1	3
GO:0097306	GO:0097306	cellular response to alcohol	3/372	100/18903	0.314513200557059	0.623647174122205	0.555191918499579	SLC5A5/PTGDR/FBP1	3
GO:0001502	GO:0001502	cartilage condensation	1/372	19/18903	0.314645302227989	0.623647174122205	0.555191918499579	SOX5	1
GO:0001829	GO:0001829	trophectodermal cell differentiation	1/372	19/18903	0.314645302227989	0.623647174122205	0.555191918499579	HOPX	1
GO:0002544	GO:0002544	chronic inflammatory response	1/372	19/18903	0.314645302227989	0.623647174122205	0.555191918499579	VCAM1	1
GO:0002923	GO:0002923	regulation of humoral immune response mediated by circulating immunoglobulin	1/372	19/18903	0.314645302227989	0.623647174122205	0.555191918499579	NOD2	1
GO:0007076	GO:0007076	mitotic chromosome condensation	1/372	19/18903	0.314645302227989	0.623647174122205	0.555191918499579	PLK1	1
GO:0010738	GO:0010738	regulation of protein kinase A signaling	1/372	19/18903	0.314645302227989	0.623647174122205	0.555191918499579	CALCR	1
GO:0010885	GO:0010885	regulation of cholesterol storage	1/372	19/18903	0.314645302227989	0.623647174122205	0.555191918499579	LPL	1
GO:0016553	GO:0016553	base conversion or substitution editing	1/372	19/18903	0.314645302227989	0.623647174122205	0.555191918499579	ADARB2	1
GO:0019373	GO:0019373	epoxygenase P450 pathway	1/372	19/18903	0.314645302227989	0.623647174122205	0.555191918499579	CYP2E1	1
GO:0030299	GO:0030299	intestinal cholesterol absorption	1/372	19/18903	0.314645302227989	0.623647174122205	0.555191918499579	LDLR	1
GO:0030889	GO:0030889	negative regulation of B cell proliferation	1/372	19/18903	0.314645302227989	0.623647174122205	0.555191918499579	CD300A	1
GO:0031645	GO:0031645	negative regulation of nervous system process	1/372	19/18903	0.314645302227989	0.623647174122205	0.555191918499579	KLK8	1
GO:0032695	GO:0032695	negative regulation of interleukin-12 production	1/372	19/18903	0.314645302227989	0.623647174122205	0.555191918499579	NOD2	1
GO:0035372	GO:0035372	protein localization to microtubule	1/372	19/18903	0.314645302227989	0.623647174122205	0.555191918499579	GAS2L1	1
GO:0035743	GO:0035743	CD4-positive, alpha-beta T cell cytokine production	1/372	19/18903	0.314645302227989	0.623647174122205	0.555191918499579	NLRP3	1
GO:0035930	GO:0035930	corticosteroid hormone secretion	1/372	19/18903	0.314645302227989	0.623647174122205	0.555191918499579	TSPO	1
GO:0038092	GO:0038092	nodal signaling pathway	1/372	19/18903	0.314645302227989	0.623647174122205	0.555191918499579	DAND5	1
GO:0043031	GO:0043031	negative regulation of macrophage activation	1/372	19/18903	0.314645302227989	0.623647174122205	0.555191918499579	LDLR	1
GO:0045091	GO:0045091	regulation of single stranded viral RNA replication via double stranded DNA intermediate	1/372	19/18903	0.314645302227989	0.623647174122205	0.555191918499579	TOP2A	1
GO:0045947	GO:0045947	negative regulation of translational initiation	1/372	19/18903	0.314645302227989	0.623647174122205	0.555191918499579	BANK1	1
GO:0050961	GO:0050961	detection of temperature stimulus involved in sensory perception	1/372	19/18903	0.314645302227989	0.623647174122205	0.555191918499579	GRIK2	1
GO:0055003	GO:0055003	cardiac myofibril assembly	1/372	19/18903	0.314645302227989	0.623647174122205	0.555191918499579	NEBL	1
GO:0060039	GO:0060039	pericardium development	1/372	19/18903	0.314645302227989	0.623647174122205	0.555191918499579	BMP2	1
GO:0060216	GO:0060216	definitive hemopoiesis	1/372	19/18903	0.314645302227989	0.623647174122205	0.555191918499579	MEIS1	1
GO:0060438	GO:0060438	trachea development	1/372	19/18903	0.314645302227989	0.623647174122205	0.555191918499579	RSPO2	1
GO:0060977	GO:0060977	coronary vasculature morphogenesis	1/372	19/18903	0.314645302227989	0.623647174122205	0.555191918499579	LRP2	1
GO:0061298	GO:0061298	retina vasculature development in camera-type eye	1/372	19/18903	0.314645302227989	0.623647174122205	0.555191918499579	NDP	1
GO:0097202	GO:0097202	activation of cysteine-type endopeptidase activity	1/372	19/18903	0.314645302227989	0.623647174122205	0.555191918499579	GRIN2A	1
GO:0099563	GO:0099563	modification of synaptic structure	1/372	19/18903	0.314645302227989	0.623647174122205	0.555191918499579	EPHA4	1
GO:1901881	GO:1901881	positive regulation of protein depolymerization	1/372	19/18903	0.314645302227989	0.623647174122205	0.555191918499579	STMN2	1
GO:2001135	GO:2001135	regulation of endocytic recycling	1/372	19/18903	0.314645302227989	0.623647174122205	0.555191918499579	PLA2G3	1
GO:0007272	GO:0007272	ensheathment of neurons	4/372	144/18903	0.315059904794977	0.623647174122205	0.555191918499579	POU3F2/CNTN2/KLK8/ACSBG1	4
GO:0008366	GO:0008366	axon ensheathment	4/372	144/18903	0.315059904794977	0.623647174122205	0.555191918499579	POU3F2/CNTN2/KLK8/ACSBG1	4
GO:0061008	GO:0061008	hepaticobiliary system development	4/372	144/18903	0.315059904794977	0.623647174122205	0.555191918499579	AURKA/WNT1/ALDH1A2/PCSK9	4
GO:0007286	GO:0007286	spermatid development	5/372	189/18903	0.315685360632499	0.624067767673284	0.555566345178992	MEIOC/PLA2G3/KLC3/REC8/TDRD5	5
GO:0043123	GO:0043123	positive regulation of I-kappaB kinase/NF-kappaB signaling	5/372	189/18903	0.315685360632499	0.624067767673284	0.555566345178992	LGALS1/TNFRSF19/S100A4/NOD2/EDAR	5
GO:0044380	GO:0044380	protein localization to cytoskeleton	2/372	58/18903	0.316672816752026	0.624067767673284	0.555566345178992	AURKA/GAS2L1	2
GO:0048016	GO:0048016	inositol phosphate-mediated signaling	2/372	58/18903	0.316672816752026	0.624067767673284	0.555566345178992	CHP2/NMUR1	2
GO:0050432	GO:0050432	catecholamine secretion	2/372	58/18903	0.316672816752026	0.624067767673284	0.555566345178992	OPRK1/CHRNA4	2
GO:0051058	GO:0051058	negative regulation of small GTPase mediated signal transduction	2/372	58/18903	0.316672816752026	0.624067767673284	0.555566345178992	TGFB2/FBP1	2
GO:0051898	GO:0051898	negative regulation of protein kinase B signaling	2/372	58/18903	0.316672816752026	0.624067767673284	0.555566345178992	BANK1/PKHD1	2
GO:0061005	GO:0061005	cell differentiation involved in kidney development	2/372	58/18903	0.316672816752026	0.624067767673284	0.555566345178992	FOXC2/POU3F3	2
GO:0071496	GO:0071496	cellular response to external stimulus	8/372	328/18903	0.31911939866856	0.62778987717247	0.55887989360744	GAS2L1/TRIM24/VCAM1/TLR5/LPL/PCSK9/FGF23/SLC39A5	8
GO:0051783	GO:0051783	regulation of nuclear division	4/372	145/18903	0.31950962854949	0.62778987717247	0.55887989360744	MKI67/PLK1/AURKA/CDC20	4
GO:0051260	GO:0051260	protein homooligomerization	5/372	190/18903	0.319548063598861	0.62778987717247	0.55887989360744	ALDH1A2/SCARA5/AQP5/MLKL/GLRA3	5
GO:0001558	GO:0001558	regulation of cell growth	10/372	422/18903	0.319882261653445	0.62778987717247	0.55887989360744	TGFB2/LMX1A/SEMA3A/EPHA7/SEMA3E/NKX6-1/FBP1/DCC/CD38/CTTN	10
GO:0021549	GO:0021549	cerebellum development	3/372	101/18903	0.319906433837462	0.62778987717247	0.55887989360744	LHX5/LMX1A/WNT1	3
GO:0050863	GO:0050863	regulation of T cell activation	9/372	376/18903	0.322587405946191	0.62778987717247	0.55887989360744	LMO1/WNT10B/LGALS1/VCAM1/ZP3/CD300A/IL4I1/NOD2/NLRP3	9
GO:0008217	GO:0008217	regulation of blood pressure	5/372	191/18903	0.323416450832958	0.62778987717247	0.55887989360744	ID2/NR2F2/ASIC2/NPY1R/GLP1R	5
GO:0001755	GO:0001755	neural crest cell migration	2/372	59/18903	0.323920094044951	0.62778987717247	0.55887989360744	SEMA3A/SEMA3E	2
GO:0002763	GO:0002763	positive regulation of myeloid leukocyte differentiation	2/372	59/18903	0.323920094044951	0.62778987717247	0.55887989360744	ID2/PLA2G3	2
GO:0007566	GO:0007566	embryo implantation	2/372	59/18903	0.323920094044951	0.62778987717247	0.55887989360744	HMX3/PRDM14	2
GO:0042306	GO:0042306	regulation of protein import into nucleus	2/372	59/18903	0.323920094044951	0.62778987717247	0.55887989360744	CHP2/ANGPT1	2
GO:0051289	GO:0051289	protein homotetramerization	2/372	59/18903	0.323920094044951	0.62778987717247	0.55887989360744	ALDH1A2/AQP5	2
GO:0031333	GO:0031333	negative regulation of protein-containing complex assembly	4/372	146/18903	0.323964220272082	0.62778987717247	0.55887989360744	STMN2/DKK1/PMEPA1/LDLRAD4	4
GO:0006874	GO:0006874	cellular calcium ion homeostasis	7/372	284/18903	0.326812262343231	0.62778987717247	0.55887989360744	TRPM8/TRPC4/HRC/GRIA1/GRIK2/PKHD1/GCM2	7
GO:0000272	GO:0000272	polysaccharide catabolic process	1/372	20/18903	0.328146252639512	0.62778987717247	0.55887989360744	AOAH	1
GO:0002577	GO:0002577	regulation of antigen processing and presentation	1/372	20/18903	0.328146252639512	0.62778987717247	0.55887989360744	NOD2	1
GO:0002837	GO:0002837	regulation of immune response to tumor cell	1/372	20/18903	0.328146252639512	0.62778987717247	0.55887989360744	IL4I1	1
GO:0003215	GO:0003215	cardiac right ventricle morphogenesis	1/372	20/18903	0.328146252639512	0.62778987717247	0.55887989360744	TGFB2	1
GO:0006071	GO:0006071	glycerol metabolic process	1/372	20/18903	0.328146252639512	0.62778987717247	0.55887989360744	MOGAT1	1
GO:0007171	GO:0007171	activation of transmembrane receptor protein tyrosine kinase activity	1/372	20/18903	0.328146252639512	0.62778987717247	0.55887989360744	ANGPT1	1
GO:0009310	GO:0009310	amine catabolic process	1/372	20/18903	0.328146252639512	0.62778987717247	0.55887989360744	DMGDH	1
GO:0010288	GO:0010288	response to lead ion	1/372	20/18903	0.328146252639512	0.62778987717247	0.55887989360744	SLC6A1	1
GO:0010940	GO:0010940	positive regulation of necrotic cell death	1/372	20/18903	0.328146252639512	0.62778987717247	0.55887989360744	TSPO	1
GO:0014856	GO:0014856	skeletal muscle cell proliferation	1/372	20/18903	0.328146252639512	0.62778987717247	0.55887989360744	ANGPT1	1
GO:0015732	GO:0015732	prostaglandin transport	1/372	20/18903	0.328146252639512	0.62778987717247	0.55887989360744	PLA2G3	1
GO:0032211	GO:0032211	negative regulation of telomere maintenance via telomerase	1/372	20/18903	0.328146252639512	0.62778987717247	0.55887989360744	PIF1	1
GO:0032332	GO:0032332	positive regulation of chondrocyte differentiation	1/372	20/18903	0.328146252639512	0.62778987717247	0.55887989360744	SOX5	1
GO:0032495	GO:0032495	response to muramyl dipeptide	1/372	20/18903	0.328146252639512	0.62778987717247	0.55887989360744	NOD2	1
GO:0033762	GO:0033762	response to glucagon	1/372	20/18903	0.328146252639512	0.62778987717247	0.55887989360744	GLP1R	1
GO:0035461	GO:0035461	vitamin transmembrane transport	1/372	20/18903	0.328146252639512	0.62778987717247	0.55887989360744	LRP2	1
GO:0039692	GO:0039692	single stranded viral RNA replication via double stranded DNA intermediate	1/372	20/18903	0.328146252639512	0.62778987717247	0.55887989360744	TOP2A	1
GO:0042693	GO:0042693	muscle cell fate commitment	1/372	20/18903	0.328146252639512	0.62778987717247	0.55887989360744	DKK1	1
GO:0042749	GO:0042749	regulation of circadian sleep/wake cycle	1/372	20/18903	0.328146252639512	0.62778987717247	0.55887989360744	PER3	1
GO:0043011	GO:0043011	myeloid dendritic cell differentiation	1/372	20/18903	0.328146252639512	0.62778987717247	0.55887989360744	DHRS2	1
GO:0043586	GO:0043586	tongue development	1/372	20/18903	0.328146252639512	0.62778987717247	0.55887989360744	WNT10B	1
GO:0043691	GO:0043691	reverse cholesterol transport	1/372	20/18903	0.328146252639512	0.62778987717247	0.55887989360744	LIPG	1
GO:0044794	GO:0044794	positive regulation by host of viral process	1/372	20/18903	0.328146252639512	0.62778987717247	0.55887989360744	STOM	1
GO:0051882	GO:0051882	mitochondrial depolarization	1/372	20/18903	0.328146252639512	0.62778987717247	0.55887989360744	TSPO	1
GO:0060004	GO:0060004	reflex	1/372	20/18903	0.328146252639512	0.62778987717247	0.55887989360744	ZPLD1	1
GO:0060749	GO:0060749	mammary gland alveolus development	1/372	20/18903	0.328146252639512	0.62778987717247	0.55887989360744	ID2	1
GO:0061377	GO:0061377	mammary gland lobule development	1/372	20/18903	0.328146252639512	0.62778987717247	0.55887989360744	ID2	1
GO:0071371	GO:0071371	cellular response to gonadotropin stimulus	1/372	20/18903	0.328146252639512	0.62778987717247	0.55887989360744	SLC5A5	1
GO:0071379	GO:0071379	cellular response to prostaglandin stimulus	1/372	20/18903	0.328146252639512	0.62778987717247	0.55887989360744	PTGDR	1
GO:0072079	GO:0072079	nephron tubule formation	1/372	20/18903	0.328146252639512	0.62778987717247	0.55887989360744	IRX1	1
GO:0072234	GO:0072234	metanephric nephron tubule development	1/372	20/18903	0.328146252639512	0.62778987717247	0.55887989360744	POU3F3	1
GO:0098543	GO:0098543	detection of other organism	1/372	20/18903	0.328146252639512	0.62778987717247	0.55887989360744	NOD2	1
GO:0098698	GO:0098698	postsynaptic specialization assembly	1/372	20/18903	0.328146252639512	0.62778987717247	0.55887989360744	NPTX1	1
GO:1901317	GO:1901317	regulation of flagellated sperm motility	1/372	20/18903	0.328146252639512	0.62778987717247	0.55887989360744	PRDM14	1
GO:1902004	GO:1902004	positive regulation of amyloid-beta formation	1/372	20/18903	0.328146252639512	0.62778987717247	0.55887989360744	EPHA4	1
GO:1903421	GO:1903421	regulation of synaptic vesicle recycling	1/372	20/18903	0.328146252639512	0.62778987717247	0.55887989360744	SLC17A7	1
GO:1903978	GO:1903978	regulation of microglial cell activation	1/372	20/18903	0.328146252639512	0.62778987717247	0.55887989360744	LDLR	1
GO:1905209	GO:1905209	positive regulation of cardiocyte differentiation	1/372	20/18903	0.328146252639512	0.62778987717247	0.55887989360744	TGFB2	1
GO:2000678	GO:2000678	negative regulation of transcription regulatory region DNA binding	1/372	20/18903	0.328146252639512	0.62778987717247	0.55887989360744	ANKRD33	1
GO:0035264	GO:0035264	multicellular organism growth	4/372	147/18903	0.328423035323046	0.62778987717247	0.55887989360744	HESX1/POU3F2/NPY1R/DIO3	4
GO:0035296	GO:0035296	regulation of tube diameter	4/372	147/18903	0.328423035323046	0.62778987717247	0.55887989360744	ASIC2/P2RY2/FOXC2/CD38	4
GO:0097746	GO:0097746	blood vessel diameter maintenance	4/372	147/18903	0.328423035323046	0.62778987717247	0.55887989360744	ASIC2/P2RY2/FOXC2/CD38	4
GO:0050764	GO:0050764	regulation of phagocytosis	3/372	103/18903	0.330694738375233	0.630193490260939	0.561019671701995	CD300A/FCN3/NOD2	3
GO:0050773	GO:0050773	regulation of dendrite development	3/372	103/18903	0.330694738375233	0.630193490260939	0.561019671701995	CDC20/EPHA4/DCC	3
GO:0070167	GO:0070167	regulation of biomineral tissue development	3/372	103/18903	0.330694738375233	0.630193490260939	0.561019671701995	WNT10B/BMP2/FGF23	3
GO:0006310	GO:0006310	DNA recombination	8/372	332/18903	0.330825087303051	0.630193490260939	0.561019671701995	PIF1/H1-0/TOP2A/MEIOB/H1-2/H1-4/H1-3/REC8	8
GO:0002711	GO:0002711	positive regulation of T cell mediated immunity	2/372	60/18903	0.331147571410709	0.630193490260939	0.561019671701995	ZP3/NLRP3	2
GO:0051353	GO:0051353	positive regulation of oxidoreductase activity	2/372	60/18903	0.331147571410709	0.630193490260939	0.561019671701995	FGF23/NOD2	2
GO:0050731	GO:0050731	positive regulation of peptidyl-tyrosine phosphorylation	5/372	193/18903	0.331168553224563	0.630193490260939	0.561019671701995	EPHA4/GFRA1/BANK1/ANGPT1/NOD2	5
GO:0000819	GO:0000819	sister chromatid segregation	6/372	239/18903	0.331271416759888	0.630193490260939	0.561019671701995	PLK1/TOP2A/CDC20/UBE2C/PTTG1/REC8	6
GO:0050670	GO:0050670	regulation of lymphocyte proliferation	6/372	239/18903	0.331271416759888	0.630193490260939	0.561019671701995	LMO1/VCAM1/ZP3/CD38/CD300A/IL4I1	6
GO:0035150	GO:0035150	regulation of tube size	4/372	148/18903	0.332885436095576	0.63258879513898	0.563152053545147	ASIC2/P2RY2/FOXC2/CD38	4
GO:0044272	GO:0044272	sulfur compound biosynthetic process	4/372	148/18903	0.332885436095576	0.63258879513898	0.563152053545147	PDK1/ACSBG1/ANGPT1/ELOVL3	4
GO:0009749	GO:0009749	response to glucose	5/372	194/18903	0.3350514130749	0.635370895300296	0.565628773700566	VSNL1/OPRK1/NPTX1/NKX6-1/LPL	5
GO:0052548	GO:0052548	regulation of endopeptidase activity	10/372	428/18903	0.335371682801581	0.635370895300296	0.565628773700566	SERPINA5/PTTG1/EPHA4/PLAUR/EPHA7/GRIN2A/GRIN2B/SERPINE3/NLRP3/SPINK8	10
GO:0000041	GO:0000041	transition metal ion transport	3/372	104/18903	0.336087682796865	0.635370895300296	0.565628773700566	TRPC4/SCARA5/SLC39A5	3
GO:0042100	GO:0042100	B cell proliferation	3/372	104/18903	0.336087682796865	0.635370895300296	0.565628773700566	PLCL2/CD38/CD300A	3
GO:0050796	GO:0050796	regulation of insulin secretion	4/372	149/18903	0.337350792138439	0.635370895300296	0.565628773700566	VSNL1/NKX6-1/CD38/SSTR5	4
GO:0034113	GO:0034113	heterotypic cell-cell adhesion	2/372	61/18903	0.338353224692609	0.635370895300296	0.565628773700566	VCAM1/GLDN	2
GO:0043112	GO:0043112	receptor metabolic process	2/372	61/18903	0.338353224692609	0.635370895300296	0.565628773700566	LDLR/PCSK9	2
GO:0044458	GO:0044458	motile cilium assembly	2/372	61/18903	0.338353224692609	0.635370895300296	0.565628773700566	PLA2G3/KLC3	2
GO:0048255	GO:0048255	mRNA stabilization	2/372	61/18903	0.338353224692609	0.635370895300296	0.565628773700566	DAZL/MEIOC	2
GO:0090497	GO:0090497	mesenchymal cell migration	2/372	61/18903	0.338353224692609	0.635370895300296	0.565628773700566	SEMA3A/SEMA3E	2
GO:1902893	GO:1902893	regulation of miRNA transcription	2/372	61/18903	0.338353224692609	0.635370895300296	0.565628773700566	TGFB2/BMP2	2
GO:0007059	GO:0007059	chromosome segregation	9/372	382/18903	0.339055740842124	0.635370895300296	0.565628773700566	MKI67/PLK1/TOP2A/CDC20/UBE2C/PTTG1/MEIOC/MEIOB/REC8	9
GO:0071214	GO:0071214	cellular response to abiotic stimulus	8/372	335/18903	0.339651702437366	0.635370895300296	0.565628773700566	TSPO/TLR5/FBP1/GUCY2D/RGR/AQP5/NLRP3/GUCY2F	8
GO:0104004	GO:0104004	cellular response to environmental stimulus	8/372	335/18903	0.339651702437366	0.635370895300296	0.565628773700566	TSPO/TLR5/FBP1/GUCY2D/RGR/AQP5/NLRP3/GUCY2F	8
GO:0000083	GO:0000083	regulation of transcription involved in G1/S transition of mitotic cell cycle	1/372	21/18903	0.341381945803633	0.635370895300296	0.565628773700566	ID2	1
GO:0002089	GO:0002089	lens morphogenesis in camera-type eye	1/372	21/18903	0.341381945803633	0.635370895300296	0.565628773700566	MEIS1	1
GO:0002834	GO:0002834	regulation of response to tumor cell	1/372	21/18903	0.341381945803633	0.635370895300296	0.565628773700566	IL4I1	1
GO:0003177	GO:0003177	pulmonary valve development	1/372	21/18903	0.341381945803633	0.635370895300296	0.565628773700566	TGFB2	1
GO:0006590	GO:0006590	thyroid hormone generation	1/372	21/18903	0.341381945803633	0.635370895300296	0.565628773700566	SLC5A5	1
GO:0007194	GO:0007194	negative regulation of adenylate cyclase activity	1/372	21/18903	0.341381945803633	0.635370895300296	0.565628773700566	GRM3	1
GO:0010878	GO:0010878	cholesterol storage	1/372	21/18903	0.341381945803633	0.635370895300296	0.565628773700566	LPL	1
GO:0022410	GO:0022410	circadian sleep/wake cycle process	1/372	21/18903	0.341381945803633	0.635370895300296	0.565628773700566	PER3	1
GO:0030502	GO:0030502	negative regulation of bone mineralization	1/372	21/18903	0.341381945803633	0.635370895300296	0.565628773700566	FGF23	1
GO:0032305	GO:0032305	positive regulation of icosanoid secretion	1/372	21/18903	0.341381945803633	0.635370895300296	0.565628773700566	PLA2G3	1
GO:0032482	GO:0032482	Rab protein signal transduction	1/372	21/18903	0.341381945803633	0.635370895300296	0.565628773700566	RAB33A	1
GO:0033005	GO:0033005	positive regulation of mast cell activation	1/372	21/18903	0.341381945803633	0.635370895300296	0.565628773700566	PLA2G3	1
GO:0033962	GO:0033962	P-body assembly	1/372	21/18903	0.341381945803633	0.635370895300296	0.565628773700566	PATL2	1
GO:0034755	GO:0034755	iron ion transmembrane transport	1/372	21/18903	0.341381945803633	0.635370895300296	0.565628773700566	SCARA5	1
GO:0043651	GO:0043651	linoleic acid metabolic process	1/372	21/18903	0.341381945803633	0.635370895300296	0.565628773700566	ELOVL3	1
GO:0045056	GO:0045056	transcytosis	1/372	21/18903	0.341381945803633	0.635370895300296	0.565628773700566	LRP2	1
GO:0060252	GO:0060252	positive regulation of glial cell proliferation	1/372	21/18903	0.341381945803633	0.635370895300296	0.565628773700566	TSPO	1
GO:0071605	GO:0071605	monocyte chemotactic protein-1 production	1/372	21/18903	0.341381945803633	0.635370895300296	0.565628773700566	NOD2	1
GO:0071637	GO:0071637	regulation of monocyte chemotactic protein-1 production	1/372	21/18903	0.341381945803633	0.635370895300296	0.565628773700566	NOD2	1
GO:0090141	GO:0090141	positive regulation of mitochondrial fission	1/372	21/18903	0.341381945803633	0.635370895300296	0.565628773700566	AURKA	1
GO:1901679	GO:1901679	nucleotide transmembrane transport	1/372	21/18903	0.341381945803633	0.635370895300296	0.565628773700566	SLC17A9	1
GO:1902307	GO:1902307	positive regulation of sodium ion transmembrane transport	1/372	21/18903	0.341381945803633	0.635370895300296	0.565628773700566	CHP2	1
GO:1903204	GO:1903204	negative regulation of oxidative stress-induced neuron death	1/372	21/18903	0.341381945803633	0.635370895300296	0.565628773700566	WNT1	1
GO:1903206	GO:1903206	negative regulation of hydrogen peroxide-induced cell death	1/372	21/18903	0.341381945803633	0.635370895300296	0.565628773700566	PYCR1	1
GO:0110149	GO:0110149	regulation of biomineralization	3/372	105/18903	0.341478439101085	0.635370895300296	0.565628773700566	WNT10B/BMP2/FGF23	3
GO:1901655	GO:1901655	cellular response to ketone	3/372	105/18903	0.341478439101085	0.635370895300296	0.565628773700566	SLC5A5/PTGDR/FBP1	3
GO:0010821	GO:0010821	regulation of mitochondrion organization	4/372	150/18903	0.341818480271604	0.635671821684022	0.5658966685989	AURKA/PLAUR/TSPO/CTTN	4
GO:0048515	GO:0048515	spermatid differentiation	5/372	196/18903	0.342828634182432	0.637217977508014	0.567273109082945	MEIOC/PLA2G3/KLC3/REC8/TDRD5	5
GO:0032944	GO:0032944	regulation of mononuclear cell proliferation	6/372	243/18903	0.345206178190109	0.639278190773364	0.569107180979315	LMO1/VCAM1/ZP3/CD38/CD300A/IL4I1	6
GO:0046395	GO:0046395	carboxylic acid catabolic process	6/372	243/18903	0.345206178190109	0.639278190773364	0.569107180979315	CYP26A1/GAD1/LDHD/CYP26C1/SDS/IL4I1	6
GO:0002820	GO:0002820	negative regulation of adaptive immune response	2/372	62/18903	0.345535116629787	0.639278190773364	0.569107180979315	IL4I1/NOD2	2
GO:0022617	GO:0022617	extracellular matrix disassembly	2/372	62/18903	0.345535116629787	0.639278190773364	0.569107180979315	KLK7/ADAMTS5	2
GO:0035904	GO:0035904	aorta development	2/372	62/18903	0.345535116629787	0.639278190773364	0.569107180979315	TGFB2/LRP2	2
GO:0043506	GO:0043506	regulation of JUN kinase activity	2/372	62/18903	0.345535116629787	0.639278190773364	0.569107180979315	EPHA4/DKK1	2
GO:0060038	GO:0060038	cardiac muscle cell proliferation	2/372	62/18903	0.345535116629787	0.639278190773364	0.569107180979315	TGFB2/FOXC2	2
GO:0061614	GO:0061614	miRNA transcription	2/372	62/18903	0.345535116629787	0.639278190773364	0.569107180979315	TGFB2/BMP2	2
GO:0070482	GO:0070482	response to oxygen levels	8/372	337/18903	0.345555861350128	0.639278190773364	0.569107180979315	TGFB2/EPHA4/PDK1/BMP2/VCAM1/CHRNA4/CD38/DIO3	8
GO:0001841	GO:0001841	neural tube formation	3/372	106/18903	0.346865996356556	0.639278190773364	0.569107180979315	TGFB2/LRP2/SALL4	3
GO:0015837	GO:0015837	amine transport	3/372	106/18903	0.346865996356556	0.639278190773364	0.569107180979315	OPRK1/SLC6A1/CHRNA4	3
GO:0030593	GO:0030593	neutrophil chemotaxis	3/372	106/18903	0.346865996356556	0.639278190773364	0.569107180979315	TGFB2/CXCL6/NOD2	3
GO:1901890	GO:1901890	positive regulation of cell junction assembly	3/372	106/18903	0.346865996356556	0.639278190773364	0.569107180979315	ASIC2/LRRTM1/HOPX	3
GO:0002695	GO:0002695	negative regulation of leukocyte activation	5/372	198/18903	0.350618405723215	0.639278190773364	0.569107180979315	LDLR/ID2/BANK1/CD300A/IL4I1	5
GO:0071322	GO:0071322	cellular response to carbohydrate stimulus	4/372	152/18903	0.350758397090318	0.639278190773364	0.569107180979315	VSNL1/OPRK1/NPTX1/FBP1	4
GO:0048545	GO:0048545	response to steroid hormone	8/372	339/18903	0.351474087456511	0.639278190773364	0.569107180979315	TGFB2/LMO3/TSPO/PMEPA1/ACSBG1/CALCR/CD38/SSTR5	8
GO:0062207	GO:0062207	regulation of pattern recognition receptor signaling pathway	3/372	107/18903	0.352249364580723	0.639278190773364	0.569107180979315	TLR5/CD300A/NOD2	3
GO:0032757	GO:0032757	positive regulation of interleukin-8 production	2/372	63/18903	0.352691394236994	0.639278190773364	0.569107180979315	TLR5/NOD2	2
GO:0051055	GO:0051055	negative regulation of lipid biosynthetic process	2/372	63/18903	0.352691394236994	0.639278190773364	0.569107180979315	BMP2/INSIG1	2
GO:0051784	GO:0051784	negative regulation of nuclear division	2/372	63/18903	0.352691394236994	0.639278190773364	0.569107180979315	PLK1/CDC20	2
GO:0051965	GO:0051965	positive regulation of synapse assembly	2/372	63/18903	0.352691394236994	0.639278190773364	0.569107180979315	ASIC2/LRRTM1	2
GO:0070542	GO:0070542	response to fatty acid	2/372	63/18903	0.352691394236994	0.639278190773364	0.569107180979315	LDLR/LPL	2
GO:0001832	GO:0001832	blastocyst growth	1/372	22/18903	0.354357579537403	0.639278190773364	0.569107180979315	SALL4	1
GO:0006883	GO:0006883	cellular sodium ion homeostasis	1/372	22/18903	0.354357579537403	0.639278190773364	0.569107180979315	ATP4A	1
GO:0007398	GO:0007398	ectoderm development	1/372	22/18903	0.354357579537403	0.639278190773364	0.569107180979315	ETS2	1
GO:0007530	GO:0007530	sex determination	1/372	22/18903	0.354357579537403	0.639278190773364	0.569107180979315	PTGDR	1
GO:0009713	GO:0009713	catechol-containing compound biosynthetic process	1/372	22/18903	0.354357579537403	0.639278190773364	0.569107180979315	TGFB2	1
GO:0010042	GO:0010042	response to manganese ion	1/372	22/18903	0.354357579537403	0.639278190773364	0.569107180979315	TSPO	1
GO:0010766	GO:0010766	negative regulation of sodium ion transport	1/372	22/18903	0.354357579537403	0.639278190773364	0.569107180979315	PCSK9	1
GO:0010881	GO:0010881	regulation of cardiac muscle contraction by regulation of the release of sequestered calcium ion	1/372	22/18903	0.354357579537403	0.639278190773364	0.569107180979315	HRC	1
GO:0019400	GO:0019400	alditol metabolic process	1/372	22/18903	0.354357579537403	0.639278190773364	0.569107180979315	MOGAT1	1
GO:0021533	GO:0021533	cell differentiation in hindbrain	1/372	22/18903	0.354357579537403	0.639278190773364	0.569107180979315	LHX5	1
GO:0030277	GO:0030277	maintenance of gastrointestinal epithelium	1/372	22/18903	0.354357579537403	0.639278190773364	0.569107180979315	NOD2	1
GO:0031290	GO:0031290	retinal ganglion cell axon guidance	1/372	22/18903	0.354357579537403	0.639278190773364	0.569107180979315	EPHA7	1
GO:0032303	GO:0032303	regulation of icosanoid secretion	1/372	22/18903	0.354357579537403	0.639278190773364	0.569107180979315	PLA2G3	1
GO:0032516	GO:0032516	positive regulation of phosphoprotein phosphatase activity	1/372	22/18903	0.354357579537403	0.639278190773364	0.569107180979315	CD300A	1
GO:0034104	GO:0034104	negative regulation of tissue remodeling	1/372	22/18903	0.354357579537403	0.639278190773364	0.569107180979315	CD38	1
GO:0035584	GO:0035584	calcium-mediated signaling using intracellular calcium source	1/372	22/18903	0.354357579537403	0.639278190773364	0.569107180979315	VCAM1	1
GO:0035855	GO:0035855	megakaryocyte development	1/372	22/18903	0.354357579537403	0.639278190773364	0.569107180979315	MEIS1	1
GO:0042423	GO:0042423	catecholamine biosynthetic process	1/372	22/18903	0.354357579537403	0.639278190773364	0.569107180979315	TGFB2	1
GO:0044546	GO:0044546	NLRP3 inflammasome complex assembly	1/372	22/18903	0.354357579537403	0.639278190773364	0.569107180979315	NLRP3	1
GO:0045717	GO:0045717	negative regulation of fatty acid biosynthetic process	1/372	22/18903	0.354357579537403	0.639278190773364	0.569107180979315	INSIG1	1
GO:0046128	GO:0046128	purine ribonucleoside metabolic process	1/372	22/18903	0.354357579537403	0.639278190773364	0.569107180979315	PTGDR	1
GO:0046597	GO:0046597	negative regulation of viral entry into host cell	1/372	22/18903	0.354357579537403	0.639278190773364	0.569107180979315	FCN3	1
GO:0048485	GO:0048485	sympathetic nervous system development	1/372	22/18903	0.354357579537403	0.639278190773364	0.569107180979315	SEMA3A	1
GO:0050765	GO:0050765	negative regulation of phagocytosis	1/372	22/18903	0.354357579537403	0.639278190773364	0.569107180979315	CD300A	1
GO:0051444	GO:0051444	negative regulation of ubiquitin-protein transferase activity	1/372	22/18903	0.354357579537403	0.639278190773364	0.569107180979315	CDC20	1
GO:0051767	GO:0051767	nitric-oxide synthase biosynthetic process	1/372	22/18903	0.354357579537403	0.639278190773364	0.569107180979315	NOD2	1
GO:0051769	GO:0051769	regulation of nitric-oxide synthase biosynthetic process	1/372	22/18903	0.354357579537403	0.639278190773364	0.569107180979315	NOD2	1
GO:0060713	GO:0060713	labyrinthine layer morphogenesis	1/372	22/18903	0.354357579537403	0.639278190773364	0.569107180979315	RSPO3	1
GO:0061042	GO:0061042	vascular wound healing	1/372	22/18903	0.354357579537403	0.639278190773364	0.569107180979315	FOXC2	1
GO:0061318	GO:0061318	renal filtration cell differentiation	1/372	22/18903	0.354357579537403	0.639278190773364	0.569107180979315	FOXC2	1
GO:0070886	GO:0070886	positive regulation of calcineurin-NFAT signaling cascade	1/372	22/18903	0.354357579537403	0.639278190773364	0.569107180979315	CHP2	1
GO:0072112	GO:0072112	podocyte differentiation	1/372	22/18903	0.354357579537403	0.639278190773364	0.569107180979315	FOXC2	1
GO:0098743	GO:0098743	cell aggregation	1/372	22/18903	0.354357579537403	0.639278190773364	0.569107180979315	SOX5	1
GO:0106058	GO:0106058	positive regulation of calcineurin-mediated signaling	1/372	22/18903	0.354357579537403	0.639278190773364	0.569107180979315	CHP2	1
GO:1902644	GO:1902644	tertiary alcohol metabolic process	1/372	22/18903	0.354357579537403	0.639278190773364	0.569107180979315	BMP2	1
GO:2000831	GO:2000831	regulation of steroid hormone secretion	1/372	22/18903	0.354357579537403	0.639278190773364	0.569107180979315	TSPO	1
GO:0009746	GO:0009746	response to hexose	5/372	199/18903	0.354516965822985	0.639278190773364	0.569107180979315	VSNL1/OPRK1/NPTX1/NKX6-1/LPL	5
GO:0002768	GO:0002768	immune response-regulating cell surface receptor signaling pathway	8/372	341/18903	0.357404904197406	0.642936108812607	0.572363583987602	MAPK10/RFTN1/PLCL2/BANK1/CD38/CD300A/FCN3/BTNL8	8
GO:0019882	GO:0019882	antigen processing and presentation	3/372	108/18903	0.357627574691557	0.642936108812607	0.572363583987602	RFTN1/RAB33A/NOD2	3
GO:0032006	GO:0032006	regulation of TOR signaling	3/372	108/18903	0.357627574691557	0.642936108812607	0.572363583987602	TNFAIP8L1/TBC1D7-LOC100130357/PKHD1	3
GO:0033138	GO:0033138	positive regulation of peptidyl-serine phosphorylation	3/372	108/18903	0.357627574691557	0.642936108812607	0.572363583987602	TCL1B/CALCR/ANGPT1	3
GO:0044106	GO:0044106	cellular amine metabolic process	3/372	108/18903	0.357627574691557	0.642936108812607	0.572363583987602	TGFB2/GRIN2A/IL4I1	3
GO:0090398	GO:0090398	cellular senescence	3/372	108/18903	0.357627574691557	0.642936108812607	0.572363583987602	MAPK10/ID2/WNT1	3
GO:0016054	GO:0016054	organic acid catabolic process	6/372	247/18903	0.359195811130375	0.644602673614756	0.573847216637924	CYP26A1/GAD1/LDHD/CYP26C1/SDS/IL4I1	6
GO:0033002	GO:0033002	muscle cell proliferation	6/372	247/18903	0.359195811130375	0.644602673614756	0.573847216637924	TGFB2/ID2/BMP2/VIPR2/FOXC2/ANGPT1	6
GO:0051259	GO:0051259	protein complex oligomerization	6/372	247/18903	0.359195811130375	0.644602673614756	0.573847216637924	ALDH1A2/SCARA5/GRIN2B/AQP5/MLKL/GLRA3	6
GO:0001947	GO:0001947	heart looping	2/372	64/18903	0.359820286253398	0.644602673614756	0.573847216637924	TBX6/FOXN4	2
GO:0019229	GO:0019229	regulation of vasoconstriction	2/372	64/18903	0.359820286253398	0.644602673614756	0.573847216637924	ASIC2/CD38	2
GO:0030199	GO:0030199	collagen fibril organization	2/372	64/18903	0.359820286253398	0.644602673614756	0.573847216637924	TGFB2/FOXC2	2
GO:0051445	GO:0051445	regulation of meiotic cell cycle	2/372	64/18903	0.359820286253398	0.644602673614756	0.573847216637924	CDC20/MEIOC	2
GO:0032259	GO:0032259	methylation	9/372	390/18903	0.361219525904521	0.644647271682666	0.573886919354318	PRDM16/PAX6/INMT/H1-2/PRDM14/H1-4/H1-3/MOV10L1/TDRD5	9
GO:0051216	GO:0051216	cartilage development	5/372	201/18903	0.362319400096825	0.644647271682666	0.573886919354318	RSPO2/WNT10B/SOX5/BMP2/PRRX1	5
GO:0044782	GO:0044782	cilium organization	9/372	391/18903	0.364003143893582	0.644647271682666	0.573886919354318	AURKA/TEKT2/PLA2G3/RFX4/KLC3/TBC1D7-LOC100130357/TEKT3/PKHD1/NME8	9
GO:0032368	GO:0032368	regulation of lipid transport	4/372	155/18903	0.364170613113148	0.644647271682666	0.573886919354318	LIPG/TSPO/PLA2G3/PCSK9	4
GO:1905039	GO:1905039	carboxylic acid transmembrane transport	4/372	155/18903	0.364170613113148	0.644647271682666	0.573886919354318	LRP2/SLC17A7/SLC6A1/SLC16A3	4
GO:0042886	GO:0042886	amide transport	7/372	296/18903	0.3650916434955	0.644647271682666	0.573886919354318	LRP2/VSNL1/NKX6-1/POU3F3/ADCYAP1/CD38/SSTR5	7
GO:0006816	GO:0006816	calcium ion transport	10/372	440/18903	0.366733091768089	0.644647271682666	0.573886919354318	TSPO/TRPM8/CACNA1F/GRIN2A/TRPC4/HRC/CALCR/GRIN2B/CHRNA4/NMUR1	10
GO:0003170	GO:0003170	heart valve development	2/372	65/18903	0.366920100658725	0.644647271682666	0.573886919354318	TGFB2/BMP2	2
GO:0006940	GO:0006940	regulation of smooth muscle contraction	2/372	65/18903	0.366920100658725	0.644647271682666	0.573886919354318	PROK2/CTTN	2
[truncated: 1,566 more rows]
