# Supplementary material for: Post-replicative initial expression of PAX6 during neuroectoderm differentiation
Source: EMBO J. 2025 Oct 21;44(23):7090–118. doi: 10.1038/s44318-025-00605-y (PMC12669799; doi:10.1038/s44318-025-00605-y)
Supplement: Supplementary file 8 — Source data Fig. 6 [file 44318_2025_605_MOESM8_ESM.zip › Fig. 6/6H/Normalized_counts_D2_D3_HU24h_heatmap.xlsx]

## Sheet: Sheet1
D2	D3_Ctrl	D3_HU24h	Gene	annotation
667.662	847.448	5458.04	BTG2	Mesoderm-lineage genes
627.335	499.596	2605.91	ACTA1	Mesoderm-lineage genes
147.902	69.3765	371.649	LIF	Mesoderm-lineage genes
71.0909	15.7375	150.247	JPH2	Mesoderm-lineage genes
304.611	277.894	818.114	TGFB1	Mesoderm-lineage genes
109.013	26.0138	111.711	MYORG	Mesoderm-lineage genes
46.6595	41.2244	195.905	CACNA1S	Mesoderm-lineage genes
567.574	323.703	619.036	ATF3	Mesoderm-lineage genes
170.52	102.597	285.973	TNNT2	Mesoderm-lineage genes
93.9516	129.069	267.18	HBEGF	Mesoderm-lineage genes
17.7171	97.4018	395.784	WNT8B	Mesoderm-lineage genes
3262	7333.83	40440.9	COL2A1	Mesoderm-lineage genes
696.334	696.276	1764.83	ACTC1	Mesoderm-lineage genes
14.4712	16.5221	71.3574	MSX1	Mesoderm-lineage genes
11.5589	11.007	105.243	IGF2	Mesoderm-lineage genes
39.3265	16.2259	88.3226	ITGA11	Mesoderm-lineage genes
14.0194	8.15334	51.7571	DLL4	Mesoderm-lineage genes
18.8919	7.70721	45.1028	FOXL2	Mesoderm-lineage genes
178.728	74.4761	163.204	TNNI1	Mesoderm-lineage genes
13.943	21.4448	73.2901	UNC45B	Mesoderm-lineage genes
30.5412	63.7653	151.29	FOXC1	Mesoderm-lineage genes
11.0167	33.6672	71.7086	SOX6	Mesoderm-lineage genes
33.6202	21.1333	54.2662	VAMP5	Mesoderm-lineage genes
35.6708	34.5441	121.725	MYOCD	Mesoderm-lineage genes
25.05	22.4448	51.6745	CAV1	Mesoderm-lineage genes
133.973	63.1191	155.908	HIVEP3	Mesoderm-lineage genes
4.76816	1.78451	14.5987	TBX1	Mesoderm-lineage genes
3.9688	4.74586	20.3306	STRA6	Mesoderm-lineage genes
7.9376	83.3411	1.01023	FOXG1	Neuroectoderm-lineage genes
49.106	226.19	65.263	PAX3	Neuroectoderm-lineage genes
1.05648	204.557	15.6968	NR2F1	Neuroectoderm-lineage genes
35.5665	405.929	100.159	CDH6	Neuroectoderm-lineage genes
203.827	3553.88	210.816	OTX1	Neuroectoderm-lineage genes
41.2727	4502.13	35.264	PAX6	Neuroectoderm-lineage genes
31461.9	41348.1	17324.2	SOX2	Neuroectoderm-lineage genes
2089.44	1044.2	716.494	SOX1	Neuroectoderm-lineage genes
307.975	1893.77	281.932	SIX3	Neuroectoderm-lineage genes
24638	15976.5	7429.46	OTX2	Neuroectoderm-lineage genes
0.528241	501.312	2.02045	EMX2	Neuroectoderm-lineage genes
240.387	1322.23	85.7857	SP8	Neuroectoderm-lineage genes
11.6493	622.554	16.8278	DBX1	Neuroectoderm-lineage genes
69.4782	523.706	64.4232	POU3F2	Neuroectoderm-lineage genes
12.525	445.85	5.22674	LMO3	Neuroectoderm-lineage genes
23.1178	304.716	85.8901	WNT5B	Neuroectoderm-lineage genes
6184.74	12669.8	9695.91	GLI3	Neuroectoderm-lineage genes
4358.8	17715.5	4944.77	LRP2	Neuroectoderm-lineage genes
390.298	1176.36	106.017	LMX1A	Neuroectoderm-lineage genes
2845.18	4390.06	1905.58	KIF14	Neuroectoderm-lineage genes
1118.79	3668.74	900.255	SEMA3A	Neuroectoderm-lineage genes
15481.5	29630.3	13997.9	ROBO1	Neuroectoderm-lineage genes
366.638	1558.29	612.585	NRG1	Neuroectoderm-lineage genes
1899.48	1428.42	2413.13	CCNE1	S phase genes
3857.1	4120.9	5477.02	CDC25A	S phase genes
2957.2	3461.37	4091.7	CDK2	S phase genes
2154.36	1993.33	2548.19	NPAT	S phase genes
8306.1	9640.4	12168.4	MYBL2	S phase genes
5269.44	6030.73	6862.62	TFDP1	S phase genes
5676.21	4709.21	7205.96	CDC6	S phase genes
5409.42	6606.35	7161.6	LIG1	S phase genes
18136.5	20167.3	21905.3	MCM4	S phase genes
3930.96	4191.42	4802.44	PCNA	S phase genes
2269.37	2835.38	3626.34	POLA2	S phase genes
8129.38	8998.38	9740.79	POLD1	S phase genes
2610.3	2948.26	3438.56	RFC2	S phase genes
2362.58	2544.7	2844.08	RFC3	S phase genes
8045.35	10382.8	13484.8	RRM1	S phase genes
5310.59	6008.26	10293.8	RRM2	S phase genes
2151.88	2054.25	2966.07	TK1	S phase genes
1018.24	1293.07	1896.02	TYMS	S phase genes
