# Supplementary material for: Post-replicative initial expression of PAX6 during neuroectoderm differentiation
Source: EMBO J. 2025 Oct 21;44(23):7090–118. doi: 10.1038/s44318-025-00605-y (PMC12669799; doi:10.1038/s44318-025-00605-y)
Supplement: Supplementary file 8 — Source data Fig. 6 [file 44318_2025_605_MOESM8_ESM.zip › Fig. 6/6H/Z-score_D2_D3_HU24h_heatmap.xlsx]

## Sheet: Sheet1
D2	D3_Ctrl	D3_HU24h	Gene	annotation
-0.61014	-0.543928	1.15407	BTG2	Mesoderm-lineage genes
-0.522421	-0.630589	1.15301	ACTA1	Mesoderm-lineage genes
-0.308635	-0.8093	1.11793	LIF	Mesoderm-lineage genes
-0.117362	-0.93614	1.0535	JPH2	Mesoderm-lineage genes
-0.532921	-0.620668	1.15359	TGFB1	Mesoderm-lineage genes
0.549446	-1.15426	0.604812	MYORG	Mesoderm-lineage genes
-0.546114	-0.608033	1.15415	CACNA1S	Mesoderm-lineage genes
0.406525	-1.13924	0.732715	ATF3	Mesoderm-lineage genes
-0.170897	-0.903538	1.07444	TNNT2	Mesoderm-lineage genes
-0.758379	-0.374896	1.13328	HBEGF	Mesoderm-lineage genes
-0.76561	-0.365781	1.13139	WNT8B	Mesoderm-lineage genes
-0.674306	-0.474625	1.14893	COL2A1	Mesoderm-lineage genes
-0.577304	-0.577397	1.1547	ACTC1	Mesoderm-lineage genes
-0.608837	-0.54528	1.15412	MSX1	Mesoderm-lineage genes
-0.572256	-0.58243	1.15469	IGF2	Mesoderm-lineage genes
-0.234463	-0.861937	1.0964	ITGA11	Mesoderm-lineage genes
-0.448953	-0.696844	1.1458	DLL4	Mesoderm-lineage genes
-0.260949	-0.843655	1.1046	FOXL2	Mesoderm-lineage genes
0.709825	-1.14365	0.433828	TNNI1	Mesoderm-lineage genes
-0.689515	-0.457382	1.1469	UNC45B	Mesoderm-lineage genes
-0.822819	-0.29018	1.113	FOXC1	Mesoderm-lineage genes
-0.905812	-0.167278	1.07309	SOX6	Mesoderm-lineage genes
-0.162533	-0.908778	1.07131	VAMP5	Mesoderm-lineage genes
-0.566049	-0.588578	1.15463	MYOCD	Mesoderm-lineage genes
-0.494948	-0.656003	1.15095	CAV1	Mesoderm-lineage genes
0.336244	-1.12479	0.788541	HIVEP3	Mesoderm-lineage genes
-0.340386	-0.785371	1.12576	TBX1	Mesoderm-lineage genes
-0.618931	-0.534746	1.15368	STRA6	Mesoderm-lineage genes
-0.499838	1.15137	-0.651536	FOXG1	Neuroectoderm-lineage genes
-0.657892	1.15076	-0.492871	PAX3	Neuroectoderm-lineage genes
-0.640642	1.1523	-0.511654	NR2F1	Neuroectoderm-lineage genes
-0.732853	1.13921	-0.406357	CDH6	Neuroectoderm-lineage genes
-0.579158	1.1547	-0.575541	OTX1	Neuroectoderm-lineage genes
-0.576184	1.1547	-0.578516	PAX6	Neuroectoderm-lineage genes
0.117369	0.936136	-1.05351	SOX2	Neuroectoderm-lineage genes
1.12415	-0.33356	-0.790588	SOX1	Neuroectoderm-lineage genes
-0.563187	1.15459	-0.591398	SIX3	Neuroectoderm-lineage genes
1.00221	-0.00443428	-0.997775	OTX2	Neuroectoderm-lineage genes
-0.579933	1.1547	-0.574764	EMX2	Neuroectoderm-lineage genes
-0.458793	1.14707	-0.688281	SP8	Neuroectoderm-lineage genes
-0.584707	1.15467	-0.569962	DBX1	Neuroectoderm-lineage genes
-0.56774	1.15465	-0.586908	POU3F2	Neuroectoderm-lineage genes
-0.562827	1.15458	-0.591753	LMO3	Neuroectoderm-lineage genes
-0.7765	1.12838	-0.351876	WNT5B	Neuroectoderm-lineage genes
-1.02644	0.971272	0.0551727	GLI3	Neuroectoderm-lineage genes
-0.615732	1.15383	-0.538099	LRP2	Neuroectoderm-lineage genes
-0.30168	1.11611	-0.814428	LMX1A	Neuroectoderm-lineage genes
-0.160833	1.07067	-0.909836	KIF14	Neuroectoderm-lineage genes
-0.504904	1.15179	-0.646883	SEMA3A	Neuroectoderm-lineage genes
-0.489246	1.15043	-0.66118	ROBO1	Neuroectoderm-lineage genes
-0.761677	1.13243	-0.37075	NRG1	Neuroectoderm-lineage genes
-0.0288229	-0.985277	1.0141	CCNE1	S phase genes
-0.722421	-0.418905	1.14133	CDC25A	S phase genes
-0.960955	-0.0739812	1.03494	CDK2	S phase genes
-0.271846	-0.83597	1.10782	NPAT	S phase genes
-0.88303	-0.202841	1.08587	MYBL2	S phase genes
-0.984907	-0.0295327	1.01444	TFDP1	S phase genes
-0.149004	-0.917137	1.06614	CDC6	S phase genes
-1.0978	0.238866	0.858937	LIG1	S phase genes
-1.02487	0.0517492	0.973121	MCM4	S phase genes
-0.843468	-0.261217	1.10468	PCNA	S phase genes
-0.940447	-0.11001	1.05046	POLA2	S phase genes
-1.02513	0.0523227	0.972811	POLD1	S phase genes
-0.933443	-0.121932	1.05537	RFC2	S phase genes
-0.909875	-0.160769	1.07064	RFC3	S phase genes
-0.950027	-0.0933932	1.04342	RRM1	S phase genes
-0.701785	-0.443226	1.14501	RRM2	S phase genes
-0.477102	-0.672097	1.1492	TK1	S phase genes
-0.855693	-0.243601	1.09929	TYMS	S phase genes
